# Supplementary material for: De novo transcriptome sequencing and comprehensive analysis of the drought-responsive genes in the desert plant Cynanchum komarovii
Source: BMC Genomics. 2015 Oct 6;16:753. doi: 10.1186/s12864-015-1873-x (PMC4594960; doi:10.1186/s12864-015-1873-x)
Supplement: Additional file 1: — Summary of the GO classifications of assembled unigenes. (XLSX 9 kb) [file 12864_2015_1873_MOESM1_ESM.xlsx]

## Sheet: Sheet1
GO:0022610	biological adhesion	Biological Process	590
GO:0065007	biological regulation	Biological Process	12462
GO:0071840	cellular component organization or biogenesis	Biological Process	8867
GO:0009987	cellular process	Biological Process	41679
GO:0032502	developmental process	Biological Process	1129
GO:0051234	establishment of localization	Biological Process	10488
GO:0040007	growth	Biological Process	118
GO:0002376	immune system process	Biological Process	312
GO:0051179	localization	Biological Process	10779
GO:0040011	locomotion	Biological Process	552
GO:0008152	metabolic process	Biological Process	39481
GO:0032501	multicellular organismal process	Biological Process	1455
GO:0051704	multi-organism process	Biological Process	2735
GO:0048519	negative regulation of biological process	Biological Process	658
GO:0048518	positive regulation of biological process	Biological Process	847
GO:0050789	regulation of biological process	Biological Process	11698
GO:0000003	reproduction	Biological Process	961
GO:0022414	reproductive process	Biological Process	411
GO:0050896	response to stimulus	Biological Process	8775
GO:0023052	signaling	Biological Process	5411
GO:0044699	single-organism process	Biological Process	19585
GO:0005623	cell	Cellular Component	26197
GO:0044464	cell part	Cellular Component	26163
GO:0031012	extracellular matrix	Cellular Component	467
GO:0044420	extracellular matrix part	Cellular Component	201
GO:0005576	extracellular region	Cellular Component	1323
GO:0044421	extracellular region part	Cellular Component	1171
GO:0032991	macromolecular complex	Cellular Component	16070
GO:0016020	membrane	Cellular Component	11146
GO:0044425	membrane part	Cellular Component	9939
GO:0031974	membrane-enclosed lumen	Cellular Component	3850
GO:0043226	organelle	Cellular Component	18648
GO:0044422	organelle part	Cellular Component	9568
GO:0016209	antioxidant activity	Molecular Function	333
GO:0005488	binding	Molecular Function	37311
GO:0003824	catalytic activity	Molecular Function	31343
GO:0016247	channel regulator activity	Molecular Function	173
GO:0030234	enzyme regulator activity	Molecular Function	1629
GO:0060089	molecular transducer activity	Molecular Function	1081
GO:0001071	nucleic acid binding transcription factor activity	Molecular Function	1703
GO:0000988	protein binding transcription factor activity	Molecular Function	540
GO:0004872	receptor activity	Molecular Function	470
GO:0005198	structural molecule activity	Molecular Function	4563
GO:0005215	transporter activity	Molecular Function	4893
