# Supplementary material for: De novo transcriptome sequencing and comprehensive analysis of the drought-responsive genes in the desert plant Cynanchum komarovii
Source: BMC Genomics. 2015 Oct 6;16:753. doi: 10.1186/s12864-015-1873-x (PMC4594960; doi:10.1186/s12864-015-1873-x)
Supplement: Additional file 2: — Summary of the KEGG classifications of assembled unigenes. (XLSX 10 kb) [file 12864_2015_1873_MOESM2_ESM.xlsx]

## Sheet: KEGG_classification_count
###	Annotated Gene Number: 29737
#Pathway Hierarchy1	Pathway Hierarchy2	Gene Number
Cellular Processes	Cell communication	1061
Cellular Processes	Cell growth and death	1105
Cellular Processes	Cell motility	738
Cellular Processes	Transport and catabolism	2299
Environmental Information Processing	Membrane transport	206
Environmental Information Processing	Signal transduction	2840
Environmental Information Processing	Signaling molecules and interaction	47
Genetic Information Processing	Folding, sorting and degradation	2585
Genetic Information Processing	Replication and repair	351
Genetic Information Processing	Transcription	1018
Genetic Information Processing	Translation	5704
Metabolism	Amino acid metabolism	2329
Metabolism	Biosynthesis of other secondary metabolites	426
Metabolism	Carbohydrate metabolism	3059
Metabolism	Energy metabolism	2786
Metabolism	Glycan biosynthesis and metabolism	277
Metabolism	Lipid metabolism	1382
Metabolism	Metabolism of cofactors and vitamins	965
Metabolism	Metabolism of other amino acids	815
Metabolism	Metabolism of terpenoids and polyketides	438
Metabolism	Nucleotide metabolism	778
Metabolism	Xenobiotics biodegradation and metabolism	533
Organismal Systems	Circulatory system	429
Organismal Systems	Development	505
Organismal Systems	Digestive system	727
Organismal Systems	Endocrine system	1331
Organismal Systems	Environmental adaptation	827
Organismal Systems	Excretory system	706
Organismal Systems	Immune system	1512
Organismal Systems	Nervous system	1440
Organismal Systems	Sensory system	227
