# Supplementary material for: De novo transcriptome sequencing and comprehensive analysis of the drought-responsive genes in the desert plant Cynanchum komarovii
Source: BMC Genomics. 2015 Oct 6;16:753. doi: 10.1186/s12864-015-1873-x (PMC4594960; doi:10.1186/s12864-015-1873-x)
Supplement: Additional file 4: — The list of all functional annotation DEGs. (XLSX 680 kb) [file 12864_2015_1873_MOESM4_ESM.xlsx]

## Sheet: DTvsCK.DEGannot
gene_id	DT_readcount	CK_readcount	log2FoldChange	pval	padj	Gene Length	NR Description	NT Description	KO Description	Swissprot Description	PFAM description	BP Description	MF Description	CC Description	KOG Description
comp94879_c0	2.85462	3542.06	-10.277	2.2842e-45	3.3194e-40	609	--	--	--	--	--	--	--	--	--
comp111651_c0	5620.65	368.964	3.9292	9.1894e-39	6.6771e-34	2011	nitrate transporter, putative [Ricinus communis] >gi|223543530|gb|EEF45060.1| nitrate transporter, putative [Ricinus communis]	PREDICTED: Vitis vinifera probable nitrite transporter At1g68570-like (LOC100244784), mRNA	--	Probable nitrite transporter At1g68570 OS=Arabidopsis thaliana GN=At1g68570 PE=2 SV=1	Major Facilitator Superfamily//POT family	transmembrane transport//transport	transporter activity	membrane//integral to membrane	H+/oligopeptide symporter
comp110406_c0	0.951541	683.838	-9.4892	1.7716e-35	8.5816e-31	551	hypothetical protein GGTG_03372 [Gaeumannomyces graminis var. tritici R3-111a-1]	--	--	Fucose-specific lectin OS=Aleuria aurantia PE=1 SV=3	Phytase	--	3-phytase activity	--	--
comp120172_c0	23945	2720.59	3.1377	4.4098e-33	1.6021e-28	877	Minor allergen Alt a, putative [Ricinus communis] >gi|223525276|gb|EEF27937.1| Minor allergen Alt a, putative [Ricinus communis]	--	Trp repressor binding protein	Flavoprotein WrbA OS=Citrobacter koseri (strain ATCC BAA-895 / CDC 4225-83 / SGSC4696) GN=wrbA PE=3 SV=1	Flavodoxin//NADPH-dependent FMN reductase	negative regulation of transcription, DNA-dependent//oxidation-reduction process	oxidoreductase activity//FMN binding	--	1,4-benzoquinone reductase-like; Trp repressor binding protein-like/protoplast-secreted protein
comp117630_c2	250.237	3750.29	-3.9056	1.0254e-28	2.9803e-24	681	--	--	--	--	--	--	--	--	--
comp54163_c0	0	433.382	#NAME?	2.9287e-26	7.0932e-22	690	--	--	--	--	--	--	--	--	--
comp120093_c0	11.888	709.669	-5.8996	5.0582e-26	9.1882e-22	7139	PREDICTED: integrin beta-1-like [Amphimedon queenslandica]	--	--	Integrin beta-5 OS=Mus musculus GN=Itgb5 PE=1 SV=2	--	--	--	--	Integrin beta subunit (N-terminal portion of extracellular region)
comp78210_c0	441.795	0	Inf	4.7818e-26	9.1882e-22	803	hypothetical protein FOXB_06387 [Fusarium oxysporum Fo5176]	--	--	--	--	--	--	--	--
comp110890_c0	575.521	4813.47	-3.0641	6.0758e-26	9.8104e-22	1166	Cationic peroxidase 2 precursor, putative [Ricinus communis] >gi|223532103|gb|EEF33911.1| Cationic peroxidase 2 precursor, putative [Ricinus communis]	Triticum aestivum cDNA, clone: WT010_O05, cultivar: Chinese Spring	peroxidase	Peroxidase N1 OS=Nicotiana tabacum GN=poxN1 PE=1 SV=1	Peroxidase	peroxidase reaction//oxidation-reduction process//response to oxidative stress	heme binding//peroxidase activity//metal ion binding	--	--
comp113649_c0	10032.5	1410.83	2.8301	8.3423e-26	1.2123e-21	3253	JMS10C05.2 [Jatropha curcas]	PREDICTED: Vitis vinifera alpha-galactosidase (AGA), mRNA	raffinose synthase	Probable galactinol--sucrose galactosyltransferase 2 OS=Arabidopsis thaliana GN=RFS2 PE=2 SV=2	DNA-dependent RNA polymerase//Melibiase//Cyanobacterial and plant NDH-1 subunit O	electron transport//transcription, DNA-dependent//purine nucleobase metabolic process//oxidation-reduction process//pyrimidine nucleobase metabolic process//metabolic process//carbohydrate metabolic process	oxidoreductase activity, acting on NAD(P)H, quinone or similar compound as acceptor//hydrolase activity, hydrolyzing O-glycosyl compounds//DNA binding//catalytic activity//DNA-directed RNA polymerase activity	nucleolus//plasma membrane	--
comp119479_c0	2337.84	7.05209	8.3729	2.2157e-25	2.9272e-21	1625	predicted protein [Nectria haematococca mpVI 77-13-4] >gi|256729321|gb|EEU42675.1| predicted protein [Nectria haematococca mpVI 77-13-4]	Nectria haematococca mpVI 77-13-4 predicted protein, mRNA	nitric oxide dioxygenase	Flavohemoprotein OS=Bordetella pertussis (strain Tohama I / ATCC BAA-589 / NCTC 13251) GN=hmp PE=3 SV=1	Ferric reductase NAD binding domain//Globin//Oxidoreductase NAD-binding domain	oxidation-reduction process//oxygen transport	oxygen transporter activity//oxygen binding//iron ion binding//oxidoreductase activity//heme binding	--	Globins and related hemoproteins
comp104155_c0	489.705	0.549839	9.7987	2.2651e-24	2.7431e-20	1407	hypothetical protein FOXB_06423 [Fusarium oxysporum Fo5176]	F.oxysporum cytochrome P-450 (CYP55) gene, complete cds	--	NADP nitrous oxide-forming nitric oxide reductase OS=Fusarium oxysporum GN=CYP55A1 PE=1 SV=2	Cytochrome P450//DNA mismatch repair enzyme MutH	oxidation-reduction process//electron transport	endonuclease activity//oxidoreductase activity, acting on paired donors, with incorporation or reduction of molecular oxygen//monooxygenase activity//DNA binding//electron carrier activity//iron ion binding//heme binding	--	Cytochrome P450 CYP2 subfamily
comp80223_c0	470.323	2.15145	7.7722	9.6933e-24	1.0836e-19	670	hypothetical protein FOXB_09036 [Fusarium oxysporum Fo5176]	--	--	--	--	--	--	--	--
comp113684_c0	0.939104	416.218	-8.7918	2.7168e-23	2.8201e-19	1441	--	--	--	--	--	--	--	--	--
comp104501_c0	871.179	5.76078	7.2406	3.2331e-22	3.1322e-18	1029	PREDICTED: uncharacterized protein LOC100246418 [Vitis vinifera] >gi|297740574|emb|CBI30756.3| unnamed protein product [Vitis vinifera]	--	--	--	--	--	--	--	--
comp126529_c0	0.481989	367.189	-9.5733	9.7561e-22	8.8611e-18	663	--	--	--	--	Phospholipase A2	phospholipid catabolic process//lipid catabolic process	phospholipase A2 activity//calcium ion binding	--	--
comp96116_c0	4254.65	625.261	2.7665	1.2522e-21	1.0704e-17	1386	predicted protein [Populus trichocarpa] >gi|222860300|gb|EEE97847.1| predicted protein [Populus trichocarpa]	--	3'(2'), 5'-bisphosphate nucleotidase	PAP-specific phosphatase HAL2-like OS=Arabidopsis thaliana GN=AHL PE=2 SV=1	CrcB-like protein//Inositol monophosphatase family	phosphatidylinositol phosphorylation	--	integral to membrane	Salt-sensitive 3'-phosphoadenosine-5'-phosphatase HAL2/SAL1
comp94412_c0	3.32418	1508.26	-8.8257	2.4074e-21	1.9436e-17	710	fascin domain-containing protein [Naegleria gruberi] >gi|284094168|gb|EFC47803.1| fascin domain-containing protein [Naegleria gruberi]	--	--	Fascin OS=Xenopus laevis GN=fscn PE=2 SV=1	Fascin domain//Ribosomal L37ae protein family//Fibroblast growth factor	signal transduction//translation//ribosome biogenesis//growth//cell proliferation	structural constituent of ribosome//actin filament binding//growth factor activity//protein binding, bridging	ribosome//intracellular	--
comp115773_c0	0	302.67	#NAME?	1.9896e-19	1.4457e-15	672	hypothetical protein PTSG_05576 [Salpingoeca sp. ATCC 50818]	--	--	Heme-binding protein 2 OS=Mus musculus GN=Hebp2 PE=1 SV=1	--	--	--	--	--
comp96159_c0	680.685	1.09968	9.2738	1.9273e-19	1.4457e-15	742	hypothetical protein FOXB_06662 [Fusarium oxysporum Fo5176]	Nectria haematococca mpVI 77-13-4 predicted protein, mRNA	--	--	--	--	--	--	--
comp72099_c0	6884.37	32562.9	-2.2418	2.8325e-19	1.9601e-15	816	PREDICTED: 14 kDa proline-rich protein DC2.15 isoform 1 [Vitis vinifera] >gi|147778026|emb|CAN65287.1| hypothetical protein VITISV_042739 [Vitis vinifera]	--	--	14 kDa proline-rich protein DC2.15 OS=Daucus carota PE=2 SV=1	--	lipid transport	--	--	--
comp71965_c0	1479.75	7681.96	-2.3761	5.3475e-19	3.5323e-15	1597	unnamed protein product [Vitis vinifera]	Populus trichocarpa predicted protein, mRNA	--	Pentatricopeptide repeat-containing protein At5g02860 OS=Arabidopsis thaliana GN=At5g02860 PE=2 SV=1	Tetratricopeptide repeat	--	protein binding	--	--
comp99033_c0	5564.51	963.157	2.5304	1.9804e-18	1.2513e-14	1307	conserved hypothetical protein [Ricinus communis] >gi|223549366|gb|EEF50854.1| conserved hypothetical protein [Ricinus communis]	--	--	--	NAD:arginine ADP-ribosyltransferase	protein ADP-ribosylation	NAD(P)+-protein-arginine ADP-ribosyltransferase activity	--	--
comp113218_c0	0.481989	419.807	-9.7665	2.2069e-18	1.3363e-14	937	heat shock protein Hsp70 family protein [Polysphondylium pallidum PN500]	PREDICTED: Takifugu rubripes heat shock 70 kDa protein 1-like (LOC101067318), mRNA	heat shock 70kDa protein 5	Luminal-binding protein 2 OS=Dictyostelium discoideum GN=bip2 PE=1 SV=1	V-type ATPase 116kDa subunit family//Pex19 protein family//Outer membrane protein (OmpH-like)	ATP hydrolysis coupled proton transport//response to stress//proton transport	ATP binding//hydrogen ion transmembrane transporter activity//unfolded protein binding	peroxisome//proton-transporting V-type ATPase, V0 domain	Molecular chaperones GRP78/BiP/KAR2, HSP70 superfamily
comp107525_c0	526.765	3197.57	-2.6017	3.505e-18	2.0374e-14	1459	PREDICTED: uncharacterized protein LOC100252479 [Vitis vinifera]	Medicago truncatula clone MTYF5_F6_F7_F81G-L-19 unknown mRNA	--	--	--	response to karrikin	--	plant-type cell wall	--
comp119080_c0	1.89065	333.715	-7.4636	6.4914e-18	3.6282e-14	611	--	--	--	--	--	--	--	--	--
comp106599_c0	0	320.269	#NAME?	2.3638e-17	1.2723e-13	645	hypothetical protein FG08092.1 [Gibberella zeae PH-1]	--	--	Putative metalloproteinase 165R OS=Invertebrate iridescent virus 6 GN=IIV6-165R PE=3 SV=1	Matrixin	proteolysis	zinc ion binding//metalloendopeptidase activity	extracellular matrix	--
comp107287_c0	2883.71	19678.5	-2.7706	4.9985e-17	2.5942e-13	796	vacuolar aluminum transporter [Hydrangea macrophylla]	--	aquaporin TIP	Aquaporin TIP1-1 OS=Arabidopsis thaliana GN=TIP1-1 PE=1 SV=1	Major intrinsic protein	transport	transporter activity	membrane	Aquaporin (major intrinsic protein family)
comp98731_c0	27256.7	6651.69	2.0348	1.9814e-16	9.929e-13	946	conserved hypothetical protein [Ricinus communis] >gi|223548460|gb|EEF49951.1| conserved hypothetical protein [Ricinus communis]	--	--	Universal stress protein A-like protein OS=Arabidopsis thaliana GN=At3g01520 PE=1 SV=2	Universal stress protein family	response to stress	--	--	--
comp119717_c0	361.862	4.61319	6.2935	2.1106e-16	1.0224e-12	1954	hypothetical protein FOXB_11004 [Fusarium oxysporum Fo5176]	Nectria haematococca mpVI 77-13-4 predicted protein, mRNA	phosphoenolpyruvate carboxykinase (ATP)	Phosphoenolpyruvate carboxykinase [ATP] OS=Neurospora crassa (strain ATCC 24698 / 74-OR23-1A / CBS 708.71 / DSM 1257 / FGSC 987) GN=pck-1 PE=3 SV=1	Phosphoenolpyruvate carboxykinase	tricarboxylic acid cycle//gluconeogenesis//carbon utilization	phosphoenolpyruvate carboxykinase (ATP) activity//ATP binding	--	--
comp111628_c0	255.725	0	Inf	2.2744e-16	1.0662e-12	1459	hypothetical protein FOXB_04386 [Fusarium oxysporum Fo5176]	--	--	--	--	--	--	--	--
comp102738_c0	0	247.139	#NAME?	2.5088e-16	1.102e-12	637	--	--	--	--	--	--	--	--	--
comp116194_c0	1.91552	1219.53	-9.3144	2.5784e-16	1.102e-12	667	RecName: Full=Histone H3.2 >gi|73808028|dbj|BAE20250.1| histone H3 [Lilium longiflorum]	Dictyostelium purpureum histone H3, mRNA	histone H3	Histone H3.2 OS=Lilium longiflorum GN=YAH3 PE=1 SV=3	Core histone H2A/H2B/H3/H4//Histone-like transcription factor (CBF/NF-Y) and archaeal histone	nucleosome assembly	sequence-specific DNA binding//DNA binding//protein heterodimerization activity	nucleolus//intracellular//nucleosome	Histones H3 and H4
comp119856_c0	273.705	0.501931	9.0909	2.5549e-16	1.102e-12	2826	predicted protein [Nectria haematococca mpVI 77-13-4] >gi|256732917|gb|EEU46265.1| predicted protein [Nectria haematococca mpVI 77-13-4]	Nectria haematococca mpVI 77-13-4 predicted protein, mRNA	--	Probable phosphoketolase OS=Thermosynechococcus elongatus (strain BP-1) GN=tll1186 PE=3 SV=1	Dehydrogenase E1 component//D-xylulose 5-phosphate/D-fructose 6-phosphate phosphoketolase//XFP C-terminal domain	carbohydrate metabolic process//metabolic process	aldehyde-lyase activity//oxidoreductase activity, acting on the aldehyde or oxo group of donors, disulfide as acceptor	--	--
comp52834_c0	2.39751	2796.07	-10.188	4.3849e-16	1.8206e-12	1478	--	--	--	--	CutC family	copper ion homeostasis	copper ion binding	--	--
comp111996_c0	6345.13	1415.23	2.1646	9.097e-16	3.6722e-12	3684	hypothetical protein VITISV_032223 [Vitis vinifera]	--	--	Histidine kinase CKI1 OS=Arabidopsis thaliana GN=CKI1 PE=1 SV=1	His Kinase A (phospho-acceptor) domain//Histidine kinase-, DNA gyrase B-, and HSP90-like ATPase//Response regulator receiver domain//Topoisomerase VI B subunit, transducer	signal transduction//phosphorelay signal transduction system//phosphorylation//DNA topological change//regulation of transcription, DNA-dependent	signal transducer activity//phosphorelay response regulator activity//transferase activity, transferring phosphorus-containing groups//DNA binding//phosphorelay sensor kinase activity//DNA topoisomerase type II (ATP-hydrolyzing) activity//ATP binding	protein histidine kinase complex//membrane//chromosome	Sensory transduction histidine kinase
comp113772_c0	0	235.934	#NAME?	1.2683e-15	4.9813e-12	1827	mitochondrial chaperonin 60 precursor [Chlamydomonas reinhardtii]	Arcobacter nitrofigilis DSM 7299, complete genome	chaperonin GroEL	Chaperonin CPN60-like 1, mitochondrial OS=Arabidopsis thaliana GN=At2g33210 PE=1 SV=1	TCP-1/cpn60 chaperonin family	protein folding//cellular protein metabolic process	ATP binding//nucleotide binding	--	Mitochondrial chaperonin, Cpn60/Hsp60p
comp116735_c4	6608.17	1500.87	2.1385	1.3248e-15	5.0664e-12	1788	conserved hypothetical protein [Ricinus communis] >gi|223550512|gb|EEF51999.1| conserved hypothetical protein [Ricinus communis]	--	--	Probable inactive poly [ADP-ribose] polymerase SRO5 OS=Arabidopsis thaliana GN=SRO5 PE=1 SV=1	Poly(ADP-ribose) polymerase catalytic domain	--	NAD+ ADP-ribosyltransferase activity	--	--
comp120203_c0	7439.97	1377.23	2.4335	2.5715e-15	9.5818e-12	664	hypothetical protein MTR_2g012640 [Medicago truncatula] >gi|355482529|gb|AES63732.1| hypothetical protein MTR_2g012640 [Medicago truncatula]	Brassica rapa subsp. pekinensis clone KBrH070I10, complete sequence	--	--	--	--	--	--	--
comp107213_c0	0	228.166	#NAME?	3.6102e-15	1.3116e-11	1082	oxidoreductase, zinc-binding dehydrogenase family protein [Tetrahymena thermophila] >gi|89298395|gb|EAR96383.1| oxidoreductase, zinc-binding dehydrogenase family protein [Tetrahymena thermophila SB210]	--	--	Zinc-type alcohol dehydrogenase-like protein SERP1785 OS=Staphylococcus epidermidis (strain ATCC 35984 / RP62A) GN=SERP1785 PE=3 SV=1	Zinc-binding dehydrogenase//TrkA-N domain//Alcohol dehydrogenase GroES-like domain	oxidation-reduction process//potassium ion transport	zinc ion binding//oxidoreductase activity	--	Zinc-binding oxidoreductase
comp105534_c0	5090.38	1152.24	2.1433	4.7486e-15	1.6831e-11	2166	PREDICTED: CBL-interacting serine/threonine-protein kinase 25-like isoform 1 [Vitis vinifera]	Solanum lycopersicum cDNA, clone: LEFL1029BE10, HTC in leaf	--	CBL-interacting serine/threonine-protein kinase 25 OS=Arabidopsis thaliana GN=CIPK25 PE=2 SV=1	Protein kinase domain//Protein tyrosine kinase//Lipopolysaccharide kinase (Kdo/WaaP) family//NAF domain	protein phosphorylation//phosphorylation//signal transduction//defense response to fungus//lipopolysaccharide biosynthetic process//serine family amino acid metabolic process	protein serine/threonine kinase activity//protein kinase activity//ATP binding//phosphotransferase activity, alcohol group as acceptor	membrane	Serine/threonine protein kinase
comp96150_c0	0	224.356	#NAME?	4.9831e-15	1.7242e-11	1021	PREDICTED: cation-independent mannose-6-phosphate receptor isoform 3 [Otolemur garnettii]	--	--	Cation-independent mannose-6-phosphate receptor OS=Mus musculus GN=Igf2r PE=1 SV=1	Cation-independent mannose-6-phosphate receptor repeat	transport	transporter activity	integral to membrane//cytoplasm	--
comp118350_c0	570.863	1.09968	9.0199	7.2677e-15	2.4562e-11	2084	hypothetical protein FOXB_12280 [Fusarium oxysporum Fo5176]	Nectria haematococca mpVI 77-13-4 hypothetical protein, mRNA	MFS transporter, SP family, sugar:H+ symporter	Probable glucose transporter rco-3 OS=Neurospora crassa (strain ATCC 24698 / 74-OR23-1A / CBS 708.71 / DSM 1257 / FGSC 987) GN=rco-3 PE=3 SV=2	Sugar (and other) transporter//tRNA synthetases class I (I, L, M and V)//Major Facilitator Superfamily	transmembrane transport//tRNA aminoacylation for protein translation	ATP binding//substrate-specific transmembrane transporter activity//aminoacyl-tRNA ligase activity//nucleotide binding//transmembrane transporter activity	integral to membrane	Predicted transporter (major facilitator superfamily)
comp123687_c0	0.469552	240.022	-8.9977	7.5334e-15	2.4881e-11	334	40S ribosomal protein S30 [Bathycoccus prasinos]	--	--	40S ribosomal protein S30 OS=Plasmodium falciparum (isolate 3D7) GN=RPS30 PE=3 SV=1	Ribosomal protein S30	ribosome biogenesis//translation	structural constituent of ribosome	intracellular//ribosome	Ubiquitin-like/40S ribosomal S30 protein fusion
comp127425_c0	0	217.983	#NAME?	1.4475e-14	4.5729e-11	498	hypothetical protein [Entamoeba dispar SAW760] >gi|165905182|gb|EDR30251.1| hypothetical protein EDI_284200 [Entamoeba dispar SAW760]	--	--	--	NADH pyrophosphatase zinc ribbon domain//LIM domain//PADR1 (NUC008) domain//Ribosomal protein S27a	ribosome biogenesis//translation	zinc ion binding//metal ion binding//NAD+ ADP-ribosyltransferase activity//structural constituent of ribosome//hydrolase activity	intracellular//nucleus//ribosome	--
comp96780_c0	0	230.294	#NAME?	1.4219e-14	4.5729e-11	710	hypothetical protein BRAFLDRAFT_216204 [Branchiostoma floridae] >gi|229275485|gb|EEN46304.1| hypothetical protein BRAFLDRAFT_216204 [Branchiostoma floridae]	--	glutathione S-transferase	Glutathione S-transferase alpha M14 OS=Sus scrofa PE=2 SV=2	Glutathione S-transferase, N-terminal domain//Glutathione S-transferase, N-terminal domain//Glutathione S-transferase, N-terminal domain	--	protein binding	--	Glutathione S-transferase
comp120714_c0	0.951541	977.976	-10.005	2.6594e-14	8.2228e-11	323	--	--	--	--	Adenosine deaminase z-alpha domain	nitrogen compound metabolic process	double-stranded RNA adenosine deaminase activity//RNA binding	--	--
comp114207_c0	17.1526	1759.98	-6.681	3.2703e-14	9.901e-11	886	hypothetical protein BRAFLDRAFT_125104 [Branchiostoma floridae] >gi|229291419|gb|EEN62091.1| hypothetical protein BRAFLDRAFT_125104 [Branchiostoma floridae]	--	outer membrane lipoprotein Blc	Apolipoprotein D OS=Mus musculus GN=Apod PE=2 SV=1	Coronavirus endopeptidase C30	viral protein processing	--	--	Apolipoprotein D/Lipocalin
comp108721_c0	135.651	1066.61	-2.9751	5.0391e-14	1.4945e-10	1672	predicted protein [Populus trichocarpa] >gi|222869813|gb|EEF06944.1| predicted protein [Populus trichocarpa]	--	--	CBS domain-containing protein CBSX5 OS=Arabidopsis thaliana GN=CBSX5 PE=2 SV=2	CBS domain//HD-ZIP protein N terminus//Ornatin	regulation of blood coagulation//cell adhesion	adenyl nucleotide binding	extracellular region//nucleus	--
comp111377_c0	2.85462	2134.4	-9.5463	1.3604e-13	3.954e-10	2191	heat shock protein 90 [Triticum dicoccoides]	Oryza sativa (indica cultivar-group) cDNA clone:OSIGCFA231F02, full insert sequence	molecular chaperone HtpG	Heat shock cognate protein 80 OS=Solanum lycopersicum GN=HSC80 PE=2 SV=1	Prokaryotic glutathione synthetase, ATP-grasp domain//CDC45-like protein//Hsp90 protein//Histidine kinase-, DNA gyrase B-, and HSP90-like ATPase	protein folding//DNA replication initiation//response to stress//glutathione biosynthetic process	glutathione synthase activity//unfolded protein binding//ATP binding	--	Molecular chaperone (HSP90 family)
comp93833_c0	312.345	5.76078	5.7607	1.5093e-13	4.3005e-10	673	--	--	--	--	--	--	--	--	--
comp115213_c0	1.42109	1161.87	-9.6752	1.7945e-13	5.015e-10	2404	hypothetical protein NEUTE1DRAFT_71253 [Neurospora tetrasperma FGSC 2508]	--	--	PI-PLC X domain-containing protein 3 OS=Homo sapiens GN=PLCXD3 PE=2 SV=2	--	--	--	--	--
comp112611_c0	340.789	8.91609	5.2563	2.9069e-13	7.9704e-10	1606	hypothetical protein FOXB_02765 [Fusarium oxysporum Fo5176]	Zea mays uncharacterized LOC100273045 (LOC100273045), mRNA >gi|194701967|gb|BT040063.1| Zea mays full-length cDNA clone ZM_BFc0062L19 mRNA, complete cds	--	Sterol regulatory element-binding protein 1 OS=Schizosaccharomyces pombe (strain 972 / ATCC 24843) GN=sre1 PE=1 SV=1	TSC-22/dip/bun family//Rio2, N-terminal//bZIP transcription factor//Mitotic checkpoint protein//Protein of unknown function (DUF904)//Helix-loop-helix DNA-binding domain//Basic region leucine zipper//Septum formation initiator	serine family amino acid metabolic process//mitotic spindle assembly checkpoint//barrier septum assembly//regulation of transcription, DNA-dependent//cytokinesis by binary fission//cell cycle//phosphorylation//protein phosphorylation	sequence-specific DNA binding//sequence-specific DNA binding transcription factor activity//ATP binding//protein dimerization activity//protein serine/threonine kinase activity	cytoplasm//transcription factor complex	Predicted DNA-binding protein
comp99582_c0	675.28	61.1464	3.4651	3.7766e-13	1.0163e-09	1072	--	--	--	--	--	--	--	--	--
comp117510_c0	6037.28	1300.54	2.2148	5.8817e-13	1.5541e-09	3686	unnamed protein product [Vitis vinifera]	Solanum lycopersicum cDNA, clone: LEFL1048CG04, HTC in leaf	omega-amidase	Omega-amidase NIT2 OS=Homo sapiens GN=NIT2 PE=1 SV=1	short chain dehydrogenase//3-beta hydroxysteroid dehydrogenase/isomerase family//RmlD substrate binding domain//NAD dependent epimerase/dehydratase family//Carbon-nitrogen hydrolase	cellular metabolic process//oxidation-reduction process//metabolic process//steroid biosynthetic process//C21-steroid hormone metabolic process//nucleotide-sugar metabolic process//extracellular polysaccharide biosynthetic process//nitrogen compound metabolic process//androgen metabolic process//streptomycin biosynthetic process//estrogen metabolic process//nucleotide metabolic process//polyketid…	hydrolase activity, acting on carbon-nitrogen (but not peptide) bonds//coenzyme binding//3-beta-hydroxy-delta5-steroid dehydrogenase activity//catalytic activity//oxidoreductase activity, acting on the CH-OH group of donors, NAD or NADP as acceptor//dTDP-4-dehydrorhamnose reductase activity//oxidoreductase activity	--	Carbon-nitrogen hydrolase
comp108856_c0	0	190.039	#NAME?	6.6259e-13	1.7194e-09	1989	abc transporter G family protein [Naegleria gruberi] >gi|284083704|gb|EFC37404.1| abc transporter G family protein [Naegleria gruberi]	--	ATP-binding cassette, subfamily G (WHITE), member 2	ATP-binding cassette sub-family G member 2 OS=Bos taurus GN=ABCG2 PE=3 SV=2	Protein of unknown function, DUF258//Geminivirus putative movement protein//ABC-2 type transporter//ABC transporter//Miro-like protein	spread of virus in host, cell to cell//small GTPase mediated signal transduction	ATP binding//ATPase activity//GTPase activity//GTP binding	integral to membrane//intracellular//membrane	Transporter, ABC superfamily (Breast cancer resistance protein)
comp108787_c1	4422.95	1115.57	1.9872	7.2797e-13	1.8559e-09	1336	PREDICTED: uncharacterized protein LOC100246969 [Vitis vinifera]	Populus trichocarpa predicted protein, mRNA	--	Auxin-induced in root cultures protein 12 OS=Arabidopsis thaliana GN=AIR12 PE=1 SV=3	Eukaryotic cytochrome b561	--	--	integral to membrane	--
comp107670_c1	1258.91	4900.62	-1.9608	1.046e-12	2.6208e-09	1805	unnamed protein product [Vitis vinifera]	Theobroma cacao clone TCC_BC076K20, complete sequence	--	Uncharacterized acetyltransferase At3g50280 OS=Arabidopsis thaliana GN=At3g50280 PE=1 SV=1	Transferase family	--	transferase activity, transferring acyl groups other than amino-acyl groups	--	--
comp113029_c0	542.127	41.0691	3.7225	1.1512e-12	2.8355e-09	1773	--	--	--	--	--	--	--	--	--
comp126093_c0	256.07	1.64952	7.2784	1.3338e-12	3.2304e-09	457	hypothetical protein MYCTH_2133976, partial [Myceliophthora thermophila ATCC 42464] >gi|347010077|gb|AEO57563.1| hypothetical protein MYCTH_2133976, partial [Myceliophthora thermophila ATCC 42464]	Phaeosphaeria nodorum SN15 hypothetical protein partial mRNA	--	--	Ribosomal protein L41	ribosome biogenesis//translation	structural constituent of ribosome	ribosome	--
comp118446_c0	0	182.264	#NAME?	1.7008e-12	4.0519e-09	1147	--	--	--	--	--	--	--	--	--
comp111975_c0	1.90308	225.289	-6.8873	2.6791e-12	6.2795e-09	1106	--	--	--	--	Lysosome-associated membrane glycoprotein (Lamp)//Yip1 domain	--	--	membrane	--
comp100702_c0	1.42109	2246.07	-10.626	4.1822e-12	9.4964e-09	1905	Physaropepsin [Dictyostelium fasciculatum]	--	--	Physarolisin OS=Physarum polycephalum PE=1 SV=1	Subtilase family//Pro-kumamolisin, activation domain	proteolysis	serine-type endopeptidase activity//serine-type peptidase activity//hydrolase activity	--	--
comp74939_c0	10509.5	538.052	4.2878	4.1687e-12	9.4964e-09	979	lipid binding protein, putative [Ricinus communis] >gi|223535943|gb|EEF37602.1| lipid binding protein, putative [Ricinus communis]	--	--	Non-specific lipid-transfer protein-like protein At2g13820 OS=Arabidopsis thaliana GN=At2g13820 PE=1 SV=1	--	--	--	--	--
comp98335_c0	191.947	1155.22	-2.5894	4.8247e-12	1.0787e-08	1201	glutathione-s-transferase theta, gst, putative [Ricinus communis] >gi|223551315|gb|EEF52801.1| glutathione-s-transferase theta, gst, putative [Ricinus communis]	--	glutathione S-transferase	Glutathione S-transferase F11 OS=Arabidopsis thaliana GN=GSTF11 PE=2 SV=1	Glutathione S-transferase, N-terminal domain//Glutathione S-transferase, N-terminal domain//Glutathione S-transferase, N-terminal domain	glutathione conjugation reaction//glutathione metabolic process	protein binding//glutathione transferase activity	--	Glutathione S-transferase
comp98682_c0	10016.8	2962.08	1.7577	5.0171e-12	1.1047e-08	1877	PREDICTED: cytochrome P450 86A1 [Vitis vinifera]	Solanum lycopersicum cDNA, clone: LEFL1042CF02, HTC in leaf	cytochrome P450, family 86, subfamily A, polypeptide 1 (fatty acid omega-hydroxylase)	Cytochrome P450 86A1 OS=Arabidopsis thaliana GN=CYP86A1 PE=1 SV=2	Cytochrome P450	oxidation-reduction process	iron ion binding//oxidoreductase activity, acting on paired donors, with incorporation or reduction of molecular oxygen//heme binding	--	Cytochrome P450 CYP4/CYP19/CYP26 subfamilies
comp104694_c0	323.456	5.40257	5.9038	5.9866e-12	1.2985e-08	1499	carbonic anhydrase, partial [Solanum tuberosum]	Vitis vinifera clone SS0AFA1YI15	carbonic anhydrase	Carbonic anhydrase, chloroplastic OS=Nicotiana tabacum PE=2 SV=1	Carbonic anhydrase//DNA polymerase catalytic subunit Pol	carbon utilization//nitrogen compound metabolic process//regulation of RNA metabolic process//DNA replication//one-carbon metabolic process	zinc ion binding//ribonuclease H activity//DNA-directed DNA polymerase activity//carbonate dehydratase activity	DNA polymerase complex	Predicted carbonic anhydrase involved in protection against oxidative damage
comp109903_c1	17991	2647.38	2.7646	6.4952e-12	1.3881e-08	1281	PREDICTED: pirin-like protein-like [Glycine max]	Carica papaya pirin mRNA, complete cds	--	Pirin-like protein OS=Solanum lycopersicum PE=2 SV=1	--	--	--	--	--
comp100841_c0	0	172.924	#NAME?	7.1088e-12	1.4828e-08	570	--	--	--	--	--	--	--	--	--
comp104602_c0	24179.7	7247.02	1.7383	7.1424e-12	1.4828e-08	2771	PREDICTED: uncharacterized protein LOC100259589 [Vitis vinifera]	Solanum lycopersicum cDNA, clone: LEFL1070BF11, HTC in leaf	NADH dehydrogenase (ubiquinone) 1 alpha subcomplex 13	NADH dehydrogenase [ubiquinone] 1 alpha subcomplex subunit 13-A OS=Arabidopsis thaliana GN=MEE4 PE=2 SV=1	NOA36 protein//FeoA domain//CDC45-like protein	DNA replication initiation	zinc ion binding//transition metal ion binding	nucleus	NADH:ubiquinone oxidoreductase, B16.6 subunit/cell death-regulatory protein
comp106817_c0	1102.02	186.605	2.5621	7.6492e-12	1.5656e-08	1102	homeobox leucine zipper protein [Mirabilis jalapa]	--	--	Homeobox-leucine zipper protein ATHB-7 OS=Arabidopsis thaliana GN=ATHB-7 PE=2 SV=2	Homeobox KN domain//CENP-B N-terminal DNA-binding domain//Nodulation protein NolV//CASP C terminal//Homeobox associated leucine zipper//Septum formation initiator//Homeobox domain	cell cycle//intra-Golgi vesicle-mediated transport//nodulation//regulation of transcription, DNA-dependent	transcription regulatory region sequence-specific DNA binding//sequence-specific DNA binding transcription factor activity//sequence-specific DNA binding//DNA binding	transcription factor complex//nucleus//integral to Golgi membrane	Transcription factor HEX, contains HOX and HALZ domains
comp119723_c0	346.255	8.12671	5.413	1.6072e-11	3.2438e-08	1174	hypothetical protein NECHADRAFT_100506 [Nectria haematococca mpVI 77-13-4] >gi|256731702|gb|EEU45051.1| hypothetical protein NECHADRAFT_100506 [Nectria haematococca mpVI 77-13-4]	Nectria haematococca mpVI 77-13-4 hypothetical protein, mRNA	--	--	--	--	--	--	--
comp104506_c0	11657.6	3599.8	1.6953	1.7098e-11	3.4037e-08	2425	conserved hypothetical protein [Ricinus communis] >gi|223538455|gb|EEF40061.1| conserved hypothetical protein [Ricinus communis]	--	--	--	Signal recognition particle, alpha subunit, N-terminal	GTP catabolic process//intracellular protein transport	signal recognition particle binding//GTPase activity//GTP binding	signal recognition particle, endoplasmic reticulum targeting//signal recognition particle receptor complex	--
comp72996_c0	6761.57	1987.11	1.7667	1.7389e-11	3.4148e-08	1936	PREDICTED: reticuline oxidase-like protein-like isoform 1 [Glycine max]	PREDICTED: Vitis vinifera reticuline oxidase-like protein (LOC100250740), mRNA	--	Reticuline oxidase-like protein OS=Arabidopsis thaliana GN=At4g20830 PE=1 SV=2	FAD binding domain//Berberine and berberine like	amino sugar metabolic process//oxidation-reduction process	oxidoreductase activity//UDP-N-acetylmuramate dehydrogenase activity//flavin adenine dinucleotide binding	--	--
comp113094_c0	17469.5	5482.54	1.6719	1.8258e-11	3.4912e-08	5677	PREDICTED: superkiller viralicidic activity 2-like 2-like [Vitis vinifera]	PREDICTED: Vitis vinifera superkiller viralicidic activity 2-like 2-like (LOC100246661), mRNA	ATP-dependent RNA helicase DOB1	Superkiller viralicidic activity 2-like 2 OS=Mus musculus GN=Skiv2l2 PE=2 SV=1	DEAD/DEAH box helicase//DSHCT (NUC185) domain//Cytochrome P450//Helicase conserved C-terminal domain	specification of floral organ identity//oxidation-reduction process	oxidoreductase activity, acting on paired donors, with incorporation or reduction of molecular oxygen//helicase activity//ATP-dependent helicase activity//ATP binding//nucleic acid binding//iron ion binding//heme binding//hydrolase activity, acting on acid anhydrides, in phosphorus-containing anhydrides	--	Nuclear exosomal RNA helicase MTR4, DEAD-box superfamily
comp115458_c2	2641.42	43.2891	5.9312	1.8231e-11	3.4912e-08	1125	LEA protein 4 [Capsicum annuum]	--	--	--	Heme exporter protein D (CcmD)	heme transport//cytochrome complex assembly	--	integral to membrane	--
comp162061_c0	0	182.821	#NAME?	1.9712e-11	3.7203e-08	1303	hypothetical protein EIN_491050 [Entamoeba invadens IP1]	--	--	--	--	--	--	--	--
comp107788_c0	8338.19	26113.6	-1.647	2.1052e-11	3.8745e-08	1500	aquaporin, MIP family, TIP subfamily [Populus trichocarpa] >gi|222847151|gb|EEE84698.1| aquaporin, MIP family, TIP subfamily [Populus trichocarpa]	Populus trichocarpa aquaporin, MIP family, TIP subfamily, mRNA	aquaporin TIP	Aquaporin TIP1-3 OS=Arabidopsis thaliana GN=TIP1-3 PE=1 SV=1	Major intrinsic protein	water transport//transport//urea transport//urea transmembrane transport	urea transmembrane transporter activity//transporter activity	membrane//integral to membrane	Aquaporin (major intrinsic protein family)
comp118794_c0	169.685	0	Inf	2.1063e-11	3.8745e-08	1876	predicted protein [Nectria haematococca mpVI 77-13-4] >gi|256731337|gb|EEU44687.1| predicted protein [Nectria haematococca mpVI 77-13-4]	Nectria haematococca mpVI 77-13-4 predicted protein, mRNA	glutamate dehydrogenase (NADP+)	NADP-specific glutamate dehydrogenase OS=Gibberella fujikuroi GN=GDH2 PE=3 SV=1	Glutamate/Leucine/Phenylalanine/Valine dehydrogenase//Putative NAD(P)-binding//Glu/Leu/Phe/Val dehydrogenase, dimerisation domain	ammonia assimilation cycle//siroheme biosynthetic process//porphyrin-containing compound biosynthetic process//electron transport//cellular amino acid metabolic process//glutamate biosynthetic process//oxidation-reduction process	oxidoreductase activity//nucleotide binding//precorrin-2 dehydrogenase activity//glutamate dehydrogenase (NADP+) activity	nucleus//mitochondrion	Glutamate/leucine/phenylalanine/valine dehydrogenases
comp126361_c0	0.469552	289.195	-9.2665	2.1725e-11	3.9463e-08	548	adenylyl cyclase-associated protein 2 [Danio rerio] >gi|38174560|gb|AAH60935.1| Zgc:73317 [Danio rerio]	--	--	Adenylyl cyclase-associated protein 2 OS=Rattus norvegicus GN=Cap2 PE=2 SV=1	Baculovirus LEF-11 protein//Adenylate cyclase associated (CAP) C terminal	viral infectious cycle//regulation of transcription, DNA-dependent//cytoskeleton organization	actin binding	--	Adenylate cyclase-associated protein (CAP/Srv2p)
comp111423_c0	168.709	0	Inf	2.4056e-11	4.3158e-08	1622	hypothetical protein FOXB_01709 [Fusarium oxysporum Fo5176]	--	alcohol dehydrogenase, propanol-preferring	Alcohol dehydrogenase 1 OS=Neurospora crassa (strain ATCC 24698 / 74-OR23-1A / CBS 708.71 / DSM 1257 / FGSC 987) GN=adh-1 PE=3 SV=1	Alcohol dehydrogenase GroES-like domain//Zinc-binding dehydrogenase//UTP15 C terminal	oxidation-reduction process//rRNA processing	oxidoreductase activity//nucleotide binding//zinc ion binding//metal ion binding	nucleolus	Alcohol dehydrogenase, class V
comp149735_c0	0	162.883	#NAME?	2.85e-11	5.0508e-08	972	--	--	--	--	--	--	--	--	--
comp115405_c0	2.37264	212.07	-6.4819	3.4915e-11	6.1132e-08	969	RecName: Full=60S ribosomal protein L5 >gi|61654618|gb|AAX48835.1| L5 [Suberites domuncula]	Chlamydomonas reinhardtii ribosomal protein L5, component of cytosolic 80S ribosome and 60S large subunit (RPL5) mRNA, complete cds	large subunit ribosomal protein L5e	60S ribosomal protein L5 OS=Suberites domuncula GN=RPL5 PE=2 SV=1	Ribosomal L18p/L5e family	translation//ribosome biogenesis	rRNA binding//structural constituent of ribosome	cytoplasm//intracellular//ribonucleoprotein complex//ribosome	60S ribosomal protein L5
comp119445_c0	38.7675	477.187	-3.6216	3.596e-11	6.2212e-08	1009	elongation factor 1A, partial [Schizoplasmodiopsis amoeboidea]	Arachnula sp. CL12 elongation factor 1 alpha mRNA, partial cds	elongation factor 1-alpha	Elongation factor 1-alpha OS=Dictyostelium discoideum GN=eef1a1 PE=1 SV=2	Gtr1/RagA G protein conserved region//Dynamin family//Miro-like protein//50S ribosome-binding GTPase//Elongation factor Tu C-terminal domain//Elongation factor Tu GTP binding domain//Elongation factor Tu domain 2	translational elongation//small GTPase mediated signal transduction//GTP catabolic process//regulation of translational elongation	GTPase activity//translation elongation factor activity//GTP binding	cytoplasm//nucleus//intracellular//ribosome	Translation elongation factor EF-1 alpha/Tu
comp125360_c0	0	269.714	#NAME?	3.7804e-11	6.4632e-08	494	hypothetical protein [Entamoeba dispar SAW760] >gi|165905182|gb|EDR30251.1| hypothetical protein EDI_284200 [Entamoeba dispar SAW760]	--	--	Cysteine and glycine-rich protein 3 OS=Bos taurus GN=CSRP3 PE=2 SV=1	DHHC palmitoyltransferase//PADR1 (NUC008) domain//LIM domain//NADH pyrophosphatase zinc ribbon domain	--	hydrolase activity//zinc ion binding//NAD+ ADP-ribosyltransferase activity//metal ion binding	nucleus	Regulatory protein MLP and related LIM proteins
comp71217_c0	128.215	940.937	-2.8755	4.5453e-11	7.6806e-08	604	--	--	--	--	--	--	--	--	--
comp117933_c1	865.275	129.867	2.7361	5.0244e-11	8.3926e-08	1747	predicted protein [Populus trichocarpa] >gi|222849484|gb|EEE87031.1| predicted protein [Populus trichocarpa]	--	--	Myosin heavy chain kinase B OS=Dictyostelium discoideum GN=mhkB PE=2 SV=1	WD domain, G-beta repeat	--	protein binding	--	FOG: WD40 repeat
comp107538_c3	3803.92	623.264	2.6096	5.6637e-11	9.3529e-08	1151	PREDICTED: NAC domain-containing protein 72 [Vitis vinifera] >gi|302143055|emb|CBI20350.3| unnamed protein product [Vitis vinifera]	Malus x domestica NAC domain class transcription factor (NAC17) mRNA, complete cds	--	NAC domain-containing protein 72 OS=Arabidopsis thaliana GN=NAC072 PE=2 SV=1	Sigma-70, region 4//No apical meristem (NAM) protein	DNA-dependent transcription, initiation//regulation of transcription, DNA-dependent	sigma factor activity//DNA binding//sequence-specific DNA binding transcription factor activity	transcription factor complex	--
comp105358_c0	6006.86	1817.52	1.7246	6.8811e-11	1.112e-07	1534	predicted protein [Populus trichocarpa] >gi|222847698|gb|EEE85245.1| predicted protein [Populus trichocarpa]	--	--	Desiccation-related protein PCC13-62 OS=Craterostigma plantagineum PE=2 SV=1	CheC-like family//Eukaryotic cytochrome b561	--	hydrolase activity	integral to membrane	--
comp115474_c0	901.19	143.232	2.6535	6.903e-11	1.112e-07	1195	predicted protein [Populus trichocarpa] >gi|222857431|gb|EEE94978.1| predicted protein [Populus trichocarpa]	--	--	--	--	--	--	--	--
comp90578_c0	0	156.091	#NAME?	6.9636e-11	1.112e-07	1299	predicted protein [Capsaspora owczarzaki ATCC 30864]	--	--	--	--	--	--	--	--
comp71487_c0	5211.32	1557.61	1.7423	8.3035e-11	1.3116e-07	1333	--	--	--	--	--	--	--	--	--
comp93603_c0	2361.11	603.652	1.9677	8.4231e-11	1.3162e-07	1538	PREDICTED: uncharacterized protein LOC100245492 [Vitis vinifera]	Populus trichocarpa predicted protein (MYB043), mRNA	myb proto-oncogene protein, plant	Transcription factor MYB39 OS=Arabidopsis thaliana GN=MYB39 PE=2 SV=1	Flavodoxin//Myb-like DNA-binding domain	response to wounding//response to abscisic acid stimulus//response to jasmonic acid stimulus//response to ethylene stimulus//response to salt stress	FMN binding//chromatin binding//DNA binding//oxidoreductase activity	chromatin	Transcription factor, Myb superfamily
comp52177_c0	6893.04	2150.34	1.6806	9.5228e-11	1.4722e-07	494	--	--	--	--	--	--	--	--	--
comp76234_c0	158.329	0	Inf	1.0075e-10	1.5411e-07	473	hypothetical protein [Fusarium fujikuroi] >gi|342884766|gb|EGU84956.1| hypothetical protein FOXB_04537 [Fusarium oxysporum Fo5176]	Fusarium fujikuroi gene for hypothetical protein, exons 1-2, clone gsr5	--	--	--	--	--	--	--
comp119471_c0	720.376	18.6923	5.2682	1.0324e-10	1.5628e-07	1377	hypothetical protein FOXB_01508 [Fusarium oxysporum Fo5176]	Nectria haematococca mpVI 77-13-4 predicted protein, mRNA	solute carrier family 25 (mitochondrial adenine nucleotide translocator), member 4/5/6/31	ADP,ATP carrier protein OS=Neurospora crassa (strain ATCC 24698 / 74-OR23-1A / CBS 708.71 / DSM 1257 / FGSC 987) GN=acp PE=3 SV=1	--	transmembrane transport//transport	transporter activity	mitochondrial inner membrane//integral to membrane	Mitochondrial ADP/ATP carrier proteins
comp116244_c0	0	262.351	#NAME?	1.0486e-10	1.5709e-07	1755	Putative heat shock protein, partial [Rhipicephalus pulchellus]	--	stress-induced-phosphoprotein 1	Stress-induced-phosphoprotein 1 OS=Macaca fascicularis GN=STIP1 PE=2 SV=1	Tetratricopeptide repeat//Ryanodine Receptor TM 4-6//Tetratricopeptide repeat//Tetratricopeptide repeat//XPC-binding domain//Tetratricopeptide repeat	proteasomal ubiquitin-dependent protein catabolic process//DNA repair//nucleotide-excision repair//calcium ion transport//cellular calcium ion homeostasis	protein binding//ryanodine-sensitive calcium-release channel activity//damaged DNA binding	intracellular//integral to membrane	Molecular co-chaperone STI1
comp119432_c0	1.43353	187.5	-7.0312	1.0822e-10	1.6048e-07	1512	hypothetical protein CHLNCDRAFT_141692 [Chlorella variabilis]	--	--	--	PAP2 superfamily	--	catalytic activity	membrane	--
comp91385_c0	0.469552	922.739	-10.94	1.4086e-10	2.0676e-07	1217	calreticulin precursor [Danio rerio] >gi|6470259|gb|AAF13700.1|AF195882_1 calreticulin [Danio rerio]	--	calreticulin	Calreticulin OS=Mus musculus GN=Calr PE=1 SV=1	Calreticulin family	protein folding	unfolded protein binding//calcium ion binding	endoplasmic reticulum	Calreticulin
comp119942_c0	4.28815	497.615	-6.8585	1.4273e-10	2.0742e-07	1975	major vault protein [Polysphondylium pallidum PN500]	Hordeum vulgare subsp. vulgare mRNA for predicted protein, complete cds, clone: NIASHv2093C22	--	Major vault protein alpha OS=Dictyostelium discoideum GN=mvpA PE=1 SV=1	--	--	--	--	--
comp108578_c0	154.607	0	Inf	1.6618e-10	2.391e-07	1470	hypothetical protein FOXB_10483 [Fusarium oxysporum Fo5176]	--	--	--	--	--	--	--	--
comp116599_c0	0.951541	173.757	-7.5126	1.9742e-10	2.8126e-07	708	glutathione S-transferase theta 1 [Locusta migratoria]	--	--	Glutathione S-transferase theta-1 OS=Homo sapiens GN=GSTT1 PE=1 SV=4	Glutathione S-transferase, N-terminal domain//Glutathione S-transferase, N-terminal domain//Glutathione S-transferase, N-terminal domain	--	protein binding	--	Glutathione S-transferase
comp99305_c0	1145.88	22.4454	5.6739	2.0341e-10	2.8699e-07	637	conserved hypothetical protein [Ricinus communis] >gi|223550860|gb|EEF52346.1| conserved hypothetical protein [Ricinus communis]	--	--	--	DHH family	--	hydrolase activity//manganese ion binding	--	--
comp103234_c0	0	261.897	#NAME?	2.2555e-10	3.1516e-07	1641	hypothetical protein PTSG_04401 [Salpingoeca sp. ATCC 50818]	--	--	Glucoamylase OS=Blastobotrys adeninivorans GN=GAA PE=3 SV=1	Glycosyl hydrolases family 15	polysaccharide metabolic process//carbohydrate metabolic process	hydrolase activity, hydrolyzing O-glycosyl compounds//catalytic activity	--	--
comp112209_c0	8453.89	2785.25	1.6018	2.8598e-10	3.9581e-07	6340	RecName: Full=Respiratory burst oxidase homolog protein B; AltName: Full=NADPH oxidase RBOHB; AltName: Full=StRBOHB >gi|16549089|dbj|BAB70751.1| respiratory burst oxidase homolog [Solanum tuberosum]	Populus trichocarpa predicted protein, mRNA	respiratory burst oxidase	Respiratory burst oxidase homolog protein B OS=Solanum tuberosum GN=RBOHB PE=1 SV=1	Ferric reductase NAD binding domain//Respiratory burst NADPH oxidase//EF hand//Tetraspanin family//FAD-binding domain//EF-hand domain//EF hand//EF-hand domain pair	peroxidase reaction//oxidation-reduction process//response to oxidative stress	oxidoreductase activity, acting on NAD(P)H, oxygen as acceptor//oxidoreductase activity//peroxidase activity//calcium ion binding	plasma membrane//integral to membrane	Ferric reductase, NADH/NADPH oxidase and related proteins
comp117274_c0	0.951541	370.877	-8.6065	3.0469e-10	4.1771e-07	1295	--	--	--	--	Seryl-tRNA synthetase N-terminal domain//Poly(ADP-ribose) polymerase, regulatory domain	glycine metabolic process//seryl-tRNA aminoacylation//threonine metabolic process//L-serine metabolic process//protein ADP-ribosylation	ATP binding//nucleotide binding//NAD+ ADP-ribosyltransferase activity//serine-tRNA ligase activity	cytoplasm	--
comp72052_c0	14196.6	4839.21	1.5527	3.1616e-10	4.2939e-07	422	PREDICTED: uncharacterized protein LOC100242538 [Vitis vinifera]	Medicago truncatula clone JCVI-FLMt-7I5 unknown mRNA	--	--	--	--	--	--	--
comp95013_c0	7159.85	2313.82	1.6297	3.2305e-10	4.3469e-07	686	PREDICTED: CASP-like protein 9-like [Glycine max]	--	--	CASP-like protein POPTRDRAFT_798217 OS=Populus trichocarpa GN=POPTRDRAFT_798217 PE=3 SV=2	--	--	--	--	--
comp107318_c0	18967.4	5718.88	1.7297	3.4147e-10	4.5392e-07	2781	ribosome biogenesis protein brix, putative [Ricinus communis] >gi|223530781|gb|EEF32647.1| ribosome biogenesis protein brix, putative [Ricinus communis]	Medicago truncatula Ribosome biogenesis protein BRX1-like protein (MTR_7g069430) mRNA, complete cds	ribosome biogenesis protein BRX1	Ribosome biogenesis protein BRX1 homolog OS=Xenopus laevis GN=brix1 PE=2 SV=1	Natural resistance-associated macrophage protein//Glutamine amidotransferase domain//Ribosomal protein S18	translation//ribosome biogenesis//metabolic process//transport	transporter activity//structural constituent of ribosome	intracellular//membrane//ribosome	RNA-binding protein required for biogenesis of the ribosomal 60S subunit
comp111337_c0	163.65	0.501931	8.3489	3.446e-10	4.5392e-07	612	hypothetical protein FOXB_09173 [Fusarium oxysporum Fo5176]	Nectria haematococca mpVI 77-13-4 predicted protein, mRNA	cytochrome c oxidase subunit 7	Cytochrome c oxidase subunit 7A OS=Ashbya gossypii (strain ATCC 10895 / CBS 109.51 / FGSC 9923 / NRRL Y-1056) GN=COX9 PE=3 SV=3	--	respiratory electron transport chain//proton transport//mitochondrial electron transport, cytochrome c to oxygen	cytochrome-c oxidase activity	respiratory chain complex IV//mitochondrial respiratory chain	--
comp118182_c0	163.538	0.549839	8.2164	3.4671e-10	4.5392e-07	1818	hypothetical protein FOXB_04120 [Fusarium oxysporum Fo5176]	Gibberella zeae PH-1 hypothetical protein partial mRNA	--	--	--	oxygen transport	oxygen binding//iron ion binding//heme binding	--	--
comp117000_c0	148.291	0	Inf	3.9778e-10	5.1613e-07	921	hypothetical protein NECHADRAFT_34956 [Nectria haematococca mpVI 77-13-4] >gi|256722455|gb|EEU35838.1| hypothetical protein NECHADRAFT_34956 [Nectria haematococca mpVI 77-13-4]	Nectria haematococca mpVI 77-13-4 hypothetical protein, mRNA	MFS transporter, SP family, sugar:H+ symporter	Probable glucose transporter rco-3 OS=Neurospora crassa (strain ATCC 24698 / 74-OR23-1A / CBS 708.71 / DSM 1257 / FGSC 987) GN=rco-3 PE=3 SV=2	Major Facilitator Superfamily//Sugar (and other) transporter	transmembrane transport	substrate-specific transmembrane transporter activity//transmembrane transporter activity	integral to membrane	Predicted transporter (major facilitator superfamily)
comp119633_c3	62137.6	21842.3	1.5083	4.3313e-10	5.5702e-07	12716	PREDICTED: glutamate synthase 1 [NADH], chloroplastic-like [Vitis vinifera] >gi|302144040|emb|CBI23145.3| unnamed protein product [Vitis vinifera]	PREDICTED: Vitis vinifera glutamate synthase 1 [NADH], chloroplastic-like (LOC100246868), mRNA	glutamate synthase (NADPH/NADH)	Glutamate synthase [NADH], amyloplastic OS=Medicago sativa PE=1 SV=1	Occlusion-derived virus envelope protein ODV-E18//Conserved region in glutamate synthase//Flavin-binding monooxygenase-like//Man1-Src1p-C-terminal domain//Pyridine nucleotide-disulphide oxidoreductase//Pyridine nucleotide-disulphide oxidoreductase//NAD-dependent glycerol-3-phosphate dehydrogenase N-terminus//NAD binding domain of 6-phosphogluconate dehydrogenase//Wall-associated receptor kinase g…	pentose-phosphate shunt//siroheme biosynthetic process//glutamate biosynthetic process//nitrogen compound metabolic process//leucine biosynthetic process//tRNA processing//electron transport//glycerol-3-phosphate catabolic process//protein phosphorylation//D-gluconate metabolic process//isoleucine biosynthetic process//metabolic process//cellular amino acid biosynthetic process//pantothenate bios…	glutamate synthase (NADH) activity//NAD binding//phosphogluconate dehydrogenase (decarboxylating) activity//precorrin-2 dehydrogenase activity//ATP binding//NADP binding//iron ion binding//oxidoreductase activity, acting on the CH-OH group of donors, NAD or NADP as acceptor//flavin adenine dinucleotide binding//ketol-acid reductoisomerase activity//protein kinase activity//cofactor binding//iron-…	cytoplasm//integral to nuclear inner membrane//viral envelope	Glutamate synthase
comp119097_c0	210.857	3.70515	5.8306	4.7773e-10	6.0899e-07	1454	fructose-bisphosphate aldolase [Nectria haematococca mpVI 77-13-4] >gi|256721971|gb|EEU35362.1| fructose-bisphosphate aldolase [Nectria haematococca mpVI 77-13-4]	Nectria haematococca mpVI 77-13-4 fructose-bisphosphate aldolase (fba1), mRNA	fructose-bisphosphate aldolase, class II	Fructose-bisphosphate aldolase 1 OS=Paracoccidioides brasiliensis (strain ATCC MYA-826 / Pb01) GN=FBA1 PE=1 SV=3	Fructose-bisphosphate aldolase class-II//Potato inhibitor I family	pentose-phosphate shunt//glycolysis//fructose metabolic process//carbohydrate metabolic process//carbon utilization//mannose metabolic process//inositol metabolic process//gluconeogenesis//response to wounding	aldehyde-lyase activity//fructose-bisphosphate aldolase activity//serine-type endopeptidase inhibitor activity//zinc ion binding	mitochondrion//cytosol	Fructose 1,6-bisphosphate aldolase
comp98219_c0	425.911	35.6644	3.578	4.8319e-10	6.1059e-07	432	--	--	--	--	--	--	--	--	--
comp104515_c0	3906.96	11639.1	-1.5749	4.9941e-10	6.2564e-07	1065	unknown [Populus trichocarpa] >gi|118481952|gb|ABK92908.1| unknown [Populus trichocarpa] >gi|118481968|gb|ABK92915.1| unknown [Populus trichocarpa] >gi|118485439|gb|ABK94576.1| unknown [Populus trichocarpa]	Medicago truncatula clone JCVI-FLMt-4M22 unknown mRNA	xyloglucan:xyloglucosyl transferase	Xyloglucan endotransglucosylase/hydrolase protein 9 OS=Arabidopsis thaliana GN=XTH9 PE=2 SV=2	Xyloglucan endo-transglycosylase (XET) C-terminus//Glycosyl hydrolases family 16	cellular glucan metabolic process//carbohydrate metabolic process	hydrolase activity, hydrolyzing O-glycosyl compounds//xyloglucan:xyloglucosyl transferase activity	apoplast//cell wall	--
comp117294_c0	3.78129	208.748	-5.7867	5.0419e-10	6.2623e-07	1321	predicted protein [Hordeum vulgare subsp. vulgare]	Hordeum vulgare subsp. vulgare mRNA for predicted protein, complete cds, clone: NIASHv2073G02	--	--	--	--	--	--	--
comp120381_c0	4175.63	1288.91	1.6958	5.7986e-10	7.1412e-07	1104	predicted protein [Populus trichocarpa] >gi|222865023|gb|EEF02154.1| predicted protein [Populus trichocarpa]	Solanum lycopersicum chromosome 05 clone C05SLe0082N07, complete sequence	peroxidase	Peroxidase 11 OS=Arabidopsis thaliana GN=PER11 PE=1 SV=1	Peroxidase	response to oxidative stress//oxidation-reduction process//peroxidase reaction	metal ion binding//peroxidase activity//heme binding	--	--
comp116764_c0	2.39751	188.812	-6.2993	5.8559e-10	7.1511e-07	1059	--	--	--	--	--	--	--	--	--
comp87159_c0	159.399	0.501931	8.3109	6.0704e-10	7.3513e-07	1295	hypothetical protein FOXB_01480 [Fusarium oxysporum Fo5176]	Gibberella zeae PH-1 hypothetical protein partial mRNA	allantoicase	Allantoicase OS=Neurospora crassa (strain ATCC 24698 / 74-OR23-1A / CBS 708.71 / DSM 1257 / FGSC 987) GN=alc-1 PE=2 SV=2	Allantoicase repeat	nitrogen compound metabolic process//purine nucleobase metabolic process//allantoin catabolic process	allantoicase activity	--	Allantoicase
comp119483_c0	3.8186	206.022	-5.7536	6.6659e-10	8.0057e-07	1670	hypothetical protein NECHADRAFT_45738 [Nectria haematococca mpVI 77-13-4] >gi|256725459|gb|EEU38823.1| hypothetical protein NECHADRAFT_45738 [Nectria haematococca mpVI 77-13-4]	--	--	Uncharacterized protein R656 OS=Acanthamoeba polyphaga mimivirus GN=MIMI_R656 PE=4 SV=1	Pyridine nucleotide-disulphide oxidoreductase//Pyridine nucleotide-disulphide oxidoreductase//Glucose inhibited division protein A//FAD dependent oxidoreductase//Flavin containing amine oxidoreductase	oxidation-reduction process//tRNA processing	flavin adenine dinucleotide binding//oxidoreductase activity	--	--
comp117880_c0	4.30059	249.023	-5.8556	7.3286e-10	8.7295e-07	721	40S ribosomal protein S8 [Postia placenta Mad-698-R] >gi|220728210|gb|EED82109.1| 40S ribosomal protein S8 [Postia placenta Mad-698-R]	Schizophyllum commune H4-8 40S ribosomal protein S8, mRNA	small subunit ribosomal protein S8e	40S ribosomal protein S8 OS=Zea mays GN=RPS8 PE=2 SV=2	--	--	--	ribonucleoprotein complex	40S ribosomal protein S8
comp71861_c0	7144.18	2376.38	1.588	8.3342e-10	9.8467e-07	658	Gamma-gliadin precursor, putative [Ricinus communis] >gi|223538124|gb|EEF39735.1| Gamma-gliadin precursor, putative [Ricinus communis]	--	--	--	Conserved oligomeric complex COG6//Cornifin (SPRR) family	peptide cross-linking//intra-Golgi vesicle-mediated transport	--	Golgi transport complex//cytoplasm	--
comp105715_c0	5203.07	1663.61	1.645	8.8922e-10	1.0421e-06	2239	PREDICTED: probable nucleoredoxin 2 [Vitis vinifera]	Populus trichocarpa predicted protein, mRNA	--	Probable nucleoredoxin 2 OS=Oryza sativa subsp. japonica GN=Os01g0794400 PE=2 SV=1	PHD-finger//Redoxin//AhpC/TSA family//Phorbol esters/diacylglycerol binding domain (C1 domain)//Thioredoxin//C1-like domain	oxidation-reduction process//cell redox homeostasis//intracellular signal transduction	antioxidant activity//protein binding//protein-disulfide reductase activity//oxidoreductase activity	intracellular	Thioredoxin, nucleoredoxin and related proteins
comp98699_c0	8257.68	2498.11	1.7249	1.2877e-09	1.497e-06	1921	PREDICTED: solute carrier family 22 member 3-like [Vitis vinifera]	--	--	Organic cation/carnitine transporter 3 OS=Arabidopsis thaliana GN=OCT3 PE=2 SV=1	Major Facilitator Superfamily//Sugar (and other) transporter	transmembrane transport	transmembrane transporter activity	integral to membrane	Synaptic vesicle transporter SVOP and related transporters (major facilitator superfamily)
comp119852_c0	911.645	171.87	2.4072	1.3329e-09	1.5372e-06	2127	hypothetical protein GUITHDRAFT_64866 [Guillardia theta CCMP2712]	Pediculus humanus corporis ATP synthase subunit beta, putative, mRNA	F-type H+-transporting ATPase subunit beta	ATP synthase subunit beta, mitochondrial OS=Chlamydomonas reinhardtii GN=ATP2 PE=1 SV=1	ATP synthase alpha/beta chain, C terminal domain//ATP synthase alpha/beta family, nucleotide-binding domain//ABC transporter//ATPase family associated with various cellular activities (AAA)//NB-ARC domain//Archaeal ATPase//ATP synthase alpha/beta family, beta-barrel domain//Protein of unknown function, DUF258	ATP hydrolysis coupled proton transport//proton transport//ATP metabolic process	ADP binding//GTP binding//hydrolase activity, acting on acid anhydrides, catalyzing transmembrane movement of substances//GTPase activity//ATPase activity//ATP binding	proton-transporting two-sector ATPase complex, catalytic domain	F0F1-type ATP synthase, beta subunit
comp119202_c0	17.7217	308.931	-4.1237	1.466e-09	1.6774e-06	1093	putative preprocysteine proteinase [Nicotiana tabacum]	Brachiaria hybrid cultivar BRX-4402 cysteine protease 2 (BCP2) pseudogene mRNA, partial sequence	cathepsin F	Cysteine proteinase 1 OS=Zea mays GN=CCP1 PE=2 SV=1	Papain family cysteine protease//Peptidase C1-like family	proteolysis	cysteine-type peptidase activity//cysteine-type endopeptidase activity	--	Cysteine proteinase Cathepsin L
comp117578_c0	16221.2	4752.02	1.7713	1.6584e-09	1.8828e-06	532	unknown [Medicago truncatula]	--	--	--	--	--	--	--	--
comp91282_c0	1.40866	309.658	-7.7802	1.6728e-09	1.8845e-06	910	hypothetical protein CAOG_02865 [Capsaspora owczarzaki ATCC 30864]	--	--	--	Plant calmodulin-binding domain	--	calmodulin binding	--	--
comp116070_c0	23105.5	1818.65	3.6673	1.7427e-09	1.9332e-06	1539	PREDICTED: pirin-like protein-like [Vitis vinifera]	Solanum lycopersicum cDNA, clone: LEFL3140K18, HTC in root	--	Pirin-like protein OS=Solanum lycopersicum PE=2 SV=1	Endothelin family//RNA polymerase Rpb2, domain 5	pyrimidine nucleobase metabolic process//regulation of vasoconstriction//purine nucleobase metabolic process//transcription, DNA-dependent	DNA-directed RNA polymerase activity//DNA binding	extracellular region//nucleolus	--
comp120333_c0	3485.17	1084.56	1.6841	1.7355e-09	1.9332e-06	749	predicted protein [Populus trichocarpa] >gi|222834016|gb|EEE72493.1| predicted protein [Populus trichocarpa]	Vitis vinifera clone SS0AFA2YF04	--	--	--	--	--	--	--
comp119618_c0	0	238.113	#NAME?	1.8044e-09	1.9865e-06	2319	--	--	--	--	--	--	--	--	--
comp110290_c0	920.343	174.973	2.395	1.8487e-09	2.0199e-06	1793	cytochrome P450, putative [Ricinus communis] >gi|223534244|gb|EEF35958.1| cytochrome P450, putative [Ricinus communis]	--	--	Cytochrome P450 734A1 OS=Arabidopsis thaliana GN=CYP734A1 PE=2 SV=1	Cytochrome P450	indole biosynthetic process//electron transport//oxidation-reduction process	oxidoreductase activity, acting on paired donors, with incorporation or reduction of molecular oxygen//monooxygenase activity//heme binding//secologanin synthase activity//iron ion binding//electron carrier activity	--	Cytochrome P450 CYP4/CYP19/CYP26 subfamilies
comp53302_c0	0	141.012	#NAME?	2.0592e-09	2.2166e-06	351	--	--	--	--	--	--	--	--	--
comp54087_c0	3027.8	927.012	1.7076	2.0578e-09	2.2166e-06	1850	PREDICTED: cytochrome P450 82A3-like [Vitis vinifera]	Citrus clementina cultivar Clemenules flavonoid 3',5'-hydroxylase mRNA, complete cds	--	Cytochrome P450 82A3 OS=Glycine max GN=CYP82A3 PE=2 SV=1	Cytochrome P450	oxidation-reduction process	heme binding//oxidoreductase activity, acting on paired donors, with incorporation or reduction of molecular oxygen//iron ion binding	--	Cytochrome P450 CYP2 subfamily
comp113610_c0	0	238.663	#NAME?	2.0807e-09	2.2233e-06	1935	Physaropepsin [Dictyostelium fasciculatum]	--	--	Physarolisin OS=Physarum polycephalum PE=1 SV=1	Pro-kumamolisin, activation domain//Subtilase family	proteolysis	serine-type peptidase activity//serine-type endopeptidase activity	--	--
comp109160_c0	121.244	727.599	-2.5852	2.1375e-09	2.2673e-06	1961	predicted protein [Populus trichocarpa] >gi|222846697|gb|EEE84244.1| predicted protein [Populus trichocarpa]	--	--	Aluminum-activated malate transporter 10 OS=Arabidopsis thaliana GN=ALMT10 PE=2 SV=2	Fusaric acid resistance protein family//Syntaxin//Big defensin//Aluminium activated malate transporter	malate transport//transport//defense response to Gram-negative bacterium//defense response to Gram-positive bacterium	--	membrane//plasma membrane	--
comp52112_c0	7975.18	2732.6	1.5452	2.1826e-09	2.2984e-06	1202	Minor allergen Alt a, putative [Ricinus communis] >gi|223525276|gb|EEF27937.1| Minor allergen Alt a, putative [Ricinus communis]	Medicago truncatula clone JCVI-FLMt-1P19 unknown mRNA	Trp repressor binding protein	Flavoprotein WrbA OS=Serratia proteamaculans (strain 568) GN=wrbA PE=3 SV=1	NADPH-dependent FMN reductase//Flavodoxin	negative regulation of transcription, DNA-dependent//oxidation-reduction process	oxidoreductase activity//FMN binding	--	1,4-benzoquinone reductase-like; Trp repressor binding protein-like/protoplast-secreted protein
comp97963_c0	0	132.215	#NAME?	2.3431e-09	2.4497e-06	1537	mitochondrial MRPL38p [Pichia kudriavzevii] >gi|163311562|gb|ABY26737.1| mitochondrial MRPL38p [Pichia kudriavzevii]	--	large subunit ribosomal protein L14	50S ribosomal protein L14 OS=Gluconobacter oxydans (strain 621H) GN=rplN PE=3 SV=1	Ribosomal protein S3, C-terminal domain//Ribosomal protein L5//Ribosomal protein L16p/L10e//Ribosomal protein L14p/L23e	translation//ribosome biogenesis	structural constituent of ribosome	ribosome	60S ribosomal protein L14/L17/L23
comp119549_c5	12518.4	1989.19	2.6538	2.4489e-09	2.5419e-06	1770	predicted protein [Populus trichocarpa] >gi|222852802|gb|EEE90349.1| predicted protein [Populus trichocarpa]	Populus trichocarpa predicted protein, mRNA	alcohol dehydrogenase	Alcohol dehydrogenase 1 OS=Petunia hybrida GN=ADH1 PE=3 SV=1	TrkA-N domain//Alcohol dehydrogenase GroES-like domain//D-isomer specific 2-hydroxyacid dehydrogenase, NAD binding domain//Zinc-binding dehydrogenase	response to hypoxia//response to cadmium ion//response to salt stress//oxidation-reduction process//potassium ion transport	zinc ion binding//metal ion binding//oxidoreductase activity//nucleotide binding//cofactor binding//alcohol dehydrogenase (NAD) activity//oxidoreductase activity, acting on the CH-OH group of donors, NAD or NADP as acceptor	cytosol//plasma membrane	Alcohol dehydrogenase, class III
comp100194_c0	1207.15	3788.04	-1.6498	2.8551e-09	2.9219e-06	1435	FER-LIKE IRON DEFICIENCY-INDUCED transcription factor [Arabidopsis thaliana] >gi|122242304|sp|Q0V7X4.1|FIT_ARATH RecName: Full=Transcription factor FER-LIKE IRON DEFICIENCY-INDUCED TRANSCRIPTION FACTOR; AltName: Full=Basic helix-loop-helix protein 29; Short=AtbHLH29; Short=bHLH 29; AltName: Full=FER-LIKE REGULATOR OF IRON UPTAKE; AltName: Full=Transcription factor EN 43; AltName: Full=Transcripti…	--	--	Transcription factor FER-LIKE IRON DEFICIENCY-INDUCED TRANSCRIPTION FACTOR OS=Arabidopsis thaliana GN=FIT PE=1 SV=1	Helix-loop-helix DNA-binding domain	cellular response to ethylene stimulus//cellular response to nitric oxide//cellular response to iron ion//regulation of transcription, DNA-dependent//regulation of iron ion transport	protein dimerization activity//protein binding	--	--
comp52334_c0	0.481989	488.37	-9.9848	2.8469e-09	2.9219e-06	749	--	--	--	--	SSXRD motif	regulation of transcription, DNA-dependent	--	nucleus	--
comp101721_c0	0	311.333	#NAME?	2.8878e-09	2.9347e-06	674	matrix metalloproteinase-11 [Colletotrichum gloeosporioides Nara gc5]	--	--	--	Matrixin//Peptidase M66//Astacin (Peptidase family M12A)//Reprolysin (M12B) family zinc metalloprotease	proteolysis	metalloendopeptidase activity//zinc ion binding	extracellular matrix	--
comp52968_c0	148.301	0	Inf	3.1139e-09	3.1425e-06	1012	hypothetical protein FOXB_13505 [Fusarium oxysporum Fo5176]	--	--	--	--	--	--	--	--
comp116052_c6	2637.75	741.529	1.8307	3.3769e-09	3.3844e-06	2062	PREDICTED: uncharacterized protein LOC100776373 [Glycine max]	--	mitochondrial chaperone BCS1	--	ATPase family associated with various cellular activities (AAA)//RING-variant domain	--	zinc ion binding//ATP binding	--	AAA+-type ATPase
comp116266_c0	173.277	2.05563	6.3974	3.5367e-09	3.5203e-06	1457	hypothetical protein FOXB_06672 [Fusarium oxysporum Fo5176]	Zea mays full-length cDNA clone ZM_BFc0108P05 mRNA, complete cds	--	Allergen Asp f 7 OS=Neosartorya fumigata (strain ATCC MYA-4609 / Af293 / CBS 101355 / FGSC A1100) GN=AFUA_4G06670 PE=1 SV=2	--	--	--	--	--
comp96298_c0	146.083	0.501931	8.1851	3.7299e-09	3.6873e-06	2716	hypothetical protein FOXB_04641 [Fusarium oxysporum Fo5176]	Fusarium culmorum helix-loop-helix protein mRNA, complete cds	--	Allergen Fus c 3 OS=Fusarium culmorum PE=1 SV=1	Helix-loop-helix DNA-binding domain	--	protein dimerization activity	--	--
comp113873_c0	132.302	0	Inf	3.772e-09	3.7038e-06	2542	hypothetical protein NECHADRAFT_85035 [Nectria haematococca mpVI 77-13-4] >gi|256731512|gb|EEU44862.1| hypothetical protein NECHADRAFT_85035 [Nectria haematococca mpVI 77-13-4]	Nectria haematococca mpVI 77-13-4 hypothetical protein, mRNA	--	Probable beta-glucosidase G OS=Aspergillus oryzae (strain ATCC 42149 / RIB 40) GN=bglG PE=3 SV=1	Glycosyl hydrolase family 3 N terminal domain//Glycosyl hydrolase family 3 C-terminal domain	carbohydrate metabolic process	hydrolase activity, hydrolyzing O-glycosyl compounds	--	--
comp111702_c0	5780.48	29995.1	-2.3755	4.0143e-09	3.9152e-06	1015	RecName: Full=Probable aquaporin TIP-type; AltName: Full=Dark intrinsic protein; AltName: Full=Tonoplast intrinsic protein DiP >gi|414088|emb|CAA49854.1| integral membrane protein [Antirrhinum majus]	Solanum lycopersicum cDNA, clone: LEFL1068BB11, HTC in leaf	aquaporin TIP	Probable aquaporin TIP-type OS=Antirrhinum majus GN=DIP PE=2 SV=1	Major intrinsic protein//LEM3 (ligand-effect modulator 3) family / CDC50 family//Influenza B matrix protein 2 (BM2)	transport//proton transport	transporter activity	vacuolar membrane//membrane//integral to membrane	Aquaporin (major intrinsic protein family)
comp103811_c1	6042.15	2068.25	1.5466	4.1168e-09	3.9629e-06	1513	conserved hypothetical protein [Ricinus communis] >gi|223532958|gb|EEF34724.1| conserved hypothetical protein [Ricinus communis]	--	--	--	Tetratricopeptide repeat	--	protein binding	--	--
comp51851_c1	0.469552	141.466	-8.235	4.1178e-09	3.9629e-06	406	PREDICTED: muscle-specific protein 20-like isoform 2 [Metaseiulus occidentalis]	--	--	Muscle-specific protein 20 OS=Drosophila melanogaster GN=Mp20 PE=2 SV=2	Calponin homology (CH) domain	--	protein binding	--	Calponin
comp124882_c0	0	379.796	#NAME?	4.2568e-09	4.0698e-06	542	PREDICTED: calmodulin-like [Cavia porcellus]	--	calmodulin	Calmodulin OS=Pleurotus ostreatus GN=CMD1 PE=2 SV=3	EF-hand domain pair//EF hand//EF-hand domain	--	calcium ion binding	--	Calmodulin and related proteins (EF-Hand superfamily)
comp115111_c0	0	147.467	#NAME?	4.5118e-09	4.2836e-06	2157	tripeptidyl-peptidase I [Capsaspora owczarzaki ATCC 30864]	--	--	Tripeptidyl-peptidase 1 OS=Canis familiaris GN=TPP1 PE=3 SV=1	Subtilase family//Pro-kumamolisin, activation domain	proteolysis	serine-type endopeptidase activity//serine-type peptidase activity//hydrolase activity	--	--
comp125010_c0	0.951541	447.636	-8.8778	4.5395e-09	4.2836e-06	647	iron-dependent superoxide dismutase, putative [Perkinsus marinus ATCC 50983] >gi|239871683|gb|EER01509.1| iron-dependent superoxide dismutase, putative [Perkinsus marinus ATCC 50983]	Aliivibrio salmonicida LFI1238 chromosome 1 complete genome	superoxide dismutase, Fe-Mn family	Superoxide dismutase [Fe] OS=Salmonella typhimurium (strain LT2 / SGSC1412 / ATCC 700720) GN=sodB PE=3 SV=2	Iron/manganese superoxide dismutases, C-terminal domain//Iron/manganese superoxide dismutases, alpha-hairpin domain	oxidation-reduction process//superoxide metabolic process	metal ion binding//superoxide dismutase activity	--	Manganese superoxide dismutase
comp117083_c0	0	127.41	#NAME?	4.6942e-09	4.4011e-06	1583	thioredoxin reductase 1 [Salpingoeca sp. ATCC 50818]	--	thioredoxin reductase (NADPH)	Thioredoxin reductase 2, mitochondrial OS=Mus musculus GN=Txnrd2 PE=1 SV=4	3-hydroxyacyl-CoA dehydrogenase, NAD binding domain//FAD dependent oxidoreductase//NAD-dependent glycerol-3-phosphate dehydrogenase N-terminus//Glucose inhibited division protein A//Pyridine nucleotide-disulphide oxidoreductase//Pyridine nucleotide-disulphide oxidoreductase, dimerisation domain//Pyridine nucleotide-disulphide oxidoreductase//D-isomer specific 2-hydroxyacid dehydrogenase, NAD bind…	oxidation-reduction process//fatty acid metabolic process//leucine catabolic process//fatty acid biosynthetic process//glycerol-3-phosphate catabolic process//isoleucine catabolic process//cell redox homeostasis//tRNA processing//tryptophan metabolic process//benzoate metabolic process//lysine catabolic process//valine catabolic process	NAD binding//oxidoreductase activity, acting on the CH-OH group of donors, NAD or NADP as acceptor//cofactor binding//flavin adenine dinucleotide binding//oxidoreductase activity//3-hydroxyacyl-CoA dehydrogenase activity	cytoplasm	Thioredoxin reductase
comp120058_c0	79.83	567.764	-2.8303	4.8004e-09	4.4718e-06	2279	hypothetical protein [Paramecium tetraurelia strain d4-2] >gi|124403725|emb|CAK69187.1| unnamed protein product [Paramecium tetraurelia]	Tetrahymena thermophila Elongation factor G, domain IV family protein, mRNA	elongation factor 2	Elongation factor 2 OS=Cryptosporidium parvum PE=3 SV=1	Elongation factor Tu domain 2//Elongation factor Tu GTP binding domain//Elongation factor G, domain IV	GTP catabolic process	GTPase activity//GTP binding	--	Elongation factor 2
comp118180_c2	218.13	4.20708	5.6962	5.0007e-09	4.6287e-06	602	predicted protein [Populus trichocarpa] >gi|222851520|gb|EEE89067.1| predicted protein [Populus trichocarpa]	Medicago truncatula R2R3-MYB transcription factor (MTR_1g045610) mRNA, complete cds	myb proto-oncogene protein, plant	Myb-related protein 305 OS=Antirrhinum majus GN=MYB305 PE=2 SV=1	Myb-like DNA-binding domain	--	chromatin binding//DNA binding	chromatin	Transcription factor, Myb superfamily
comp107358_c0	1175.7	239.666	2.2944	5.1179e-09	4.7072e-06	1299	PREDICTED: F-box protein At2g27310 [Vitis vinifera]	--	--	Probable F-box protein At1g60180 OS=Arabidopsis thaliana GN=At2g36090 PE=2 SV=1	F-box domain//Adenovirus E3B protein	--	protein binding	membrane	--
comp98342_c0	0.951541	212.845	-7.8053	5.2828e-09	4.8283e-06	1261	hypothetical protein GUITHDRAFT_102025 [Guillardia theta CCMP2712]	--	--	Alpha-amylase AMY3 OS=Triticum aestivum GN=AMY1.1 PE=2 SV=1	Reduced folate carrier//Alpha amylase, catalytic domain//Alpha-amylase C-terminal beta-sheet domain	carbohydrate metabolic process//starch metabolic process//sucrose metabolic process//transport	calcium ion binding//cation binding//catalytic activity//alpha-amylase activity	membrane	--
comp116352_c0	0.469552	199.626	-8.7318	5.3875e-09	4.8932e-06	2563	predicted protein [Physcomitrella patens subsp. patens] >gi|162684532|gb|EDQ70934.1| predicted protein [Physcomitrella patens subsp. patens]	--	heat shock 70kDa protein 4	Heat shock 70 kDa protein 16 OS=Arabidopsis thaliana GN=HSP70-16 PE=2 SV=1	MreB/Mbl protein//Restriction endonuclease	DNA restriction-modification system//cell morphogenesis	DNA binding//endonuclease activity	--	Molecular chaperones HSP105/HSP110/SSE1, HSP70 superfamily
comp115721_c0	169.558	2.00772	6.4001	5.5841e-09	5.0403e-06	573	hypothetical protein FOXB_13340 [Fusarium oxysporum Fo5176]	Nectria haematococca mpVI 77-13-4 predicted protein, mRNA	cytochrome c oxidase subunit 6b	Cytochrome c oxidase subunit 6B OS=Schizosaccharomyces pombe (strain 972 / ATCC 24843) GN=cox12 PE=2 SV=2	--	mitochondrial electron transport, cytochrome c to oxygen//proton transport	cytochrome-c oxidase activity	mitochondrion//respiratory chain complex IV	Cytochrome c oxidase, subunit VIb/COX12
comp120737_c0	1741.46	92.6995	4.2316	5.6758e-09	5.0914e-06	801	--	--	--	--	Oleosin//4Fe-4S binding domain	--	iron-sulfur cluster binding	monolayer-surrounded lipid storage body//integral to membrane	--
comp113330_c0	0	275.643	#NAME?	5.7889e-09	5.1611e-06	977	putative actin binding protein [Polysphondylium pallidum PN500]	--	--	Drebrin-like protein OS=Bos taurus GN=DBNL PE=2 SV=1	Cofilin/tropomyosin-type actin-binding protein	--	actin binding	intracellular	--
comp112962_c0	142.709	0.549839	8.0199	5.831e-09	5.1669e-06	1420	hypothetical protein FOXB_06520 [Fusarium oxysporum Fo5176]	Gibberella zeae PH-1 hypothetical protein partial mRNA	--	Expansin-YoaJ OS=Bacillus subtilis (strain 168) GN=yoaJ PE=1 SV=1	DNA polymerase subunit Cdc27//Mo-co oxidoreductase dimerisation domain//Fibronectin-attachment protein (FAP)//Ustilago B locus mating-type protein//Barwin family	defense response to bacterium//defense response to fungus//DNA replication//oxidation-reduction process	DNA binding//molybdenum ion binding//oxidoreductase activity//extracellular matrix binding	nucleus//extracellular region	--
comp120615_c0	4.25084	1803.43	-8.7288	5.9227e-09	5.2163e-06	436	--	--	--	--	--	--	--	--	--
comp75592_c0	0.469552	586.355	-10.286	5.9636e-09	5.2207e-06	915	S-adenosylmethionine synthetase [Dictyostelium purpureum] >gi|325075674|gb|EGC29533.1| S-adenosylmethionine synthetase [Dictyostelium purpureum]	Wigglesworthia glossinidia endosymbiont of Glossina morsitans morsitans (Yale colony), complete genome	S-adenosylmethionine synthetase	S-adenosylmethionine synthase OS=Dictyostelium discoideum GN=metK PE=1 SV=1	S-adenosylmethionine synthetase, C-terminal domain//S-adenosylmethionine synthetase, central domain	S-adenosylmethionine biosynthetic process//one-carbon metabolic process//methanogenesis//methionine metabolic process	methionine adenosyltransferase activity//ATP binding//metal ion binding	--	S-adenosylmethionine synthetase
comp126194_c0	0	607.703	#NAME?	6.1367e-09	5.3401e-06	1093	unnamed protein product [Tetraodon nigroviridis]	--	pappalysin-1	Pappalysin-1 OS=Homo sapiens GN=PAPPA PE=1 SV=3	Astacin (Peptidase family M12A)	proteolysis	metalloendopeptidase activity	--	--
comp116167_c0	0.469552	318.145	-9.4042	6.3846e-09	5.5227e-06	1508	hypothetical protein DICPUDRAFT_56257 [Dictyostelium purpureum] >gi|325080260|gb|EGC33823.1| hypothetical protein DICPUDRAFT_56257 [Dictyostelium purpureum]	--	--	Putative bifunctional amine oxidase DDB_G0291301 OS=Dictyostelium discoideum GN=DDB_G0291301 PE=1 SV=1	Lycopene cyclase protein//Pyridine nucleotide-disulphide oxidoreductase//Pyridine nucleotide-disulphide oxidoreductase//Flavin containing amine oxidoreductase//FAD dependent oxidoreductase//Glucose inhibited division protein A	oxidation-reduction process//carotenoid biosynthetic process//tRNA processing	flavin adenine dinucleotide binding//oxidoreductase activity//oxidoreductase activity, acting on paired donors, with incorporation or reduction of molecular oxygen	--	--
comp105753_c0	2708.09	841.906	1.6855	6.4378e-09	5.5358e-06	1935	hydroxypyruvate reductase, putative [Ricinus communis] >gi|223528624|gb|EEF30641.1| hydroxypyruvate reductase, putative [Ricinus communis]	Solanum lycopersicum cDNA, clone: LEFL1075DH10, HTC in leaf	hydroxypyruvate reductase 1	Glycerate dehydrogenase HPR, peroxisomal OS=Arabidopsis thaliana GN=HPR PE=1 SV=1	D-isomer specific 2-hydroxyacid dehydrogenase, NAD binding domain//D-isomer specific 2-hydroxyacid dehydrogenase, catalytic domain//NAD binding domain of 6-phosphogluconate dehydrogenase//3-hydroxyacyl-CoA dehydrogenase, NAD binding domain	fatty acid biosynthetic process//metabolic process//glycine metabolic process//leucine catabolic process//threonine metabolic process//pentose-phosphate shunt//fatty acid metabolic process//oxidation-reduction process//lysine catabolic process//valine catabolic process//benzoate metabolic process//glyoxylate metabolic process//D-gluconate metabolic process//tryptophan metabolic process//L-serine …	NAD binding//glycerate dehydrogenase activity//phosphogluconate dehydrogenase (decarboxylating) activity//oxidoreductase activity//3-hydroxyacyl-CoA dehydrogenase activity//cofactor binding//oxidoreductase activity, acting on the CH-OH group of donors, NAD or NADP as acceptor	--	Glyoxylate/hydroxypyruvate reductase (D-isomer-specific 2-hydroxy acid dehydrogenase superfamily)
comp71970_c0	0	137.355	#NAME?	6.6073e-09	5.6481e-06	726	hypothetical protein CAOG_01043 [Capsaspora owczarzaki ATCC 30864]	--	--	--	N terminus of Notch ligand	Notch signaling pathway//multicellular organismal development	--	integral to membrane	--
comp113590_c4	16960.7	1423.74	3.5744	7.7447e-09	6.5817e-06	1251	PREDICTED: chaperone protein dnaJ 11, chloroplastic [Vitis vinifera] >gi|296090000|emb|CBI39819.3| unnamed protein product [Vitis vinifera]	--	--	Chaperone protein dnaJ 11, chloroplastic OS=Arabidopsis thaliana GN=ATJ11 PE=1 SV=2	--	--	protein binding	--	Molecular chaperone (DnaJ superfamily)
comp118642_c0	0.469552	1311.96	-11.448	7.9487e-09	6.7158e-06	2036	heat shock protein [Dictyostelium fasciculatum]	Tetrapisispora blattae CBS 6284 hypothetical protein (TBLA0E01600) mRNA, complete cds	heat shock 70kDa protein 1/8	Heat shock cognate 70 kDa protein 1 OS=Dictyostelium discoideum GN=hspB PE=1 SV=2	FGGY family of carbohydrate kinases, C-terminal domain//MreB/Mbl protein//Hydantoinase/oxoprolinase	response to stress//carbohydrate metabolic process//cell morphogenesis	phosphotransferase activity, alcohol group as acceptor//ATP binding//hydrolase activity	--	Molecular chaperones HSP70/HSC70, HSP70 superfamily
comp105711_c0	3.79373	197.56	-5.7025	8.5954e-09	7.2202e-06	648	small subunit ribosomal protein S7e_1, cytoplasmic [Guillardia theta CCMP2712]	--	small subunit ribosomal protein S7e	40S ribosomal protein S7 OS=Rattus norvegicus GN=Rps7 PE=1 SV=1	Ribosomal protein S7e	ribosome biogenesis//translation	structural constituent of ribosome	intracellular//ribosome	40S ribosomal protein S7
comp114759_c0	1941.01	559.475	1.7947	8.8585e-09	7.3984e-06	1499	3-ketoacyl-CoA synthase [Arachis hypogaea]	Medicago truncatula 3-ketoacyl-CoA synthase (MTR_5g056510) mRNA, complete cds	3-ketoacyl-CoA synthase	3-ketoacyl-CoA synthase 6 OS=Arabidopsis thaliana GN=CUT1 PE=1 SV=1	3-Oxoacyl-[acyl-carrier-protein (ACP)] synthase III C terminal//Chalcone and stilbene synthases, N-terminal domain//Chalcone and stilbene synthases, C-terminal domain//Alternative oxidase//FAE1/Type III polyketide synthase-like protein	biosynthetic process//lipid biosynthetic process//fatty acid biosynthetic process//electron transport//oxidation-reduction process	transferase activity, transferring acyl groups other than amino-acyl groups//alternative oxidase activity//transferase activity, transferring acyl groups	membrane	--
comp119699_c0	143.673	762.451	-2.4079	9.2131e-09	7.6506e-06	720	predicted protein [Hordeum vulgare subsp. vulgare]	Hordeum vulgare subsp. vulgare mRNA for predicted protein, complete cds, clone: NIASHv2049O23	tubulin alpha	Tubulin alpha chain OS=Oxytricha granulifera PE=3 SV=1	Tubulin C-terminal domain	protein polymerization//GTP catabolic process//microtubule-based movement	structural molecule activity//GTP binding//GTPase activity	cytoplasm//protein complex//microtubule	Alpha tubulin
comp115955_c0	0	124.04	#NAME?	9.738e-09	8.0405e-06	996	--	--	--	--	--	--	--	--	--
comp52056_c0	5150.94	1790.51	1.5245	1.0021e-08	8.2272e-06	1627	PREDICTED: 3-ketoacyl-CoA synthase 11 [Vitis vinifera]	Solanum lycopersicum cDNA, clone: LEFL1013DF11, HTC in leaf	3-ketoacyl-CoA synthase	3-ketoacyl-CoA synthase 17 OS=Arabidopsis thaliana GN=KCS17 PE=2 SV=2	FAE1/Type III polyketide synthase-like protein//Chalcone and stilbene synthases, C-terminal domain//Chalcone and stilbene synthases, N-terminal domain//3-Oxoacyl-[acyl-carrier-protein (ACP)] synthase III C terminal//3-Oxoacyl-[acyl-carrier-protein (ACP)] synthase III	biosynthetic process//fatty acid biosynthetic process//lipid biosynthetic process//acyl-carrier-protein biosynthetic process	transferase activity, transferring acyl groups other than amino-acyl groups//3-oxoacyl-[acyl-carrier-protein] synthase activity//transferase activity, transferring acyl groups	membrane//fatty acid synthase complex	--
comp112277_c1	13296.4	3997.9	1.7337	1.0394e-08	8.4591e-06	2004	rnf5, putative [Ricinus communis] >gi|223541719|gb|EEF43267.1| rnf5, putative [Ricinus communis]	--	E3 ubiquitin-protein ligase RNF5	E3 ubiquitin-protein ligase RMA1H1 OS=Capsicum annuum GN=RMA1H1 PE=1 SV=1	RING-H2 zinc finger//zinc-RING finger domain//Zinc finger, C3HC4 type (RING finger)//Ring finger domain	--	zinc ion binding//protein binding//metal ion binding	--	Predicted E3 ubiquitin ligase
comp74709_c0	3937.68	980.886	2.0052	1.0419e-08	8.4591e-06	894	PREDICTED: uncharacterized protein LOC100242761 [Vitis vinifera] >gi|297742435|emb|CBI34584.3| unnamed protein product [Vitis vinifera]	--	--	--	--	--	--	--	--
comp111221_c0	0	146.463	#NAME?	1.0673e-08	8.6165e-06	1556	--	--	--	--	Carbohydrate binding domain	--	hydrolase activity, acting on glycosyl bonds	--	--
comp104772_c0	0.469552	656.062	-10.448	1.0852e-08	8.7132e-06	2333	predicted protein [Populus trichocarpa] >gi|222836048|gb|EEE74469.1| predicted protein [Populus trichocarpa]	Tetrahymena bergeri heat shock protein 90 gene, partial cds	heat shock protein 90kDa beta	Endoplasmin homolog OS=Hordeum vulgare PE=2 SV=1	Histidine kinase-, DNA gyrase B-, and HSP90-like ATPase//Hsp90 protein//Mitochondrial ATP synthase B chain precursor (ATP-synt_B)	proton transport//response to stress//protein folding//ATP synthesis coupled proton transport	ATP binding//unfolded protein binding//hydrogen ion transmembrane transporter activity	mitochondrial proton-transporting ATP synthase complex, coupling factor F(o)//cell part	Endoplasmic reticulum glucose-regulated protein (GRP94/endoplasmin), HSP90 family
comp94858_c0	1178.62	5069.97	-2.1049	1.1296e-08	9.0193e-06	1657	PREDICTED: GDSL esterase/lipase 1 [Vitis vinifera] >gi|297742945|emb|CBI35812.3| unnamed protein product [Vitis vinifera]	--	--	GDSL esterase/lipase 2 OS=Arabidopsis thaliana GN=GLIP2 PE=2 SV=1	GDSL-like Lipase/Acylhydrolase	lipid metabolic process	hydrolase activity, acting on ester bonds	--	--
comp119299_c0	0.481989	832.622	-10.754	1.1509e-08	9.1391e-06	386	--	--	--	--	--	--	--	--	--
comp115516_c0	206.578	1.05177	7.6177	1.2507e-08	9.8781e-06	1201	hypothetical protein FOXB_08725 [Fusarium oxysporum Fo5176]	Gibberella zeae PH-1 hypothetical protein partial mRNA	--	Catechol 1,2-dioxygenase OS=Candida albicans (strain SC5314 / ATCC MYA-2876) GN=HQD2 PE=1 SV=1	Dioxygenase//Catechol dioxygenase N terminus	carbazole catabolic process//catechol-containing compound metabolic process//cellular aromatic compound metabolic process//xylene catabolic process//benzoate metabolic process//oxidation-reduction process//1,4-dichlorobenzene catabolic process//toluene catabolic process	catalytic activity//catechol 1,2-dioxygenase activity//iron ion binding//ferric iron binding	--	--
comp104723_c0	0.469552	149.02	-8.31	1.3415e-08	1.0538e-05	1099	PREDICTED: prostaglandin reductase 2-like, partial [Ornithorhynchus anatinus]	--	prostaglandin reductase 2	Putative NADP-dependent oxidoreductase YfmJ OS=Bacillus subtilis (strain 168) GN=yfmJ PE=2 SV=1	Zinc-binding dehydrogenase	oxidation-reduction process	oxidoreductase activity//zinc ion binding	--	Predicted NAD-dependent oxidoreductase
comp94696_c0	3908.7	10531.8	-1.43	1.3807e-08	1.0787e-05	1952	PREDICTED: ATP sulfurylase 1, chloroplastic [Vitis vinifera] >gi|147773026|emb|CAN67181.1| hypothetical protein VITISV_002534 [Vitis vinifera]	PREDICTED: Vitis vinifera ATP sulfurylase 1, chloroplastic-like (LOC100259752), mRNA	3'-phosphoadenosine 5'-phosphosulfate synthase	ATP-sulfurylase 3, chloroplastic OS=Arabidopsis thaliana GN=APS3 PE=1 SV=1	ATP-sulfurylase	sulfate assimilation//sulfur compound metabolic process//purine nucleobase metabolic process	sulfate adenylyltransferase (ATP) activity	--	ATP sulfurylase (sulfate adenylyltransferase)
comp76206_c0	0	677.052	#NAME?	1.4078e-08	1.0915e-05	740	hypothetical protein GUITHDRAFT_60952, partial [Guillardia theta CCMP2712]	--	--	Sushi, von Willebrand factor type A, EGF and pentraxin domain-containing protein 1 OS=Mus musculus GN=Svep1 PE=1 SV=1	Nine Cysteines Domain of family 3 GPCR//TNFR/NGFR cysteine-rich region	G-protein coupled receptor signaling pathway	protein binding//G-protein coupled receptor activity	--	Fibrillins and related proteins containing Ca2+-binding EGF-like domains
comp77429_c0	0.963978	967.061	-9.9704	1.412e-08	1.0915e-05	1760	protein HOTHEAD precursor [Zea mays]	--	choline dehydrogenase	(R)-mandelonitrile lyase 2 OS=Prunus serotina GN=MDL2 PE=2 SV=1	FAD dependent oxidoreductase//Glucose inhibited division protein A//GMC oxidoreductase//GMC oxidoreductase//Pyridine nucleotide-disulphide oxidoreductase	tRNA processing//oxidation-reduction process	oxidoreductase activity, acting on CH-OH group of donors//oxidoreductase activity//flavin adenine dinucleotide binding	--	--
comp104748_c0	0.469552	1137.84	-11.243	1.4391e-08	1.0949e-05	1850	Physaropepsin [Dictyostelium fasciculatum]	--	--	Physarolisin OS=Physarum polycephalum PE=1 SV=1	Subtilase family//Pro-kumamolisin, activation domain	proteolysis	serine-type endopeptidase activity//serine-type peptidase activity	--	--
comp113988_c0	0.939104	141.8	-7.2384	1.4384e-08	1.0949e-05	1518	hypothetical protein SELMODRAFT_112911 [Selaginella moellendorffii] >gi|300151694|gb|EFJ18339.1| hypothetical protein SELMODRAFT_112911 [Selaginella moellendorffii]	--	--	Cytochrome P450 704C1 OS=Pinus taeda GN=CYP704C1 PE=2 SV=1	Cytochrome P450	oxidation-reduction process	oxidoreductase activity, acting on paired donors, with incorporation or reduction of molecular oxygen//iron ion binding//heme binding	--	Cytochrome P450 CYP4/CYP19/CYP26 subfamilies
comp118570_c0	3.78129	2781.28	-9.5227	1.4541e-08	1.0949e-05	2258	--	--	--	--	--	--	--	--	--
comp52086_c0	0	444.243	#NAME?	1.4484e-08	1.0949e-05	220	--	--	--	--	Heme exporter protein D (CcmD)//Ribosomal protein L41	heme transport//ribosome biogenesis//translation//cytochrome complex assembly	structural constituent of ribosome	integral to membrane//ribosome	--
comp74865_c0	5.26457	3005.69	-9.1572	1.4303e-08	1.0949e-05	397	RecName: Full=Actobindin >gi|440790229|gb|ELR11512.1| Actobindin, putative [Acanthamoeba castellanii str. Neff]	--	--	Actobindin OS=Acanthamoeba castellanii PE=1 SV=2	WH2 motif//Thymosin beta-4 family	cytoskeleton organization	actin binding	cytoplasm	--
comp124156_c0	1.40866	577.51	-8.6794	1.4667e-08	1.0987e-05	686	glutathione s-transferase pi [Pfiesteria piscicida]	--	--	Hematopoietic prostaglandin D synthase OS=Gallus gallus GN=HPGDS PE=1 SV=3	Glutathione S-transferase, N-terminal domain//Glutathione S-transferase, N-terminal domain	--	protein binding	--	Glutathione S-transferase
comp119342_c1	97.6138	3284.84	-5.0726	1.565e-08	1.1663e-05	1233	predicted protein [Hordeum vulgare subsp. vulgare] >gi|326530362|dbj|BAJ97607.1| predicted protein [Hordeum vulgare subsp. vulgare]	Hordeum vulgare subsp. vulgare mRNA for predicted protein, complete cds, clone: NIASHv2098G24	actin beta/gamma 1	Actin, plasmodial isoform OS=Physarum polycephalum GN=ARDA PE=1 SV=2	--	--	ATP binding	cytoplasm//cytoskeleton	Actin and related proteins
comp109560_c0	0	183.348	#NAME?	1.649e-08	1.2226e-05	510	hypothetical protein DDB_G0290593 [Dictyostelium discoideum AX4] >gi|60463994|gb|EAL62157.1| hypothetical protein DDB_G0290593 [Dictyostelium discoideum AX4]	--	--	--	--	--	--	--	--
comp120336_c0	5.21482	4404.29	-9.7221	1.6944e-08	1.2436e-05	540	hypothetical protein PGTG_02422 [Puccinia graminis f. sp. tritici CRL 75-36-700-3] >gi|309300370|gb|EFP76961.1| hypothetical protein PGTG_02422 [Puccinia graminis f. sp. tritici CRL 75-36-700-3]	--	--	Coactosin OS=Dictyostelium discoideum GN=coaA PE=1 SV=1	Cofilin/tropomyosin-type actin-binding protein	--	actin binding	intracellular	Drebrins and related actin binding proteins
comp124450_c0	0.469552	458.872	-9.9326	1.691e-08	1.2436e-05	525	--	--	--	--	Helix-hairpin-helix motif	--	DNA binding	--	--
comp120079_c0	5.2397	593.489	-6.8236	1.713e-08	1.2509e-05	1258	hypothetical protein DICPUDRAFT_91322 [Dictyostelium purpureum] >gi|325085624|gb|EGC39028.1| hypothetical protein DICPUDRAFT_91322 [Dictyostelium purpureum]	Hordeum vulgare subsp. vulgare cDNA clone: FLbaf58f19, mRNA sequence	filamin	Gelation factor OS=Dictyostelium discoideum GN=abpC PE=1 SV=1	Calponin homology (CH) domain	--	protein binding	--	Ca2+-binding actin-bundling protein (actinin), alpha chain (EF-Hand protein superfamily)
comp118938_c0	0.963978	139.308	-7.1751	1.786e-08	1.2977e-05	1625	--	--	--	--	--	--	--	--	--
comp75967_c0	0	329.286	#NAME?	1.7987e-08	1.3005e-05	623	AhpC/TSA family protein [Capsaspora owczarzaki ATCC 30864]	Gallus gallus finished cDNA, clone ChEST858m1	peroxiredoxin (alkyl hydroperoxide reductase subunit C)	Peroxiredoxin-1 OS=Myotis lucifugus GN=PRDX1 PE=1 SV=1	AhpC/TSA family//Redoxin//C-terminal domain of 1-Cys peroxiredoxin	oxidation-reduction process	antioxidant activity//peroxiredoxin activity//oxidoreductase activity	--	Alkyl hydroperoxide reductase, thiol specific antioxidant and related enzymes
comp110327_c0	0.951541	594.411	-9.287	1.9147e-08	1.3775e-05	1936	calponin domain family protein, putative [Entamoeba nuttalli P19]	--	actinin alpha	Alpha-actinin-like protein 1 OS=Schizosaccharomyces pombe (strain 972 / ATCC 24843) GN=ain1 PE=2 SV=1	Spectrin repeat//EF hand//EF hand//Intermediate filament protein//EF-hand domain//Apolipoprotein A1/A4/E domain//Calponin homology (CH) domain//EF-hand domain pair	lipid transport//lipoprotein metabolic process	calcium ion binding//structural molecule activity//lipid binding//protein binding	intermediate filament//extracellular region	Ca2+-binding actin-bundling protein (actinin), alpha chain (EF-Hand protein superfamily)
comp105777_c0	3171.37	1051.27	1.593	1.9389e-08	1.3812e-05	1900	PREDICTED: fatty acyl-CoA reductase 3 isoform 1 [Vitis vinifera] >gi|296084944|emb|CBI28353.3| unnamed protein product [Vitis vinifera]	Populus trichocarpa predicted protein, mRNA	fatty acyl-CoA reductase	Fatty acyl-CoA reductase 3 OS=Arabidopsis thaliana GN=FAR3 PE=2 SV=1	Polysaccharide biosynthesis protein//3-beta hydroxysteroid dehydrogenase/isomerase family//5' nucleotidase, deoxy (Pyrimidine), cytosolic type C protein (NT5C)//RmlD substrate binding domain//NAD dependent epimerase/dehydratase family//Male sterility protein	biosynthetic process//cellular metabolic process//oxidation-reduction process//estrogen metabolic process//streptomycin biosynthetic process//androgen metabolic process//nucleotide metabolic process//polyketide biosynthetic process//C21-steroid hormone metabolic process//steroid biosynthetic process//nucleotide-sugar metabolic process//extracellular polysaccharide biosynthetic process	3-beta-hydroxy-delta5-steroid dehydrogenase activity//catalytic activity//coenzyme binding//nucleotide binding//fatty-acyl-CoA reductase (alcohol-forming) activity//phosphatase activity//oxidoreductase activity, acting on the CH-OH group of donors, NAD or NADP as acceptor//dTDP-4-dehydrorhamnose reductase activity	--	Acyl-CoA reductase
comp113170_c0	120.734	0	Inf	1.9341e-08	1.3812e-05	1271	hypothetical protein FOXB_00413 [Fusarium oxysporum Fo5176]	Nectria haematococca mpVI 77-13-4 hypothetical protein, mRNA	--	--	--	--	--	--	--
comp118486_c0	17.1277	313.658	-4.1948	1.9881e-08	1.4094e-05	1785	predicted protein [Hordeum vulgare subsp. vulgare]	Hordeum vulgare subsp. vulgare mRNA for predicted protein, complete cds, clone: NIASHv2006D16	elongation factor 2	Elongation factor 2 OS=Beta vulgaris PE=2 SV=1	Elongation factor G, domain IV//Elongation factor Tu domain 2//Globin	GTP catabolic process	GTPase activity//iron ion binding//GTP binding//heme binding	--	Elongation factor 2
comp112972_c1	0	124.088	#NAME?	2.0317e-08	1.4205e-05	2764	Phosphatidylinositol-4-phosphate-5-kinase [Paramecium tetraurelia strain d4-2] >gi|50057402|emb|CAH03386.1| Phosphatidylinositol-4-phosphate-5-kinase, putative [Paramecium tetraurelia]	--	--	Phosphatidylinositol 4-phosphate 5-kinase 9 OS=Arabidopsis thaliana GN=PIP5K9 PE=1 SV=2	--	--	--	--	Junctional membrane complex protein Junctophilin and related MORN repeat proteins
comp118905_c0	0	130.495	#NAME?	2.0332e-08	1.4205e-05	620	heat shock protein 70 [Ageratina adenophora]	Tetranychus cinnabarinus heat shock protein 70-4 (Hsp70-4) mRNA, complete cds	heat shock 70kDa protein 1/8	Heat shock 70 kDa protein OS=Blastocladiella emersonii GN=HSP70 PE=3 SV=1	Spectrin repeat	--	protein binding	--	Molecular chaperones HSP70/HSC70, HSP70 superfamily
comp98900_c2	38299.8	14909.3	1.3611	2.0149e-08	1.4205e-05	598	lipid transfer protein [Nicotiana glauca]	--	--	Non-specific lipid-transfer protein OS=Helianthus annuus PE=3 SV=1	--	transport	--	--	--
comp124118_c0	1.43353	243.826	-7.4101	2.055e-08	1.4289e-05	314	predicted protein [Nematostella vectensis] >gi|156213593|gb|EDO34606.1| predicted protein [Nematostella vectensis]	--	large subunit ribosomal protein L36e	60S ribosomal protein L36 OS=Enteromorpha compressa GN=RL36 PE=3 SV=1	Ribosomal protein L36e	translation//ribosome biogenesis	structural constituent of ribosome	ribosome//intracellular	60S ribosomal protein L36
comp119994_c0	2.82975	335.862	-6.891	2.1146e-08	1.4584e-05	3982	myosin II heavy chain [Dictyostelium fasciculatum]	Acanthamoeba castellanii nonmuscle myosin heavy chain gene	myosin heavy chain	Myosin-2 heavy chain, non muscle OS=Acanthamoeba castellanii PE=3 SV=1	Intermediate filament protein//Myosin tail//Myosin head (motor domain)//Late cornified envelope//IQ calmodulin-binding motif	epidermis development	motor activity//ATP binding//protein binding//structural molecule activity	intermediate filament//myosin complex	Myosin class II heavy chain
comp80422_c0	0	1408.71	#NAME?	2.1175e-08	1.4584e-05	1469	serine carboxypeptidase II [Salpingoeca sp. ATCC 50818]	--	serine carboxypeptidase-like clade II	Serine carboxypeptidase-like 20 OS=Arabidopsis thaliana GN=SCPL20 PE=2 SV=2	Serine carboxypeptidase	proteolysis	serine-type carboxypeptidase activity	--	Serine carboxypeptidases (lysosomal cathepsin A)
comp73759_c0	1274.18	4459.79	-1.8074	2.156e-08	1.4779e-05	499	plasma membrane intrinsic protein PIP2.1 [Populus trichocarpa x Populus deltoides]	--	aquaporin PIP	Probable aquaporin PIP2-1 OS=Oryza sativa subsp. japonica GN=PIP2-1 PE=2 SV=1	Major intrinsic protein	transport	transporter activity	integral to membrane//membrane	--
comp115030_c0	301.085	22.5183	3.741	2.2739e-08	1.5514e-05	1210	osmotic stress-induced zinc-finger protein [Nicotiana tabacum]	--	--	Zinc finger protein 1 OS=Triticum aestivum PE=2 SV=1	Zinc finger, C2H2 type//BED zinc finger//FYVE zinc finger//MYM-type Zinc finger with FCS sequence motif	--	DNA binding//metal ion binding//zinc ion binding	--	FOG: Zn-finger
comp53200_c0	1.42109	367.699	-8.0154	2.4924e-08	1.6925e-05	751	predicted protein [Physcomitrella patens subsp. patens] >gi|162682312|gb|EDQ68731.1| predicted protein [Physcomitrella patens subsp. patens]	PREDICTED: Apis florea ras-related protein Rab-11A-like (LOC100868281), mRNA	Ras-related protein Rab-11A	Ras-related protein Rab-11A OS=Gallus gallus GN=RAB11A PE=2 SV=1	ABC transporter//Miro-like protein//Ras family//ADP-ribosylation factor family//AAA domain (dynein-related subfamily)//ETC complex I subunit conserved region//Elongation factor Tu GTP binding domain//50S ribosome-binding GTPase//Protein of unknown function, DUF258//Ferrous iron transport protein B//Gtr1/RagA G protein conserved region	small GTPase mediated signal transduction//ferrous iron transport//protein transport//electron transport chain	ferrous iron transmembrane transporter activity//GTP binding//GTPase activity//oxidoreductase activity, acting on NAD(P)H//ATPase activity//ATP binding	cytoplasm//intracellular//nucleus//integral to membrane	GTPase Rab11/YPT3, small G protein superfamily
comp119199_c6	866.854	179.784	2.2695	2.5468e-08	1.7214e-05	1078	chloroplast ribulose-1,5-bisphosphate carboxylase/oxygenase activase [Morus alba var. multicaulis]	--	--	Ribulose bisphosphate carboxylase/oxygenase activase A, chloroplastic OS=Hordeum vulgare GN=RCAA PE=2 SV=1	Halocidin family	defense response to bacterium	--	--	--
comp99924_c0	0.481989	1510.04	-11.613	2.5835e-08	1.7381e-05	1158	pepsinogen 1 [Pagrus major]	--	pepsin A	Embryonic pepsinogen OS=Gallus gallus PE=2 SV=1	Eukaryotic aspartyl protease	proteolysis	aspartic-type endopeptidase activity	--	Aspartyl protease
comp107137_c0	1.42109	151.578	-6.7369	2.6679e-08	1.7867e-05	857	hypothetical protein CAOG_02865 [Capsaspora owczarzaki ATCC 30864]	--	--	--	--	--	--	--	--
comp118359_c0	4.27572	195.958	-5.5182	2.7259e-08	1.8171e-05	960	hypothetical protein GUITHDRAFT_189772 [Guillardia theta CCMP2712]	Acanthamoeba healyi laminin-binding protein mRNA, complete cds	small subunit ribosomal protein SAe	40S ribosomal protein SA OS=Vitis vinifera GN=GSVIVT00034021001 PE=3 SV=1	Ribosomal protein S2	ribosome biogenesis//translation	structural constituent of ribosome	ribosome//intracellular	40S ribosomal protein SA (P40)/Laminin receptor 1
comp113228_c0	0.481989	190.71	-8.6282	2.7438e-08	1.8207e-05	1235	lysyl-tRNA synthetase [Capsaspora owczarzaki ATCC 30864]	--	lysyl-tRNA synthetase, class II	Lysine--tRNA ligase OS=Cricetulus griseus GN=KARS PE=1 SV=1	tRNA synthetases class II (D, K and N)//OB-fold nucleic acid binding domain//tRNA synthetases class II core domain (F)	tRNA aminoacylation for protein translation//tRNA aminoacylation	tRNA binding//nucleotide binding//ATP binding//nucleic acid binding//aminoacyl-tRNA ligase activity	cytoplasm	Lysyl-tRNA synthetase (class II)
comp53860_c0	4483.74	1549.43	1.533	2.9786e-08	1.9675e-05	2558	PREDICTED: LOW QUALITY PROTEIN: cytochrome P450 71D10-like [Vitis vinifera]	--	--	Cytochrome P450 71D10 OS=Glycine max GN=CYP71D10 PE=2 SV=1	Cytochrome P450	oxidation-reduction process	iron ion binding//oxidoreductase activity, acting on paired donors, with incorporation or reduction of molecular oxygen//heme binding	--	Cytochrome P450 CYP2 subfamily
comp116683_c0	64175.6	25812.4	1.314	3.0267e-08	1.9902e-05	3830	PREDICTED: RING finger and CHY zinc finger domain-containing protein 1 [Vitis vinifera] >gi|147785653|emb|CAN68688.1| hypothetical protein VITISV_029477 [Vitis vinifera]	Arabidopsis lyrata subsp. lyrata zinc finger family protein, mRNA	RING finger and CHY zinc finger domain-containing protein 1	RING finger and CHY zinc finger domain-containing protein 1 OS=Mus musculus GN=Rchy1 PE=1 SV=1	zinc-RING finger domain//Zinc finger, C3HC4 type (RING finger)//CHY zinc finger//Ring finger domain	--	protein binding//zinc ion binding//metal ion binding	--	Zn-finger protein
comp106880_c0	1.42109	646.165	-8.8288	3.0954e-08	2.0171e-05	879	--	--	--	--	--	--	--	--	--
comp129058_c0	0.469552	144.813	-8.2687	3.0869e-08	2.0171e-05	335	hypothetical protein DICPUDRAFT_40977 [Dictyostelium purpureum] >gi|325077030|gb|EGC30771.1| hypothetical protein DICPUDRAFT_40977 [Dictyostelium purpureum]	--	calmodulin	Calmodulin OS=Tetrahymena pyriformis PE=1 SV=4	EF-hand domain//EF hand//EF hand//EF-hand domain pair	--	calcium ion binding	--	Calmodulin and related proteins (EF-Hand superfamily)
comp77607_c0	0	232.591	#NAME?	3.1487e-08	2.0427e-05	498	Lys domain containing protein [Oxytricha trifallax]	--	--	--	--	--	--	--	--
comp123404_c0	0	349.199	#NAME?	3.257e-08	2.1036e-05	537	--	--	--	--	--	--	--	--	--
comp113119_c0	1984.83	597.648	1.7317	3.5563e-08	2.2867e-05	1982	Flavonol synthase/flavanone 3-hydroxylase, putative [Ricinus communis] >gi|223532946|gb|EEF34712.1| Flavonol synthase/flavanone 3-hydroxylase, putative [Ricinus communis]	--	--	Protein SRG1 OS=Arabidopsis thaliana GN=SRG1 PE=2 SV=1	2OG-Fe(II) oxygenase superfamily	oxidation-reduction process	oxidoreductase activity, acting on paired donors, with incorporation or reduction of molecular oxygen, 2-oxoglutarate as one donor, and incorporation of one atom each of oxygen into both donors//oxidoreductase activity	--	--
comp117057_c0	242.204	1009.04	-2.0587	3.6168e-08	2.3154e-05	2111	PREDICTED: pyruvate kinase isozyme A, chloroplastic [Vitis vinifera]	Oryza sativa Japonica Group Os07g0181000 (Os07g0181000) mRNA, partial cds	pyruvate kinase	Pyruvate kinase isozyme A, chloroplastic OS=Ricinus communis PE=1 SV=1	HpcH/HpaI aldolase/citrate lyase family//Pyruvate kinase, barrel domain	gluconeogenesis//purine nucleobase metabolic process//phosphorylation//cellular aromatic compound metabolic process//glycolysis//carbon utilization	carbon-carbon lyase activity//pyruvate kinase activity//magnesium ion binding//potassium ion binding	--	Pyruvate kinase
comp110623_c1	951.902	2838.04	-1.576	3.8099e-08	2.4283e-05	1737	beta-glucosidase-like protein [Camellia sinensis]	--	beta-glucosidase	Furcatin hydrolase OS=Viburnum furcatum PE=1 SV=1	Glycosyl hydrolase family 1	carbohydrate metabolic process	hydrolase activity, hydrolyzing O-glycosyl compounds//catalytic activity	--	--
comp70862_c1	1802.92	543.295	1.7305	3.8574e-08	2.4479e-05	1411	PREDICTED: long chain acyl-CoA synthetase 4-like [Glycine max]	Ricinus communis long-chain acyl-CoA synthetase 4 (LACS4) mRNA, complete cds	long-chain acyl-CoA synthetase	Long chain acyl-CoA synthetase 4 OS=Arabidopsis thaliana GN=LACS4 PE=2 SV=1	AMP-binding enzyme	metabolic process	catalytic activity	--	Long-chain acyl-CoA synthetases (AMP-forming)
comp52923_c0	761.016	154.895	2.2966	4.1021e-08	2.5919e-05	736	PREDICTED: uncharacterized protein LOC100854331 [Vitis vinifera] >gi|359497642|ref|XP_003635595.1| PREDICTED: uncharacterized protein LOC100854601 [Vitis vinifera] >gi|296087032|emb|CBI33296.3| unnamed protein product [Vitis vinifera] >gi|296088957|emb|CBI38523.3| unnamed protein product [Vitis vinifera]	--	--	--	--	--	--	--	--
comp97135_c0	632.215	114.166	2.4693	4.1228e-08	2.5936e-05	1142	--	--	--	--	--	--	--	--	--
comp94180_c0	0.963978	133.05	-7.1088	4.5497e-08	2.8498e-05	638	glutathione-S-transferase isoform [Haliotis diversicolor]	--	--	Glutathione S-transferase P OS=Sus scrofa GN=GSTP1 PE=1 SV=2	Glutathione S-transferase, N-terminal domain//Glutathione S-transferase, N-terminal domain//Glutathione S-transferase, N-terminal domain	--	protein binding	--	Glutathione S-transferase
comp69660_c0	0	155.666	#NAME?	4.6616e-08	2.9074e-05	807	putative hydrolase [Phytophthora sojae]	--	--	Carboxymethylenebutenolidase homolog OS=Rattus norvegicus GN=Cmbl PE=2 SV=1	Dienelactone hydrolase family	--	hydrolase activity	--	Predicted hydrolase related to dienelactone hydrolase
comp102863_c0	0	236.392	#NAME?	4.7317e-08	2.9385e-05	813	hypothetical protein [Monosiga brevicollis MX1] >gi|163771360|gb|EDQ85028.1| predicted protein [Monosiga brevicollis MX1]	--	--	--	--	--	--	--	--
comp103602_c0	0	144.455	#NAME?	5.2013e-08	3.2164e-05	1001	hypothetical protein NAEGRDRAFT_81112 [Naegleria gruberi] >gi|284086368|gb|EFC40045.1| hypothetical protein NAEGRDRAFT_81112 [Naegleria gruberi]	--	--	--	--	--	--	--	--
comp100334_c0	0	474.053	#NAME?	5.3222e-08	3.2772e-05	511	hypothetical protein PPL_01003 [Polysphondylium pallidum PN500]	--	--	--	--	--	--	--	--
comp91146_c0	0.469552	822.679	-10.775	5.4555e-08	3.3451e-05	1562	predicted protein [Naegleria gruberi] >gi|284083369|gb|EFC37073.1| predicted protein [Naegleria gruberi]	Tetrapisispora blattae CBS 6284 hypothetical protein (TBLA0E00360) mRNA, complete cds	adenosylhomocysteinase	Adenosylhomocysteinase OS=Chlorobaculum parvum (strain NCIB 8327) GN=ahcY PE=3 SV=1	D-isomer specific 2-hydroxyacid dehydrogenase, NAD binding domain//Acetohydroxy acid isomeroreductase, catalytic domain//Glutamate/Leucine/Phenylalanine/Valine dehydrogenase//Tetrahydrofolate dehydrogenase/cyclohydrolase, NAD(P)-binding domain//3-hydroxyacyl-CoA dehydrogenase, NAD binding domain//Putative NAD(P)-binding//TrkA-N domain//S-adenosyl-L-homocysteine hydrolase	cellular amino acid biosynthetic process//pantothenate biosynthetic process//fatty acid biosynthetic process//leucine catabolic process//oxidation-reduction process//porphyrin-containing compound biosynthetic process//lysine catabolic process//valine catabolic process//valine biosynthetic process//benzoate metabolic process//cellular amino acid metabolic process//tryptophan metabolic process//iso…	catalytic activity//adenosylhomocysteinase activity//oxidoreductase activity//nucleotide binding//3-hydroxyacyl-CoA dehydrogenase activity//precorrin-2 dehydrogenase activity//methylenetetrahydrofolate dehydrogenase (NADP+) activity//cofactor binding//ketol-acid reductoisomerase activity//oxidoreductase activity, acting on the CH-OH group of donors, NAD or NADP as acceptor	--	S-adenosylhomocysteine hydrolase
comp108055_c1	2086.59	606.647	1.7822	5.6356e-08	3.441e-05	1700	PREDICTED: CBS domain-containing protein CBSX5 [Vitis vinifera]	--	--	CBS domain-containing protein CBSX5 OS=Arabidopsis thaliana GN=CBSX5 PE=2 SV=2	CBS domain	--	adenyl nucleotide binding	--	--
comp103503_c0	0	189.898	#NAME?	5.8069e-08	3.5308e-05	1154	predicted protein [Nematostella vectensis] >gi|156216901|gb|EDO37828.1| predicted protein [Nematostella vectensis]	--	Pin2-interacting protein X1	PIN2/TERF1-interacting telomerase inhibitor 1 OS=Mus musculus GN=Pinx1 PE=2 SV=2	G-patch domain	--	nucleic acid binding	--	Telomerase elongation inhibitor/RNA maturation protein PINX1
comp114257_c0	0	110.271	#NAME?	5.8521e-08	3.5435e-05	1677	--	--	--	--	--	--	--	--	--
comp144407_c0	0	372.363	#NAME?	6.263e-08	3.7691e-05	1810	hypothetical protein MYCTH_2298190 [Myceliophthora thermophila ATCC 42464] >gi|347007458|gb|AEO54946.1| hypothetical protein MYCTH_2298190 [Myceliophthora thermophila ATCC 42464]	--	sulfate adenylyltransferase	Sulfate adenylyltransferase OS=Mucor circinelloides f. lusitanicus GN=MET3 PE=3 SV=1	Adenylylsulphate kinase//ATP-sulfurylase//Phosphoribulokinase / Uridine kinase family//Zeta toxin//ABC transporter	sulfur compound metabolic process//sulfate assimilation//metabolic process//purine nucleobase metabolic process	ATPase activity//sulfate adenylyltransferase (ATP) activity//transferase activity, transferring phosphorus-containing groups//kinase activity//ATP binding//adenylylsulfate kinase activity	--	ATP sulfurylase (sulfate adenylyltransferase)
comp53787_c0	174.11	797.085	-2.1947	6.2766e-08	3.7691e-05	1437	unnamed protein product [Vitis vinifera]	--	--	Mannan endo-1,4-beta-mannosidase 6 OS=Arabidopsis thaliana GN=MAN6 PE=2 SV=1	Cellulase (glycosyl hydrolase family 5)//Glycosyl hydrolases family 2, TIM barrel domain//L-rhamnose isomerase (RhaA)//Beta-galactosidase	galactose metabolic process//glycerolipid metabolic process//carbohydrate metabolic process//mannose metabolic process//fructose metabolic process//glycosaminoglycan catabolic process//rhamnose metabolic process//glycosphingolipid metabolic process	hydrolase activity, hydrolyzing O-glycosyl compounds//manganese ion binding//beta-galactosidase activity//L-rhamnose isomerase activity	beta-galactosidase complex	--
comp94597_c0	5.21482	2715.38	-9.0243	6.5133e-08	3.8952e-05	501	hypothetical protein SCHCODRAFT_70606 [Schizophyllum commune H4-8] >gi|300101493|gb|EFI92903.1| hypothetical protein SCHCODRAFT_70606 [Schizophyllum commune H4-8]	--	--	Coactosin OS=Dictyostelium discoideum GN=coaA PE=1 SV=1	Cofilin/tropomyosin-type actin-binding protein	--	actin binding	intracellular	--
comp115755_c0	1.40866	137.013	-6.6039	6.7087e-08	3.9956e-05	544	predicted protein [Physcomitrella patens subsp. patens] >gi|162667293|gb|EDQ53926.1| predicted protein [Physcomitrella patens subsp. patens]	Physcomitrella patens subsp. patens predicted protein (PHYPADRAFT_213645) mRNA, complete cds	large subunit ribosomal protein L21e	60S ribosomal protein L21-1 OS=Arabidopsis thaliana GN=RPL21A PE=2 SV=2	Ribosomal protein L21e//Soluble liver antigen/liver pancreas antigen (SLA/LP autoantigen)	ribosome biogenesis//translation	transferase activity//structural constituent of ribosome	ribosome//intracellular	60S ribosomal protein L21
comp118451_c0	62.0865	448.939	-2.8542	6.8252e-08	4.0483e-05	657	hypothetical protein IMG5_145880 [Ichthyophthirius multifiliis]	Caenorhabditis remanei hypothetical protein (CRE_05346) mRNA, complete cds	histone H3	Histone H3.3 OS=Tetrahymena thermophila (strain SB210) GN=HHT3 PE=1 SV=2	Core histone H2A/H2B/H3/H4	nucleosome assembly	protein heterodimerization activity//DNA binding	nucleosome//nucleus	Histones H3 and H4
comp100758_c0	0.963978	129.438	-7.069	7.0526e-08	4.1662e-05	1087	--	--	--	--	--	--	--	--	--
comp112109_c1	535.687	87.7988	2.6091	7.4055e-08	4.3451e-05	340	potato inhibitor I family protein [Populus alba x Populus tremula var. glandulosa] >gi|407260795|gb|AFT92016.1| potato inhibitor I family protein [Populus alba x Populus tremula var. glandulosa]	--	--	Glu S.griseus protease inhibitor OS=Momordica charantia PE=1 SV=1	Potato inhibitor I family	response to wounding	serine-type endopeptidase inhibitor activity	--	--
comp98190_c0	0.469552	282.743	-9.234	7.4151e-08	4.3451e-05	1085	unknown [Picea sitchensis]	--	sterol 24-C-methyltransferase	Cycloartenol-C-24-methyltransferase 1 OS=Oryza sativa subsp. japonica GN=Smt1-1 PE=2 SV=1	RNA cap guanine-N2 methyltransferase//tRNA methyltransferase complex GCD14 subunit//Sterol methyltransferase C-terminal//O-methyltransferase//Methyltransferase domain//Protein-L-isoaspartate(D-aspartate) O-methyltransferase (PCMT)//Ribosomal RNA adenine dimethylase//ubiE/COQ5 methyltransferase family//Met-10+ like-protein//Mycolic acid cyclopropane synthetase//dsRNA-gated channel SID-1//Methyltra…	protein methylation//7-methylguanosine RNA capping//RNA modification//lipid biosynthetic process//S-adenosylmethionine metabolic process//tRNA processing//steroid biosynthetic process//RNA methylation//nucleobase-containing compound transport//cellular protein modification process//RNA processing//rRNA modification//dsRNA transport//metabolic process//tRNA methylation	rRNA methyltransferase activity//RNA transmembrane transporter activity//tRNA (adenine-N1-)-methyltransferase activity//protein-L-isoaspartate (D-aspartate) O-methyltransferase activity//methyltransferase activity//O-methyltransferase activity//transferase activity//rRNA (adenine-N6,N6-)-dimethyltransferase activity//protein methyltransferase activity	integral to membrane//tRNA (m1A) methyltransferase complex//cytoplasm	SAM-dependent methyltransferases
comp119835_c1	1.90308	569.789	-8.2259	7.4966e-08	4.3751e-05	1277	--	--	--	--	--	--	--	--	--
comp119015_c0	1.40866	2610.56	-10.856	7.7864e-08	4.5261e-05	1956	predicted protein [Micromonas sp. RCC299] >gi|226523836|gb|ACO69817.1| predicted protein [Micromonas sp. RCC299]	--	--	Ulilysin OS=Methanosarcina acetivorans (strain ATCC 35395 / DSM 2834 / JCM 12185 / C2A) GN=MA_3214 PE=1 SV=1	7 transmembrane receptor (Secretin family)	G-protein coupled receptor signaling pathway	G-protein coupled receptor activity	integral to membrane	--
comp119648_c0	223.342	10.6843	4.3857	7.8694e-08	4.5421e-05	2300	predicted protein [Nectria haematococca mpVI 77-13-4] >gi|256732647|gb|EEU45995.1| predicted protein [Nectria haematococca mpVI 77-13-4]	Nectria haematococca mpVI 77-13-4 predicted protein, mRNA	succinate dehydrogenase (ubiquinone) flavoprotein subunit	Probable succinate dehydrogenase [ubiquinone] flavoprotein subunit, mitochondrial OS=Schizosaccharomyces pombe (strain 972 / ATCC 24843) GN=sdh1 PE=2 SV=1	Pyridine nucleotide-disulphide oxidoreductase//Taq polymerase, exonuclease//FAD dependent oxidoreductase//Fumarate reductase flavoprotein C-term//Glucose inhibited division protein A	cell communication//electron transport chain//DNA replication//oxidation-reduction process//DNA repair//tRNA processing//tricarboxylic acid cycle	oxidoreductase activity, acting on the CH-CH group of donors//oxidoreductase activity//DNA-directed DNA polymerase activity//nucleoside binding//flavin adenine dinucleotide binding//phosphatidylinositol binding	DNA polymerase complex	Succinate dehydrogenase, flavoprotein subunit
comp91535_c0	0	154.113	#NAME?	7.8765e-08	4.5421e-05	1809	hypothetical protein DICPUDRAFT_27222 [Dictyostelium purpureum] >gi|325085857|gb|EGC39256.1| hypothetical protein DICPUDRAFT_27222 [Dictyostelium purpureum]	--	--	Physarolisin OS=Physarum polycephalum PE=1 SV=1	Subtilase family//Pro-kumamolisin, activation domain	proteolysis	serine-type peptidase activity//serine-type endopeptidase activity	--	--
comp91659_c0	0.951541	260.679	-8.0978	8.347e-08	4.7945e-05	719	dihydropteridine reductase [Physarum polycephalum]	--	dihydropteridine reductase	Dihydropteridine reductase OS=Dictyostelium discoideum GN=qdpr PE=1 SV=1	short chain dehydrogenase//NAD dependent epimerase/dehydratase family	metabolic process//cellular metabolic process	coenzyme binding//catalytic activity//oxidoreductase activity	--	--
comp107665_c0	27631.2	68746.1	-1.315	8.4476e-08	4.8331e-05	881	PIP2;1 [Karelinia caspia]	Mesembryanthemum crystallinum water channel protein MipH (MipH) mRNA, complete cds	aquaporin PIP	Aquaporin PIP2-2 OS=Arabidopsis thaliana GN=PIP2-2 PE=1 SV=2	Major intrinsic protein	transport	transporter activity	membrane//integral to membrane	Aquaporin (major intrinsic protein family)
comp102408_c0	153.388	0	Inf	8.8081e-08	5.0196e-05	1345	hypothetical protein FOXB_07302 [Fusarium oxysporum Fo5176]	Nectria haematococca mpVI 77-13-4 predicted protein, mRNA	--	--	Ribosomal protein S27	ribosome biogenesis//translation	structural constituent of ribosome	intracellular//ribosome	--
comp81783_c0	0	107.066	#NAME?	8.9228e-08	5.0651e-05	994	phenylacetaldehyde reductase [Solanum lycopersicum] >gi|148888525|gb|ABR15768.1| phenylacetaldehyde reductase [Solanum lycopersicum]	--	--	Tetraketide alpha-pyrone reductase 1 OS=Arabidopsis thaliana GN=TKPR1 PE=2 SV=1	short chain dehydrogenase//Polysaccharide biosynthesis protein//3-beta hydroxysteroid dehydrogenase/isomerase family//Dihydrodipicolinate reductase, N-terminus//NAD dependent epimerase/dehydratase family//RmlD substrate binding domain	lysine biosynthetic process via diaminopimelate//biosynthetic process//metabolic process//cellular metabolic process//oxidation-reduction process//lysine biosynthetic process//estrogen metabolic process//streptomycin biosynthetic process//androgen metabolic process//nucleotide metabolic process//polyketide biosynthetic process//C21-steroid hormone metabolic process//steroid biosynthetic process//…	3-beta-hydroxy-delta5-steroid dehydrogenase activity//catalytic activity//coenzyme binding//oxidoreductase activity//oxidoreductase activity, acting on the CH-OH group of donors, NAD or NADP as acceptor//dTDP-4-dehydrorhamnose reductase activity//4-hydroxy-tetrahydrodipicolinate reductase	--	Flavonol reductase/cinnamoyl-CoA reductase
comp118531_c0	4.28815	167.227	-5.2853	9.4432e-08	5.3397e-05	1033	hypothetical protein SELMODRAFT_103994 [Selaginella moellendorffii] >gi|300156495|gb|EFJ23123.1| hypothetical protein SELMODRAFT_103994 [Selaginella moellendorffii]	Neurospora crassa OR74A 60S ribosomal protein L7 partial mRNA	large subunit ribosomal protein L7e	60S ribosomal protein L7-3 OS=Arabidopsis thaliana GN=RPL7C PE=2 SV=1	--	--	--	intracellular membrane-bounded organelle//membrane//cytosolic ribosome//cell periphery//intracellular organelle part	60S ribosomal protein L7
comp100863_c0	109.688	0	Inf	9.5337e-08	5.3492e-05	1600	hypothetical protein FOXB_11305 [Fusarium oxysporum Fo5176]	Gibberella zeae PH-1 hypothetical protein partial mRNA	--	--	Spermatozal protamine family	sperm chromatin condensation	DNA binding	nuclear chromosome	--
comp52987_c0	0.481989	746.902	-10.598	9.5288e-08	5.3492e-05	1056	hypothetical protein SCHCODRAFT_77323 [Schizophyllum commune H4-8] >gi|300104778|gb|EFI96183.1| hypothetical protein SCHCODRAFT_77323 [Schizophyllum commune H4-8]	--	--	Extracellular protease OS=Aeromonas hydrophila GN=eprA1 PE=3 SV=1	--	--	--	--	--
comp116843_c0	162.042	1.5537	6.7045	9.7588e-08	5.4545e-05	2073	hypothetical protein FOXB_02782 [Fusarium oxysporum Fo5176]	Gibberella fujikuroi delta-12 fatty acid desaturase mRNA, complete cds	omega-6 fatty acid desaturase (delta-12 desaturase)	Delta(12) fatty acid desaturase OS=Mortierella alpina PE=1 SV=2	Domain of unknown function (DUF3403)//Domain of unknown function (DUF3474)//Prokaryotic acetaldehyde dehydrogenase, dimerisation//Fatty acid desaturase	oxidation-reduction process//phosphorylation//aromatic compound catabolic process//lipid metabolic process//serine family amino acid metabolic process//pyruvate metabolic process	oxidoreductase activity, acting on paired donors, with oxidation of a pair of donors resulting in the reduction of molecular oxygen to two molecules of water//protein serine/threonine kinase activity//acetaldehyde dehydrogenase (acetylating) activity	--	--
comp119100_c0	0.951541	126.808	-7.0582	9.8044e-08	5.4589e-05	2346	--	--	--	--	--	--	--	--	--
comp108131_c0	5158.87	1957.02	1.3984	1.0114e-07	5.6004e-05	1618	predicted protein [Populus trichocarpa] >gi|222850431|gb|EEE87978.1| predicted protein [Populus trichocarpa]	Populus trichocarpa predicted protein, mRNA	--	Transcription factor bHLH130 OS=Arabidopsis thaliana GN=BHLH130 PE=1 SV=1	Helix-loop-helix DNA-binding domain	--	protein dimerization activity	--	--
comp108377_c0	121.374	0.501931	7.9178	1.0136e-07	5.6004e-05	1759	hypothetical protein FOXB_15440 [Fusarium oxysporum Fo5176]	Nectria haematococca mpVI 77-13-4 hypothetical protein, mRNA	--	Uncharacterized transporter C11D3.18C OS=Schizosaccharomyces pombe (strain 972 / ATCC 24843) GN=SPAC11D3.18c PE=2 SV=1	Organic Anion Transporter Polypeptide (OATP) family//Phosphatidyl serine synthase//Major Facilitator Superfamily	transport//phosphatidylserine biosynthetic process//transmembrane transport	transporter activity	membrane//integral to membrane	Permease of the major facilitator superfamily
comp104303_c0	1555.21	376.525	2.0463	1.035e-07	5.6971e-05	2007	PREDICTED: ATPase family gene 2 protein-like [Vitis vinifera]	--	--	Probable mitochondrial chaperone BCS1-B OS=Dictyostelium discoideum GN=bcsl1b PE=3 SV=1	ABC transporter//ATPase family associated with various cellular activities (AAA)//AAA domain (dynein-related subfamily)//Zeta toxin//Archaeal ATPase//Holliday junction DNA helicase ruvB N-terminus	DNA repair//DNA recombination	kinase activity//ATP binding//four-way junction helicase activity//ATPase activity//nucleoside-triphosphatase activity	replication fork//Holliday junction helicase complex	AAA+-type ATPase
comp60367_c0	0	208.161	#NAME?	1.0856e-07	5.9534e-05	871	predicted protein [Naegleria gruberi] >gi|284086102|gb|EFC39781.1| predicted protein [Naegleria gruberi]	--	--	--	EF-hand domain pair//Herpesvirus UL25 family	viral genome packaging	calcium ion binding	host cell nucleus	--
comp152490_c0	0	105.969	#NAME?	1.1009e-07	6.0145e-05	652	putative ubiquitin-conjugating enzyme E2 [Dictyostelium fasciculatum]	--	peroxin-4	Ubiquitin-conjugating enzyme E2 pex4 OS=Dictyostelium discoideum GN=pex4 PE=3 SV=1	RWD domain//Ubiquitin-conjugating enzyme	--	protein binding//acid-amino acid ligase activity//ATP binding	--	Ubiquitin-protein ligase
comp54191_c0	1.43353	892.863	-9.2827	1.122e-07	6.1069e-05	629	PREDICTED: actin-related protein 2/3 complex subunit 3-like [Amphimedon queenslandica]	--	actin related protein 2/3 complex, subunit 3	Actin-related protein 2/3 complex subunit 3 OS=Dictyostelium discoideum GN=arcC PE=1 SV=1	ARP2/3 complex ARPC3 (21 kDa) subunit	Arp2/3 complex-mediated actin nucleation//regulation of actin filament polymerization	--	Arp2/3 protein complex//cytoskeleton	Actin-related protein Arp2/3 complex, subunit ARPC3
comp115498_c0	317.239	24.4759	3.6961	1.1456e-07	6.2118e-05	1035	hypothetical protein VITISV_001503 [Vitis vinifera]	--	--	--	COMC family//Domain of unknown function (DUF3329)//Renin receptor-like protein	signal transduction//phosphorylation	pheromone activity//receptor activity//protein histidine kinase activity	protein histidine kinase complex//integral to membrane	--
comp115994_c1	1747.46	543.215	1.6857	1.1525e-07	6.2261e-05	1845	PREDICTED: uncharacterized protein LOC100252790 isoform 1 [Vitis vinifera] >gi|359481721|ref|XP_003632663.1| PREDICTED: uncharacterized protein LOC100252790 isoform 2 [Vitis vinifera] >gi|297740289|emb|CBI30471.3| unnamed protein product [Vitis vinifera]	--	--	--	--	--	--	--	--
comp116514_c1	3716.85	1335.89	1.4763	1.1732e-07	6.3144e-05	1858	P-glycoprotein [Solanum tuberosum]	Solanum tuberosum P-glycoprotein (pmdr1) mRNA, complete cds	ATP-binding cassette, subfamily B (MDR/TAP), member 1	ABC transporter B family member 1 OS=Arabidopsis thaliana GN=ABCB1 PE=1 SV=1	AAA domain (dynein-related subfamily)//Protein of unknown function, DUF258//Gtr1/RagA G protein conserved region//Zeta toxin//ATPase family associated with various cellular activities (AAA)//ABC transporter//ABC transporter transmembrane region	transport//transmembrane transport//ATP catabolic process	ATPase activity, coupled to transmembrane movement of substances//ATP binding//kinase activity//ATPase activity//GTPase activity//GTP binding	cytoplasm//nucleus//integral to membrane	Multidrug/pheromone exporter, ABC superfamily
comp81322_c0	502.974	72.5014	2.7944	1.2054e-07	6.4637e-05	636	--	--	--	--	Late embryogenesis abundant (LEA) group 1	embryo development	--	--	--
comp109380_c0	107.882	0	Inf	1.2182e-07	6.5087e-05	1347	hypothetical protein FOXB_05974 [Fusarium oxysporum Fo5176]	Verticillium albo-atrum VaMs.102 coproporphyrinogen III oxidase, mRNA	coproporphyrinogen III oxidase	Coproporphyrinogen-III oxidase OS=Saccharomyces cerevisiae (strain ATCC 204508 / S288c) GN=HEM13 PE=1 SV=2	Coproporphyrinogen III oxidase	porphyrin-containing compound biosynthetic process//oxidation-reduction process//chlorophyll metabolic process	coproporphyrinogen oxidase activity	--	Coproporphyrinogen III oxidase CPO/HEM13
comp116390_c0	3.79373	160.223	-5.4003	1.2265e-07	6.5288e-05	832	ribosomal protein L11 [Dictyostelium purpureum] >gi|325076137|gb|EGC29950.1| ribosomal protein L11 [Dictyostelium purpureum]	Verticillium albo-atrum VaMs.102 60S ribosomal protein L11, mRNA	large subunit ribosomal protein L11e	60S ribosomal protein L11 OS=Dictyostelium discoideum GN=rpl11 PE=1 SV=2	Fatty acid desaturase//Ribosomal protein L5//ribosomal L5P family C-terminus	ribosome biogenesis//translation//lipid metabolic process	structural constituent of ribosome	ribosome	60S ribosomal protein L11
comp113051_c0	697.225	2122.19	-1.6059	1.2417e-07	6.5855e-05	2508	Prf [Solanum lycopersicum]	--	--	Putative late blight resistance protein homolog R1B-17 OS=Solanum demissum GN=R1B-17 PE=3 SV=1	Poliovirus 3A protein like//NB-ARC domain//TIP49 C-terminus//ATPase family associated with various cellular activities (AAA)	proteolysis//purine nucleobase metabolic process	ATP binding//cysteine-type endopeptidase activity//nucleoside-triphosphatase activity//DNA helicase activity//RNA-directed RNA polymerase activity//ADP binding	RNA-directed RNA polymerase complex//replication fork	--
comp112978_c0	1.43353	153.171	-6.7394	1.288e-07	6.8065e-05	651	rp1024 protein [Dictyostelium purpureum] >gi|325084038|gb|EGC37476.1| rp1024 protein [Dictyostelium purpureum]	Pyrenophora teres f. teres 0-1 hypothetical protein, mRNA	small subunit ribosomal protein S9e	40S ribosomal protein S9 OS=Rattus norvegicus GN=Rps9 PE=1 SV=4	Ribosomal protein S4/S9 N-terminal domain//S4 domain	ribosome biogenesis//translation	rRNA binding//structural constituent of ribosome//RNA binding	ribosome//small ribosomal subunit//intracellular	Ribosomal protein S4
comp51826_c0	0.469552	503.336	-10.066	1.2969e-07	6.8286e-05	1690	predicted protein [Hordeum vulgare subsp. vulgare]	--	--	Tripeptidyl-peptidase 1 OS=Mus musculus GN=Tpp1 PE=1 SV=2	Subtilase family//Pro-kumamolisin, activation domain	proteolysis	serine-type peptidase activity//serine-type endopeptidase activity	--	--
comp118165_c0	155.456	3.05949	5.6671	1.3067e-07	6.8553e-05	814	hypothetical protein CCM_04385 [Cordyceps militaris CM01]	--	--	--	--	--	--	--	--
comp126313_c0	0.469552	512.444	-10.092	1.3161e-07	6.8653e-05	907	--	--	--	--	Di-sulfide bridge nucleocytoplasmic transport domain	protein export from nucleus//mRNA export from nucleus//nuclear envelope organization	--	nuclear membrane	--
comp51570_c0	0.963978	338.8	-8.4572	1.3181e-07	6.8653e-05	985	hypothetical protein PHYSODRAFT_352636 [Phytophthora sojae]	--	--	Protein disulfide-isomerase OS=Ricinus communis PE=2 SV=1	Thioredoxin//Redoxin	cell redox homeostasis	oxidoreductase activity	--	Thioredoxin/protein disulfide isomerase
comp127009_c0	1.42109	393.708	-8.114	1.3881e-07	7.2041e-05	814	RecName: Full=V-type proton ATPase subunit E; Short=V-ATPase subunit E; AltName: Full=ClVE-1; AltName: Full=Vacuolar proton pump subunit E >gi|5733660|gb|AAD49706.1| vacuolar V-H+ATPase subunit E [Citrus limon]	--	V-type H+-transporting ATPase subunit E	V-type proton ATPase subunit E OS=Citrus limon GN=VATE PE=2 SV=1	ATP synthase (E/31 kDa) subunit	proton transport//ATP hydrolysis coupled proton transport//ion transport//oxidative phosphorylation	proton-transporting ATPase activity, rotational mechanism	proton-transporting two-sector ATPase complex, catalytic domain	Vacuolar H+-ATPase V1 sector, subunit E
comp125193_c0	29.8305	310.553	-3.38	1.3998e-07	7.2391e-05	522	predicted protein [Populus trichocarpa] >gi|222859109|gb|EEE96656.1| predicted protein [Populus trichocarpa]	--	--	--	Geminivirus AL2 protein	--	structural molecule activity	viral capsid	--
comp102144_c0	0	175.029	#NAME?	1.4205e-07	7.3202e-05	591	RecName: Full=Squidulin; AltName: Full=Optic lobe calcium-binding protein; AltName: Full=SCABP >gi|102715|pir||A33353 calcium-binding protein - squid (Watasenia scintillans)	--	calmodulin	Squidulin OS=Doryteuthis pealeii PE=1 SV=1	EF-hand domain pair//EF hand//Secreted protein acidic and rich in cysteine Ca binding region//EF hand//EF-hand domain	signal transduction	calcium ion binding	proteinaceous extracellular matrix	Calmodulin and related proteins (EF-Hand superfamily)
comp119908_c1	35254.9	14699.6	1.262	1.4319e-07	7.3526e-05	5886	photosystem II CP47 protein [Asclepias leptopus]	Asclepias leptopus voucher Fishbein 6263 (OKLA) plastid, partial genome	photosystem II CP47 chlorophyll apoprotein	Photosystem II CP47 chlorophyll apoprotein OS=Gossypium hirsutum GN=psbB PE=3 SV=1	Photosystem II protein//Protein of unknown function (DUF1637)//Photosystem II reaction centre T protein//Ribosomal protein S12/S23//Ribosomal protein L20//Cysteine dioxygenase type I	cysteine metabolic process//translation//ribosome biogenesis//taurine metabolic process//photosynthesis//photosynthetic electron transport chain//photosynthesis, light reaction//L-cysteine metabolic process//oxidation-reduction process	cysteine dioxygenase activity//cysteamine dioxygenase activity//iron ion binding//structural constituent of ribosome//rRNA binding//chlorophyll binding	membrane//intracellular//photosystem II reaction center//photosystem II//photosystem//ribosome	ATP-dependent Clp protease, proteolytic subunit
comp114612_c0	4.28815	210.801	-5.6194	1.4413e-07	7.3748e-05	704	predicted protein [Nematostella vectensis] >gi|156220716|gb|EDO41580.1| predicted protein [Nematostella vectensis]	--	large subunit ribosomal protein L13e	60S ribosomal protein L13-2 OS=Brassica napus PE=2 SV=1	Ribosomal protein L13e	ribosome biogenesis//translation	structural constituent of ribosome	intracellular//ribosome	60S Ribosomal protein L13
comp111933_c0	116.505	0	Inf	1.5197e-07	7.7371e-05	904	uncharacterized protein LOC100382668 [Zea mays] >gi|223973403|gb|ACN30889.1| unknown [Zea mays]	Zea mays uncharacterized LOC100382668 (LOC100382668), mRNA >gi|223973402|gb|BT065013.1| Zea mays full-length cDNA clone ZM_BFc0133I18 mRNA, complete cds	cytochrome c oxidase subunit 5b	Cytochrome c oxidase subunit 4, mitochondrial OS=Neurospora crassa (strain ATCC 24698 / 74-OR23-1A / CBS 708.71 / DSM 1257 / FGSC 987) GN=cox-4 PE=3 SV=2	Topoisomerase DNA binding C4 zinc finger//Cytochrome c oxidase subunit Vb	mitochondrial electron transport, cytochrome c to oxygen//DNA topological change//proton transport	cytochrome-c oxidase activity//DNA binding//DNA topoisomerase activity	mitochondrial envelope//chromosome//respiratory chain complex IV	Cytochrome c oxidase, subunit Vb/COX4
comp118039_c0	154.122	3.1074	5.6322	1.5227e-07	7.7371e-05	1604	predicted protein [Nectria haematococca mpVI 77-13-4] >gi|256735012|gb|EEU48358.1| predicted protein [Nectria haematococca mpVI 77-13-4]	Nectria haematococca mpVI 77-13-4 predicted protein, mRNA	enolase	Enolase OS=Neurospora crassa (strain ATCC 24698 / 74-OR23-1A / CBS 708.71 / DSM 1257 / FGSC 987) GN=NCU10042 PE=3 SV=1	Enolase, N-terminal domain//Enolase, C-terminal TIM barrel domain	tyrosine biosynthetic process//gluconeogenesis//L-phenylalanine biosynthetic process//tryptophan biosynthetic process//glycolysis//regulation of vacuole fusion, non-autophagic	phosphopyruvate hydratase activity//magnesium ion binding	fungal-type vacuole//phosphopyruvate hydratase complex//mitochondrion//internal side of plasma membrane	Enolase
comp117913_c0	7.57502	189.983	-4.6485	1.5417e-07	7.8061e-05	1049	40S ribosomal protein S6 [Osmerus mordax]	Podospora anserina S mat+ hypothetical protein (PODANSg6602) partial mRNA	small subunit ribosomal protein S6e	40S ribosomal protein S6 OS=Gallus gallus GN=RPS6 PE=2 SV=1	Ribosomal protein S6e//Cyclin-dependent kinase 5 activator protein	ribosome biogenesis//translation//regulation of protein kinase activity	cyclin-dependent protein kinase 5 activator activity//structural constituent of ribosome	intracellular//cyclin-dependent protein kinase 5 holoenzyme complex//ribosome	40S ribosomal protein S6
comp100085_c0	106.178	0	Inf	1.5693e-07	7.8739e-05	2019	hypothetical protein FOXB_08773 [Fusarium oxysporum Fo5176]	Nectria haematococca mpVI 77-13-4 hypothetical protein, mRNA	alanine transaminase	Probable alanine aminotransferase OS=Saccharomyces cerevisiae (strain ATCC 204508 / S288c) GN=ALT2 PE=1 SV=1	--	biosynthetic process	pyridoxal phosphate binding//catalytic activity	--	Alanine aminotransferase
comp117454_c0	0.469552	255.062	-9.0853	1.5748e-07	7.8739e-05	2837	--	--	--	--	Integral membrane protein DUF106//Baculovirus polyhedron envelope protein, PEP, C terminus//Condensin II non structural maintenance of chromosomes subunit//Membrane-associating domain	--	structural molecule activity	membrane//nucleus//viral envelope//viral capsid	--
comp118529_c0	0	330.817	#NAME?	1.5767e-07	7.8739e-05	2804	Alkyl/aryl-sulfatase BDS1 [Crassostrea gigas]	--	--	Alkyl/aryl-sulfatase BDS1 OS=Saccharomyces cerevisiae (strain ATCC 204508 / S288c) GN=BDS1 PE=2 SV=1	Metallo-beta-lactamase superfamily//Firmicute plasmid replication protein (RepL)	plasmid maintenance//DNA replication	hydrolase activity	--	--
comp144490_c0	0	151.507	#NAME?	1.5639e-07	7.8739e-05	741	PREDICTED: thioredoxin domain-containing protein 5 isoform 3 [Pongo abelii]	--	protein disulfide-isomerase A6	Thioredoxin domain-containing protein 5 OS=Homo sapiens GN=TXNDC5 PE=1 SV=2	Thioredoxin//Golgi transport complex subunit 5	cell redox homeostasis//intra-Golgi vesicle-mediated transport	--	Golgi transport complex	Thioredoxin/protein disulfide isomerase
comp114062_c0	3582.24	1092.96	1.7126	1.6419e-07	8.1715e-05	1449	heat shock protein 22 [Metarhizium anisopliae]	--	HSP20 family protein	Small heat shock protein, chloroplastic OS=Petunia hybrida GN=HSP22 PE=2 SV=1	Peptide methionine sulfoxide reductase	cellular protein modification process//response to stress//oxidation-reduction process	peptide-methionine (S)-S-oxide reductase activity	--	Molecular chaperone (small heat-shock protein Hsp26/Hsp42)
comp79002_c0	181.8	0	Inf	1.7204e-07	8.5328e-05	848	hypothetical protein FOXB_02889 [Fusarium oxysporum Fo5176]	Gibberella zeae PH-1 hypothetical protein partial mRNA	--	Putative nitroreductase HBN1 OS=Saccharomyces cerevisiae (strain ATCC 204508 / S288c) GN=HBN1 PE=1 SV=1	Nitroreductase family	oxidation-reduction process	oxidoreductase activity	--	--
comp105984_c0	105.397	0	Inf	1.7356e-07	8.5789e-05	3625	hypothetical protein FOXB_08857 [Fusarium oxysporum Fo5176]	Gibberella zeae PH-1 hypothetical protein partial mRNA	--	--	Nucleoside triphosphatase I C-terminal//Hepatitis C virus non-structural protein NS4a//Chloramphenicol acetyltransferase	transcription, DNA-dependent//viral process//acyl-carrier-protein biosynthetic process	chloramphenicol O-acetyltransferase activity//nucleoside-triphosphatase activity//ATP binding	virion	--
comp111389_c0	1.42109	130.47	-6.5206	1.7845e-07	8.7907e-05	621	ADP-ribosylation factor 1 [Dictyostelium purpureum] >gi|325076067|gb|EGC29886.1| ADP-ribosylation factor 1 [Dictyostelium purpureum]	Pediculus humanus corporis ADP-ribosylation factor, putative, mRNA	Arf/Sar family, other	ADP-ribosylation factor 1 OS=Dictyostelium discoideum GN=arfA PE=1 SV=3	Ras family//Miro-like protein//PAS domain//ADP-ribosylation factor family//Elongation factor Tu GTP binding domain//6-phosphofructo-2-kinase//50S ribosome-binding GTPase//G-protein alpha subunit//Gtr1/RagA G protein conserved region	G-protein coupled receptor signaling pathway//small GTPase mediated signal transduction//signal transduction//mannose metabolic process//fructose metabolic process	GTPase activity//6-phosphofructo-2-kinase activity//G-protein beta/gamma-subunit complex binding//GTP binding//signal transducer activity//guanyl nucleotide binding//ATP binding	cytoplasm//intracellular//nucleus	GTP-binding ADP-ribosylation factor Arf1
comp112908_c1	14605.8	34952.8	-1.2589	1.9149e-07	9.4014e-05	1112	aquaporin TIP2;1 [Quercus petraea]	Populus trichocarpa aquaporin, MIP family, TIP subfamily, mRNA	aquaporin TIP	Aquaporin TIP2-1 OS=Arabidopsis thaliana GN=TIP2-1 PE=1 SV=2	Major intrinsic protein	transport	transporter activity	membrane	Aquaporin (major intrinsic protein family)
comp109870_c0	3854.61	1441.32	1.4192	1.9291e-07	9.439e-05	1231	predicted protein [Populus trichocarpa] >gi|222868057|gb|EEF05188.1| predicted protein [Populus trichocarpa]	--	carbonic anhydrase	Bifunctional monodehydroascorbate reductase and carbonic anhydrase nectarin-3 OS=Nicotiana langsdorffii x Nicotiana sanderae GN=NEC3 PE=1 SV=1	Accessory gene regulator B	proteolysis	peptidase activity	membrane	Carbonic anhydrase
comp94905_c0	12056.9	4816.64	1.3238	1.9448e-07	9.4839e-05	1197	PREDICTED: uncharacterized protein At1g01500-like [Vitis vinifera]	--	--	--	Follistatin/Osteonectin-like EGF domain	--	protein binding	--	--
comp104593_c1	17131.8	5888.16	1.5408	1.9572e-07	9.5125e-05	1598	PREDICTED: LOB domain-containing protein 41 [Vitis vinifera]	--	--	LOB domain-containing protein 41 OS=Arabidopsis thaliana GN=LBD41 PE=2 SV=1	--	--	--	--	--
comp117691_c0	0	101.568	#NAME?	1.9945e-07	9.6615e-05	1498	--	--	--	--	Chlamydia polymorphic membrane protein middle domain//Scytalone dehydratase	melanin metabolic process	scytalone dehydratase activity	outer membrane	--
comp118937_c0	0.481989	150.312	-8.2847	2.0349e-07	9.8245e-05	3641	hypothetical protein DICPUDRAFT_147302 [Dictyostelium purpureum] >gi|325086482|gb|EGC39871.1| hypothetical protein DICPUDRAFT_147302 [Dictyostelium purpureum]	--	--	Probable serine/threonine-protein kinase DDB_G0267514 OS=Dictyostelium discoideum GN=DDB_G0267514 PE=3 SV=1	Armadillo/beta-catenin-like repeat//Protein tyrosine kinase//Hom_end-associated Hint//Protein kinase domain//HEAT repeat//Proteasome non-ATPase 26S subunit	protein phosphorylation//protein splicing	ATP binding//protein kinase activity//protein binding//protein binding involved in protein folding	--	Tyrosine kinase specific for activated (GTP-bound) p21cdc42Hs
comp117544_c0	1287.9	371.197	1.7948	2.0915e-07	0.00010064	1843	PREDICTED: 1-aminocyclopropane-1-carboxylate oxidase homolog 1 [Vitis vinifera]	Solanum lycopersicum cDNA, clone: LEFL1031DE12, HTC in leaf	--	1-aminocyclopropane-1-carboxylate oxidase homolog 1 OS=Arabidopsis thaliana GN=At1g06620 PE=2 SV=1	PMP-22/EMP/MP20/Claudin family	regulation of glucosinolate biosynthetic process//oxidation-reduction process	oxidoreductase activity, acting on paired donors, with incorporation or reduction of molecular oxygen, 2-oxoglutarate as one donor, and incorporation of one atom each of oxygen into both donors	integral to membrane	--
comp107665_c1	3433.08	9510	-1.4699	2.1292e-07	0.00010212	311	aquaporin, MIP family, PIP subfamily [Populus trichocarpa] >gi|118489416|gb|ABK96511.1| unknown [Populus trichocarpa x Populus deltoides] >gi|222833375|gb|EEE71852.1| aquaporin, MIP family, PIP subfamily [Populus trichocarpa]	Gossypium hirsutum PIP protein (PIP2;8) mRNA, complete cds	aquaporin PIP	Probable aquaporin PIP2-1 OS=Oryza sativa subsp. japonica GN=PIP2-1 PE=2 SV=1	Major intrinsic protein	response to osmotic stress//hydrogen peroxide transmembrane transport//water transport//transport//response to abscisic acid stimulus//response to desiccation	transporter activity	chloroplast//integral to membrane//membrane//vacuole//plasma membrane	--
comp116239_c0	0.951541	121.745	-6.9994	2.151e-07	0.00010283	1358	protein disulfide isomerase 1 [Volvox carteri f. nagariensis] >gi|5902592|gb|AAD55566.1|AF110784_1 protein disulfide isomerase precursor [Volvox carteri f. nagariensis] >gi|300257635|gb|EFJ41881.1| protein disulfide isomerase 1 [Volvox carteri f. nagariensis]	Chlamydomonas reinhardtii protein disulfide isomerase 1 (RB60) mRNA, complete cds	protein disulfide-isomerase A1	Protein disulfide isomerase-like 1-4 OS=Arabidopsis thaliana GN=PDIL1-4 PE=1 SV=1	Protein of unknown function (DUF1154)//AhpC/TSA family//Calsequestrin//Redoxin//Glutaredoxin//Thioredoxin	electron transport//lipid metabolic process//cell redox homeostasis//oxidation-reduction process//diacylglycerol metabolic process//phospholipid catabolic process	phosphatidylinositol phospholipase C activity//electron carrier activity//antioxidant activity//calcium ion binding//oxidoreductase activity//protein disulfide oxidoreductase activity//catalytic activity	--	Protein disulfide isomerase (prolyl 4-hydroxylase beta subunit)
comp121233_c0	1.90308	663.258	-8.4451	2.1729e-07	0.0001034	699	--	--	--	--	--	--	--	--	--
comp77455_c0	371.21	45.7988	3.0189	2.1774e-07	0.0001034	1105	Oligopeptide transporter OPT family [Medicago truncatula] >gi|355519186|gb|AET00810.1| Oligopeptide transporter OPT family [Medicago truncatula]	--	--	Oligopeptide transporter 1 OS=Arabidopsis thaliana GN=OPT1 PE=2 SV=1	OPT oligopeptide transporter protein//Accessory gene regulator B	transmembrane transport//proteolysis	peptidase activity	membrane	Sexual differentiation process protein ISP4
comp134552_c0	0.939104	147.013	-7.2904	2.1891e-07	0.00010362	435	--	--	--	--	Voltage gated chloride channel	chloride transport//transmembrane transport	voltage-gated chloride channel activity	membrane	--
comp110840_c0	103.646	0	Inf	2.2901e-07	0.00010805	1886	hypothetical protein FOXB_03162 [Fusarium oxysporum Fo5176]	--	--	Lovastatin nonaketide synthase OS=Aspergillus terreus (strain NIH 2624 / FGSC A1156) GN=lovB PE=3 SV=2	Methyltransferase small domain//Methyltransferase domain//ubiE/COQ5 methyltransferase family//CheC-like family	metabolic process	methyltransferase activity//hydrolase activity	--	--
comp113046_c0	0.481989	1527.35	-11.63	2.3301e-07	0.00010958	3372	predicted protein [Fibroporia radiculosa]	--	--	L-lysine 6-oxidase OS=Marinomonas mediterranea (strain ATCC 700492 / JCM 21426 / NBRC 103028 / MMB-1) GN=lodA PE=1 SV=1	Ferritin-like	antibiotic biosynthetic process	--	--	--
comp116935_c0	0.481989	131.092	-8.0874	2.4177e-07	0.00011334	2404	--	--	--	--	Tyrosine hydroxylase N terminal	tyrosine metabolic process//oxidation-reduction process	tyrosine 3-monooxygenase activity	--	--
comp120787_c0	2303.77	370.157	2.6378	2.4966e-07	0.00011666	1276	hypothetical protein SELMODRAFT_136272 [Selaginella moellendorffii] >gi|300139168|gb|EFJ05914.1| hypothetical protein SELMODRAFT_136272 [Selaginella moellendorffii]	--	--	F-box protein At4g18380 OS=Arabidopsis thaliana GN=At4g18380 PE=2 SV=1	F-box domain	--	protein binding	--	--
comp152997_c0	0	198.647	#NAME?	2.5255e-07	0.00011763	1073	--	--	--	--	--	--	--	--	--
comp112790_c0	0	99.9911	#NAME?	2.5854e-07	0.00012004	1345	heat shock protein [Dictyostelium discoideum AX4] >gi|60469251|gb|EAL67245.1| heat shock protein [Dictyostelium discoideum AX4]	--	DnaJ homolog subfamily A member 2	DnaJ protein homolog OS=Cucumis sativus GN=DNAJ1 PE=2 SV=1	Protein of unknown function (DUF2614)//Hydrogenase expression/synthesis hypA family//DnaJ central domain	cellular protein modification process	heat shock protein binding//unfolded protein binding//nickel cation binding	integral to plasma membrane	Molecular chaperone (DnaJ superfamily)
comp113392_c0	113.181	0	Inf	2.6022e-07	0.00012043	1168	hypothetical protein FOXB_00036 [Fusarium oxysporum Fo5176]	--	(R,R)-butanediol dehydrogenase / diacetyl reductase	(R,R)-butanediol dehydrogenase OS=Bacillus subtilis (strain 168) GN=bdhA PE=3 SV=1	Putative NAD(P)-binding//Alcohol dehydrogenase GroES-like domain//short chain dehydrogenase//Zinc-binding dehydrogenase//Pyridine nucleotide-disulphide oxidoreductase	siroheme biosynthetic process//metabolic process//porphyrin-containing compound biosynthetic process//oxidation-reduction process	oxidoreductase activity//nucleotide binding//zinc ion binding//metal ion binding//precorrin-2 dehydrogenase activity//flavin adenine dinucleotide binding	--	Sorbitol dehydrogenase
comp108124_c0	0	121.077	#NAME?	2.6967e-07	0.00012285	835	hypothetical protein [Monosiga brevicollis MX1] >gi|163771360|gb|EDQ85028.1| predicted protein [Monosiga brevicollis MX1]	--	--	--	Transmembrane protein//DDHD domain	--	metal ion binding	integral to membrane	--
comp110628_c0	0	213.11	#NAME?	2.6821e-07	0.00012285	538	hypothetical protein EIN_080840 [Entamoeba invadens IP1]	--	--	--	Uncharacterized conserved protein (DUF2146)//Centromere/kinetochore Zw10//DNA polymerase (viral) N-terminal domain	nuclear-transcribed mRNA catabolic process, nonsense-mediated decay//mitosis//DNA replication	DNA-directed DNA polymerase activity//DNA binding	nucleus//DNA polymerase complex//chromosome, centromeric region	--
comp110636_c0	874.855	2657.62	-1.603	2.6767e-07	0.00012285	1696	ATP binding protein, putative [Ricinus communis] >gi|223543452|gb|EEF44983.1| ATP binding protein, putative [Ricinus communis]	--	--	Probable mitochondrial chaperone BCS1-B OS=Dictyostelium discoideum GN=bcsl1b PE=3 SV=1	ATPase family associated with various cellular activities (AAA)//RNA helicase//Magnesium chelatase, subunit ChlI//AAA domain (dynein-related subfamily)//Holliday junction DNA helicase ruvB N-terminus	chlorophyll metabolic process//photosynthesis//DNA repair//chlorophyll biosynthetic process//DNA recombination	RNA binding//ATP binding//four-way junction helicase activity//ATPase activity//nucleoside-triphosphatase activity//RNA helicase activity//magnesium chelatase activity	magnesium chelatase complex//replication fork//Holliday junction helicase complex	AAA+-type ATPase
comp120043_c0	5.72169	579.886	-6.6632	2.6947e-07	0.00012285	5648	myosin II heavy chain [Dictyostelium purpureum] >gi|325080466|gb|EGC34021.1| myosin II heavy chain [Dictyostelium purpureum]	PREDICTED: Sus scrofa myosin (LOC396904), mRNA	myosin heavy chain	Myosin-2 heavy chain, non muscle OS=Acanthamoeba castellanii PE=3 SV=1	Myosin tail//Myosin head (motor domain)//Intermediate filament protein//Leucine-rich repeats of kinetochore protein Cenp-F/LEK1//IQ calmodulin-binding motif	--	structural molecule activity//binding//transcription factor binding//ATP binding//dynein binding//motor activity//protein binding//protein homodimerization activity	dynein complex//intermediate filament//transcription factor complex//myosin complex	Myosin class II heavy chain
comp120425_c0	1.43353	1379.49	-9.9104	2.6938e-07	0.00012285	312	ubiquitin/ribosomal protein S30e fusion protein [Sphaerius sp. APV-2005]	--	small subunit ribosomal protein S30e	40S ribosomal protein S30 OS=Arabidopsis thaliana GN=RPS30A PE=1 SV=3	Ribosomal protein S30	translation//ribosome biogenesis	structural constituent of ribosome	intracellular//ribosome	Ubiquitin-like/40S ribosomal S30 protein fusion
comp118250_c0	0.469552	110.361	-7.8767	2.7156e-07	0.00012294	1140	--	--	--	--	Eukaryotic porin	transmembrane transport	--	mitochondrial outer membrane	--
comp118752_c0	221.597	880.962	-1.9911	2.7095e-07	0.00012294	2382	PREDICTED: probable leucine-rich repeat receptor-like protein kinase At1g68400-like [Vitis vinifera]	--	--	Probable leucine-rich repeat receptor-like protein kinase At1g68400 OS=Arabidopsis thaliana GN=At1g68400 PE=2 SV=1	NADH-ubiquinone/plastoquinone oxidoreductase chain 6//Leucine Rich Repeat//Vascular protein family Vasculin-like 1//Alphaherpesvirus glycoprotein E//Protein kinase domain//Protein tyrosine kinase//Dystroglycan (Dystrophin-associated glycoprotein 1)	mitochondrial electron transport, NADH to ubiquinone//oxidation-reduction process//ubiquinone biosynthetic process//proton transport//sodium ion transport//transcription, DNA-dependent//protein phosphorylation//positive regulation of transcription, DNA-dependent//cytoskeletal anchoring at plasma membrane	sequence-specific DNA binding transcription factor activity//ATP binding//NADH dehydrogenase (ubiquinone) activity//protein kinase activity//protein binding	nucleus//transcription factor complex//dystrophin-associated glycoprotein complex//membrane	--
comp120088_c0	572.048	17.9029	4.9979	2.8538e-07	0.0001288	1881	predicted protein [Nectria haematococca mpVI 77-13-4] >gi|256730845|gb|EEU44196.1| predicted protein [Nectria haematococca mpVI 77-13-4]	Nectria haematococca mpVI 77-13-4 predicted protein, mRNA	H+-transporting ATPase	Plasma membrane ATPase OS=Neurospora crassa (strain ATCC 24698 / 74-OR23-1A / CBS 708.71 / DSM 1257 / FGSC 987) GN=pma-1 PE=1 SV=1	--	ATP catabolic process//ATP biosynthetic process//cation transport	metal ion binding//ATP binding//ATPase activity, coupled to transmembrane movement of ions, phosphorylative mechanism	integral to membrane	Plasma membrane H+-transporting ATPase
comp113530_c0	3802.83	1440.22	1.4008	2.8986e-07	0.00013041	1955	predicted protein [Populus trichocarpa] >gi|222857009|gb|EEE94556.1| predicted protein [Populus trichocarpa]	Lotus japonicus clone JCVI-FLLj-7F17 unknown mRNA	--	Hydroxyacylglutathione hydrolase 3, mitochondrial OS=Arabidopsis thaliana GN=GLY3 PE=1 SV=3	Arabinofuranosyltransferase A C terminal//Metallo-beta-lactamase superfamily	cell wall macromolecule biosynthetic process	transferase activity, transferring glycosyl groups//hydrolase activity	plasma membrane//integral to membrane	Glyoxylase
comp118882_c0	0	178.328	#NAME?	2.9249e-07	0.00013119	2153	PREDICTED: hypothetical protein LOC100631577 [Amphimedon queenslandica]	--	NUAK family, SNF1-like kinase	Putative serine/threonine-protein kinase/receptor R826 OS=Acanthamoeba polyphaga mimivirus GN=MIMI_R826 PE=4 SV=2	RIO1 family//Atrial natriuretic peptide//Protein tyrosine kinase//Protein kinase domain//Septum formation initiator	protein phosphorylation//signal transduction//cell cycle	protein kinase activity//hormone activity//ATP binding//catalytic activity	extracellular region	Tyrosine kinase specific for activated (GTP-bound) p21cdc42Hs
comp114732_c1	657.525	139.479	2.237	2.963e-07	0.00013249	1621	--	--	--	--	--	--	--	--	--
comp120845_c0	0.481989	1446.62	-11.551	3.0948e-07	0.00013775	535	--	--	--	--	Cytochrome B6-F complex Fe-S subunit	oxidation-reduction process//electron transport	2 iron, 2 sulfur cluster binding//plastoquinol--plastocyanin reductase activity	thylakoid membrane//cytochrome b6f complex	--
comp95896_c0	101.482	0	Inf	3.0997e-07	0.00013775	2878	hypothetical protein FOXB_08396 [Fusarium oxysporum Fo5176]	Aspergillus terreus NIH2624 hypothetical protein (ATEG_00432) partial mRNA	carnitine O-acetyltransferase	Putative mitochondrial carnitine O-acetyltransferase OS=Saccharomyces cerevisiae (strain ATCC 204508 / S288c) GN=YAT1 PE=1 SV=2	Choline/Carnitine o-acyltransferase	--	transferase activity, transferring acyl groups	--	Carnitine O-acyltransferase CPT2/YAT1
comp54327_c0	0	168.169	#NAME?	3.1443e-07	0.00013931	354	--	--	--	--	--	--	--	--	--
comp76254_c0	0	451.608	#NAME?	3.2219e-07	0.00014231	589	--	--	--	--	--	--	--	--	--
comp114857_c0	0	98.5583	#NAME?	3.3044e-07	0.00014528	521	--	--	--	--	--	--	--	--	--
comp95144_c0	4780.45	1868.99	1.3549	3.3091e-07	0.00014528	922	germin-like protein subfamily 1 member 20 precursor [Solanum tuberosum]	--	--	Germin-like protein subfamily 1 member 13 OS=Arabidopsis thaliana GN=GLP6 PE=2 SV=2	Cupin//AraC-like ligand binding domain	regulation of transcription, DNA-dependent	nutrient reservoir activity	--	--
comp118793_c1	160.384	1419.41	-3.1457	3.353e-07	0.00014677	1142	component of cytosolic 80S ribosome and 60S large subunit [Volvox carteri f. nagariensis] >gi|300264012|gb|EFJ48210.1| component of cytosolic 80S ribosome and 60S large subunit [Volvox carteri f. nagariensis]	Chlamydomonas reinhardtii ribosomal protein L8, component of cytosolic 80S ribosome and 60S large subunit (RPL8) mRNA, complete cds	large subunit ribosomal protein L8e	60S ribosomal protein L8-1 OS=Arabidopsis thaliana GN=RPL8A PE=1 SV=2	Podoplanin//Ribosomal Proteins L2, RNA binding domain//Ribosomal Proteins L2, C-terminal domain	ribosome biogenesis//translation	structural constituent of ribosome//RNA binding	large ribosomal subunit//ribosome//intracellular//integral to membrane	60s ribosomal protein L2/L8
comp106202_c0	0.951541	179.643	-7.5606	3.4e-07	0.00014837	524	--	--	--	--	--	--	--	--	--
comp107922_c0	4.74527	215.917	-5.5078	3.51e-07	0.00015272	816	60S ribosomal protein L6 [Medicago truncatula] >gi|355491505|gb|AES72708.1| 60S ribosomal protein L6 [Medicago truncatula]	Talaromyces stipitatus ATCC 10500 60S ribosomal protein L6, mRNA	large subunit ribosomal protein L6e	60S ribosomal protein L6 OS=Mesembryanthemum crystallinum GN=RPL6 PE=2 SV=1	Ribosomal protein L6e//Ribosomal protein L6, N-terminal domain	ribosome biogenesis//translation	structural constituent of ribosome	intracellular//ribosome	60s ribosomal protein L6
comp53132_c0	0.469552	251.453	-9.0648	3.5228e-07	0.00015282	547	calmodulin [Trypanosoma cruzi strain CL Brener] >gi|71405211|ref|XP_805244.1| calmodulin [Trypanosoma cruzi strain CL Brener] >gi|71411710|ref|XP_808093.1| calmodulin [Trypanosoma cruzi strain CL Brener] >gi|146078484|ref|XP_001463554.1| putative calmodulin [Leishmania infantum JPCM5] >gi|146078488|ref|XP_001463555.1| putative calmodulin [Leishmania infantum JPCM5] >gi|154332896|ref|XP_001562710.…	Rhizocaulus verticillatus voucher 820AS calmodulin gene, partial cds	calmodulin	Calmodulin OS=Trypanosoma cruzi GN=CALA2 PE=3 SV=2	EF-hand domain//Carboxymuconolactone decarboxylase family//EF hand//Secreted protein acidic and rich in cysteine Ca binding region//EF hand//EF-hand domain pair//RNA polymerase Rpb4	pyrimidine nucleobase metabolic process//oxidation-reduction process//purine nucleobase metabolic process//signal transduction//transcription, DNA-dependent	DNA-directed RNA polymerase activity//calcium ion binding//peroxiredoxin activity	proteinaceous extracellular matrix//nucleolus	Calmodulin and related proteins (EF-Hand superfamily)
comp118591_c0	424.214	2.10354	7.6558	3.6785e-07	0.00015778	2060	hypothetical protein FOXB_05204 [Fusarium oxysporum Fo5176]	Gibberella zeae PH-1 hypothetical protein partial mRNA	stearoyl-CoA desaturase (delta-9 desaturase)	Acyl-CoA desaturase OS=Ajellomyces capsulatus GN=OLE1 PE=3 SV=1	Cytochrome b5-like Heme/Steroid binding domain//Fatty acid desaturase	fatty acid biosynthetic process//oxidation-reduction process//lipid metabolic process	stearoyl-CoA 9-desaturase activity//heme binding//iron ion binding	endoplasmic reticulum//integral to membrane	Fatty acid desaturase
comp149483_c0	0	115.22	#NAME?	3.6806e-07	0.00015778	582	unknown [Picea sitchensis]	--	--	Copper transporter 1 OS=Arabidopsis thaliana GN=COPT1 PE=2 SV=2	Ctr copper transporter family	copper ion transmembrane transport//copper ion transport	copper ion transmembrane transporter activity	integral to membrane	Copper transporter
comp51685_c1	0	115.22	#NAME?	3.6806e-07	0.00015778	415	beta-tubulin [Ignatius tetrasporus]	Pediculus humanus corporis tubulin beta-1 chain, mRNA	tubulin beta	Tubulin beta chain (Fragment) OS=Lymnaea stagnalis PE=3 SV=1	Tubulin C-terminal domain	protein polymerization//GTP catabolic process	GTP binding//GTPase activity	protein complex	Beta tubulin
comp99692_c0	0	132.336	#NAME?	3.6626e-07	0.00015778	1709	chaperonin containing TCP1 theta subunit [Dictyostelium discoideum AX4] >gi|74997290|sp|Q552J0.1|TCPQ_DICDI RecName: Full=T-complex protein 1 subunit theta; Short=TCP-1-theta; AltName: Full=CCT-theta >gi|60471456|gb|EAL69416.1| chaperonin containing TCP1 theta subunit [Dictyostelium discoideum AX4]	PREDICTED: Cavia porcellus T-complex protein 1 subunit theta-like (LOC100713457), mRNA	T-complex protein 1 subunit theta	T-complex protein 1 subunit theta OS=Dictyostelium discoideum GN=cct8 PE=3 SV=1	TCP-1/cpn60 chaperonin family//Propionate catabolism activator	phosphorelay signal transduction system//cellular protein metabolic process	phosphorelay response regulator activity//ATP binding//DNA binding	--	Chaperonin complex component, TCP-1 theta subunit (CCT8)
comp124700_c0	0	357.829	#NAME?	3.7357e-07	0.00015967	528	myosin II light chain 2 [Acanthamoeba castellanii] >gi|440800736|gb|ELR21771.1| EF hand domain containing protein [Acanthamoeba castellanii str. Neff]	--	calmodulin	Calmodulin OS=Dictyostelium discoideum GN=calA PE=1 SV=3	EF-hand domain//EF hand//EF-hand domain pair//Secreted protein acidic and rich in cysteine Ca binding region//HB1, ASXL, restriction endonuclease HTH domain//EF hand	regulation of transcription, DNA-dependent//signal transduction//transcription, DNA-dependent	calcium ion binding	proteinaceous extracellular matrix	Calmodulin and related proteins (EF-Hand superfamily)
comp100423_c0	3066.05	1143.01	1.4235	3.7664e-07	0.00016051	1015	lipid binding protein, putative [Ricinus communis] >gi|223535939|gb|EEF37598.1| lipid binding protein, putative [Ricinus communis]	--	--	--	--	--	--	--	--
comp118000_c0	0.469552	107.637	-7.8407	4.0635e-07	0.00017226	1483	actin binding protein [Dictyostelium purpureum] >gi|325078458|gb|EGC32108.1| actin binding protein [Dictyostelium purpureum]	--	coronin-1C	Coronin-A OS=Dictyostelium discoideum GN=corA PE=1 SV=2	WD domain, G-beta repeat	--	protein binding	--	Actin-binding protein Coronin, contains WD40 repeats
comp93589_c0	143.773	1.60161	6.4881	4.0658e-07	0.00017226	1311	hypothetical protein FOXB_06179 [Fusarium oxysporum Fo5176]	--	--	Protein FDD123 OS=Trametes versicolor GN=FDD123 PE=2 SV=1	Bacteriorhodopsin-like protein	ion transport	ion channel activity	membrane	--
comp132258_c0	0	391.105	#NAME?	4.2149e-07	0.00017806	978	Endo-1,3(4)-beta-glucanase, putative [Penicillium digitatum Pd1] >gi|425775284|gb|EKV13562.1| Endo-1,3(4)-beta-glucanase, putative [Penicillium digitatum PHI26]	--	--	Probable glycosidase C21B10.07 OS=Schizosaccharomyces pombe (strain 972 / ATCC 24843) GN=SPBC21B10.07 PE=2 SV=1	Glycosyl hydrolases family 16	carbohydrate metabolic process	hydrolase activity, hydrolyzing O-glycosyl compounds	--	--
comp122574_c0	1.42109	345.302	-7.9247	4.2503e-07	0.00017903	322	--	--	--	--	EF-hand domain//EF hand//EF-hand domain pair	--	calcium ion binding	--	--
comp103501_c0	0	490.334	#NAME?	4.3208e-07	0.00018147	771	Ran GTPase Spi1 [Schizosaccharomyces pombe 972h-] >gi|134822|sp|P28748.1|SPI1_SCHPO RecName: Full=GTP-binding nuclear protein spi1 >gi|299321|gb|AAB25844.1| GTPase=spi1 gene product [Schizosaccharomyces pombe, Peptide, 216 aa] >gi|4490658|emb|CAB38683.1| Ran GTPase Spi1 [Schizosaccharomyces pombe]	Tetrapisispora phaffii CBS 4417 hypothetical protein (TPHA0K01060) mRNA, complete cds	GTP-binding nuclear protein Ran	GTP-binding nuclear protein spi1 OS=Schizosaccharomyces pombe (strain 972 / ATCC 24843) GN=spi1 PE=1 SV=1	RNA helicase//Septin//Ras family//Miro-like protein//ADP-ribosylation factor family//NB-ARC domain//Elongation factor Tu GTP binding domain//G-protein alpha subunit//Gtr1/RagA G protein conserved region	signal transduction//cell cycle//small GTPase mediated signal transduction//G-protein coupled receptor signaling pathway	GTP binding//signal transducer activity//G-protein beta/gamma-subunit complex binding//ADP binding//RNA helicase activity//GTPase activity//RNA binding//guanyl nucleotide binding	nucleus//intracellular//cytoplasm	GTPase Ran/TC4/GSP1 (nuclear protein transport pathway), small G protein superfamily
comp52158_c0	12.3079	8357.58	-9.4074	4.349e-07	0.00018213	467	hypothetical protein BATDEDRAFT_14302 [Batrachochytrium dendrobatidis JAM81]	--	profilin	Profilin-2 OS=Acanthamoeba castellanii PE=1 SV=3	Profilin	actin cytoskeleton organization	actin binding	--	Profilin
comp110947_c0	0	1419.97	#NAME?	4.3668e-07	0.00018234	1815	hypothetical protein PPL_10211 [Polysphondylium pallidum PN500]	--	--	Protein DD3-3 OS=Dictyostelium discoideum GN=DD3-3 PE=2 SV=1	Alkylmercury lyase	organomercury catabolic process	alkylmercury lyase activity	--	--
comp97880_c0	0	96.5255	#NAME?	4.3791e-07	0.00018234	1843	PREDICTED: canalicular multispecific organic anion transporter 2, partial [Monodelphis domestica]	--	ATP-binding cassette, subfamily C (CFTR/MRP), member 3	Multidrug resistance-associated protein 1 OS=Gallus gallus GN=ABCC1 PE=2 SV=1	ABC transporter//ABC transporter transmembrane region//50S ribosome-binding GTPase//Type II/IV secretion system protein	transport//transmembrane transport	GTP binding//ATPase activity//ATPase activity, coupled to transmembrane movement of substances//ATP binding	integral to membrane	Multidrug resistance-associated protein/mitoxantrone resistance protein, ABC superfamily
comp96254_c0	0	131.284	#NAME?	4.4287e-07	0.00018388	967	palmitoyl-protein thioesterase 1 [Polysphondylium pallidum PN500]	--	palmitoyl-protein thioesterase	Palmitoyl-protein thioesterase 1 OS=Homo sapiens GN=PPT1 PE=1 SV=1	Palmitoyl protein thioesterase//Lipase (class 2)	cellular protein modification process	palmitoyl-(protein) hydrolase activity//hydrolase activity	--	Palmitoyl protein thioesterase
comp115035_c1	0	313.391	#NAME?	4.5446e-07	0.00018815	1761	hypothetical protein MGG_11497 [Magnaporthe oryzae 70-15] >gi|351640781|gb|EHA48644.1| reduced viability upon starvation protein 167 [Magnaporthe oryzae 70-15] >gi|440474161|gb|ELQ42919.1| reduced viability upon starvation protein 167 [Magnaporthe oryzae Y34] >gi|440479464|gb|ELQ60232.1| reduced viability upon starvation protein 167 [Magnaporthe oryzae P131]	--	--	SH3 and FCH domain-containing protein DDB_G0274695 OS=Dictyostelium discoideum GN=DDB_G0274695 PE=4 SV=1	SH3 domain	--	protein binding	--	Adaptor protein CMS/SETA
comp130487_c0	0	332.156	#NAME?	4.6148e-07	0.00019052	778	--	--	--	--	--	--	--	--	--
comp94603_c0	2.37264	2201.72	-9.8579	4.6693e-07	0.00019222	558	LIM-type zinc finger-containing protein [Dictyostelium fasciculatum]	--	--	LIM domain-containing protein E OS=Dictyostelium discoideum GN=limE PE=1 SV=1	Neurotransmitter-gated ion-channel transmembrane region//Moricin//Band 3 cytoplasmic domain	anion transport//defense response to bacterium//ion transport	anion transmembrane transporter activity//cation binding	integral to membrane//membrane//extracellular region	--
comp95926_c0	1529.91	494.172	1.6304	4.7252e-07	0.00019397	618	--	--	--	--	--	--	--	--	--
comp114586_c0	2413.97	806.158	1.5823	4.7418e-07	0.00019411	3514	PREDICTED: UDP-glycosyltransferase 85A1-like [Vitis vinifera]	--	--	UDP-glycosyltransferase 76C4 OS=Arabidopsis thaliana GN=UGT76C4 PE=2 SV=1	UDP-glucoronosyl and UDP-glucosyl transferase	metabolic process	transferase activity, transferring hexosyl groups//transferase activity	--	UDP-glucuronosyl and UDP-glucosyl transferase
comp103836_c0	126.244	1.60161	6.3006	4.7706e-07	0.00019419	1237	hypothetical protein FOXB_09255 [Fusarium oxysporum Fo5176]	Gibberella zeae PH-1 hypothetical protein partial mRNA	--	--	Domain of unknown function (DUF329)	--	zinc ion binding	--	--
comp137272_c0	0	141.993	#NAME?	4.7687e-07	0.00019419	655	--	--	--	--	--	--	--	--	--
comp113959_c0	2.38507	133.57	-5.8074	4.7987e-07	0.00019479	606	myosin calcium-binding light chain, partial [Physarum polycephalum]	Hordeum vulgare subsp. vulgare cDNA clone: FLbaf62o20, mRNA sequence	calmodulin	Myosin regulatory light chain OS=Physarum polycephalum PE=1 SV=1	EF hand//EF-hand domain//EF-hand domain pair//EF hand//Elongation factor TS	regulation of translational elongation//translational elongation	calcium ion binding//translation elongation factor activity	intracellular//ribosome	Calmodulin and related proteins (EF-Hand superfamily)
comp121874_c0	4.73283	1814.1	-8.5823	4.877e-07	0.00019742	1212	actin-binding protein fragmin P [Physarum polycephalum]	--	gelsolin	Severin OS=Dictyostelium discoideum GN=sevA PE=1 SV=1	--	--	--	--	Cytoskeletal regulator Flightless-I (contains leucine-rich and gelsolin repeats)
comp119509_c0	5.22726	4214.22	-9.655	4.997e-07	0.00020171	3525	hypothetical protein AURDEDRAFT_159997 [Auricularia delicata TFB-10046 SS5]	--	--	Violacein biosynthesis protein VioB OS=Chromobacterium violaceum (strain ATCC 12472 / DSM 30191 / JCM 1249 / NBRC 12614 / NCIMB 9131 / NCTC 9757) GN=vioB PE=1 SV=2	Ferritin-like	antibiotic biosynthetic process	--	--	--
comp116068_c0	1007.38	277.092	1.8622	5.046e-07	0.00020313	1161	carbonic anhydrase, putative [Ricinus communis] >gi|223541321|gb|EEF42872.1| carbonic anhydrase, putative [Ricinus communis]	Ricinus communis carbonic anhydrase, putative, mRNA	carbonic anhydrase	Bifunctional monodehydroascorbate reductase and carbonic anhydrase nectarin-3 OS=Nicotiana langsdorffii x Nicotiana sanderae GN=NEC3 PE=1 SV=1	ATP synthase protein 8//CST, telomere maintenance, complex subunit CTC1	ATP synthesis coupled proton transport//proton transport//telomere maintenance	hydrogen ion transmembrane transporter activity//cation binding//lyase activity	mitochondrial proton-transporting ATP synthase complex, coupling factor F(o)	Carbonic anhydrase
comp116545_c0	6194.24	2495.89	1.3114	5.1825e-07	0.00020805	2217	PREDICTED: nitrate transporter 1.7 [Vitis vinifera] >gi|296086440|emb|CBI32029.3| unnamed protein product [Vitis vinifera]	--	--	Nitrate transporter 1.7 OS=Arabidopsis thaliana GN=NRT1.7 PE=1 SV=1	FAD binding domain in molybdopterin dehydrogenase//POT family//Major Facilitator Superfamily	transmembrane transport//transport//oxidation-reduction process	transporter activity//oxidoreductase activity	integral to membrane//membrane	H+/oligopeptide symporter
comp53791_c0	0.939104	1000.44	-10.057	5.2805e-07	0.0002114	516	actin related protein 2/3 complex, subunit 5 [Dictyostelium discoideum AX4] >gi|74834474|sp|O96626.1|ARPC5_DICDI RecName: Full=Actin-related protein 2/3 complex subunit 5; AltName: Full=Arp2/3 complex 16 kDa subunit; Short=p16-ARC >gi|4093171|gb|AAC99781.1| p16-Arc [Dictyostelium discoideum] >gi|60465158|gb|EAL63256.1| actin related protein 2/3 complex, subunit 5 [Dictyostelium discoideum AX4]	--	actin related protein 2/3 complex, subunit 5	Actin-related protein 2/3 complex subunit 5 OS=Dictyostelium discoideum GN=arcE PE=1 SV=1	UTP15 C terminal//ARP2/3 complex 16 kDa subunit (p16-Arc)	rRNA processing//regulation of actin filament polymerization	--	nucleolus//cytoskeleton	Actin-related protein Arp2/3 complex, subunit ARPC5
comp119365_c0	4.26328	201.885	-5.5654	5.3214e-07	0.00021245	1250	predicted protein [Physcomitrella patens subsp. patens] >gi|162688777|gb|EDQ75152.1| predicted protein [Physcomitrella patens subsp. patens]	Micromonas sp. RCC299 chromosome 15 predicted protein (MICPUN_96004) mRNA, complete cds	large subunit ribosomal protein L4e	60S ribosomal protein L4-1 OS=Arabidopsis thaliana GN=RPL4A PE=2 SV=1	Ribosomal protein L4/L1 family	translation//ribosome biogenesis	structural constituent of ribosome	ribosome	Ribosomal protein RPL1/RPL2/RL4L4
comp71185_c0	0	95.2592	#NAME?	5.3703e-07	0.00021326	375	unnamed protein product [Vitis vinifera]	--	--	--	EF hand//EF-hand domain//EF-hand domain pair//EF hand	--	calcium ion binding	--	--
comp76586_c0	155.269	0	Inf	5.3711e-07	0.00021326	541	hypothetical protein FOXB_09899 [Fusarium oxysporum Fo5176]	Gibberella zeae PH-1 hypothetical protein partial mRNA	--	--	DEC-1 protein, N-terminal region	chorion-containing eggshell formation	structural constituent of chorion	extracellular region//chorion	--
comp112889_c0	1554.54	505.308	1.6213	5.4626e-07	0.0002163	1994	predicted protein [Populus trichocarpa] >gi|222842941|gb|EEE80488.1| predicted protein [Populus trichocarpa]	PREDICTED: Cucumis sativus probable 1-acyl-sn-glycerol-3-phosphate acyltransferase 5-like (LOC101216983), mRNA	lysocardiolipin and lysophospholipid acyltransferase	Probable 1-acyl-sn-glycerol-3-phosphate acyltransferase 4 OS=Arabidopsis thaliana GN=LPAT4 PE=2 SV=1	Regulator of RNA polymerase sigma(70) subunit, Rsd/AlgQ//Acyltransferase	regulation of transcription, DNA-dependent//metabolic process	transferase activity, transferring acyl groups	--	Lysophosphatidic acid acyltransferase LPAAT and related acyltransferases
comp52115_c0	11.3439	7074.35	-9.2845	5.4956e-07	0.00021702	518	predicted protein [Hordeum vulgare subsp. vulgare]	--	cofilin	Actophorin OS=Acanthamoeba castellanii PE=1 SV=2	Cofilin/tropomyosin-type actin-binding protein	--	actin binding	intracellular	Actin depolymerizing factor
comp124119_c0	0.951541	534.054	-9.1325	5.5169e-07	0.00021727	638	--	--	--	--	Menin	--	--	nucleus	--
comp116168_c0	207.875	1.09968	7.5625	5.5527e-07	0.0002175	1161	PR-1-like protein [Fusarium oxysporum f. sp. lycopersici] >gi|342873936|gb|EGU76029.1| hypothetical protein FOXB_13447 [Fusarium oxysporum Fo5176]	Fusarium oxysporum f. sp. lycopersici isolate 4287 PR-1-like protein (pr1) gene, complete cds	--	Pathogenesis-related protein 1C OS=Nicotiana tabacum PE=2 SV=3	--	--	--	--	Defense-related protein containing SCP domain
comp118972_c0	426.241	4.6611	6.5149	5.5519e-07	0.0002175	1329	predicted protein [Nectria haematococca mpVI 77-13-4] >gi|256732061|gb|EEU45410.1| predicted protein [Nectria haematococca mpVI 77-13-4]	Nectria haematococca mpVI 77-13-4 predicted protein, mRNA	glutamine synthetase	Glutamine synthetase OS=Fusarium solani subsp. phaseoli GN=GLN1 PE=2 SV=1	Glutamine synthetase, beta-Grasp domain//Glutamine synthetase, catalytic domain	nitrogen compound metabolic process//glutamine biosynthetic process//peptidoglycan biosynthetic process	glutamate-ammonia ligase activity//ATP binding	cytoplasm	Glutamine synthetase
comp101557_c0	0.469552	256.353	-9.0926	5.6045e-07	0.00021894	1624	Protein YIF1B-A [Crassostrea gigas]	--	--	Protein YIF1A OS=Mus musculus GN=Yif1a PE=2 SV=1	Divalent cation transporter//Protein of unknown function (DUF3816)//DHHC palmitoyltransferase//Yip1 domain	transport//cation transport	cation transmembrane transporter activity//zinc ion binding//transporter activity	membrane	Predicted membrane protein
comp113829_c0	128.368	1.05177	6.9313	5.6215e-07	0.00021901	3587	hypothetical protein FOXB_07178 [Fusarium oxysporum Fo5176]	Gibberella zeae PH-1 hypothetical protein partial mRNA	--	--	--	--	--	--	--
comp102039_c1	0	237.875	#NAME?	5.6877e-07	0.000221	692	hypothetical protein EIN_523450 [Entamoeba invadens IP1]	--	--	--	Presenilin	--	aspartic-type endopeptidase activity	integral to membrane	--
comp100595_c0	0.939104	1085.8	-10.175	5.7689e-07	0.00022351	922	--	--	--	--	--	--	--	--	--
comp119403_c1	672.662	1954.36	-1.5387	5.7831e-07	0.00022351	1579	putative anthocyanidine rhamnosyl-transferase [Capsicum annuum]	--	--	UDP-glycosyltransferase 91A1 OS=Arabidopsis thaliana GN=UGT91A1 PE=2 SV=1	UDP-glucoronosyl and UDP-glucosyl transferase	metabolic process	transferase activity, transferring hexosyl groups//transferase activity, transferring glycosyl groups	--	UDP-glucuronosyl and UDP-glucosyl transferase
comp106208_c0	0	194.488	#NAME?	5.8732e-07	0.00022608	485	--	--	--	--	EF-hand domain pair//EF hand//Secreted protein acidic and rich in cysteine Ca binding region//EF hand//EF-hand domain	signal transduction	calcium ion binding	proteinaceous extracellular matrix	Calmodulin and related proteins (EF-Hand superfamily)
comp120666_c0	2.37264	2028.27	-9.7395	5.8805e-07	0.00022608	546	PREDICTED: mannose-specific lectin-like [Hydra magnipapillata] >gi|221112593|ref|XP_002169060.1| PREDICTED: hypothetical protein [Hydra magnipapillata]	--	--	Comitin OS=Dictyostelium discoideum GN=comA PE=1 SV=1	Integrase DNA binding domain//Poxvirus A22 protein	DNA recombination//DNA repair	nucleic acid binding//magnesium ion binding//four-way junction DNA binding//hydrolase activity, acting on ester bonds	--	--
comp103466_c0	0	94.5178	#NAME?	5.9385e-07	0.0002277	363	--	--	--	--	--	--	--	--	--
comp107601_c0	3086.01	7449.15	-1.2713	6.0688e-07	0.00023087	3597	leucine rich repeat receptor protein kinase CLAVATA1 [Solanum lycopersicum] >gi|339790469|dbj|BAK52391.1| leucine rich repeat receptor protein kinase CLAVATA1 [Solanum lycopersicum]	Solanum lycopersicum SlpCLV1 mRNA for leucine rich repeat receptor protein kinase CLAVATA1, complete cds, cultivar: Pritz	--	Leucine-rich repeat receptor-like serine/threonine-protein kinase BAM1 OS=Arabidopsis thaliana GN=BAM1 PE=1 SV=1	Leucine Rich Repeat//Protein tyrosine kinase//Protein kinase domain	protein phosphorylation//phosphorylation//serine family amino acid metabolic process	protein serine/threonine kinase activity//protein kinase activity//protein binding//ATP binding	integral to membrane	--
comp83805_c0	0	247.533	#NAME?	6.0616e-07	0.00023087	2715	importin beta-1, putative [Ricinus communis] >gi|223545008|gb|EEF46522.1| importin beta-1, putative [Ricinus communis]	--	--	Importin subunit beta-1 OS=Schizosaccharomyces pombe (strain 972 / ATCC 24843) GN=kap95 PE=2 SV=1	Tetrahydromethanopterin S-methyltransferase, subunit E//Importin-beta N-terminal domain//HEAT repeat//Integrase core domain	DNA integration//folic acid biosynthetic process//sodium ion transport//intracellular protein transport	protein binding//tetrahydromethanopterin S-methyltransferase activity//Ran GTPase binding	vesicle membrane//cytoplasm	Karyopherin (importin) beta 1
comp93834_c0	438.822	1389.01	-1.6624	6.0533e-07	0.00023087	1567	PREDICTED: fasciclin-like arabinogalactan protein 11-like [Vitis vinifera]	--	--	Fasciclin-like arabinogalactan protein 11 OS=Arabidopsis thaliana GN=FLA11 PE=2 SV=2	Myosin N-terminal SH3-like domain	--	motor activity//ATP binding	myosin complex	--
comp107538_c2	573.204	115.67	2.309	6.1415e-07	0.00023302	409	--	--	--	--	--	--	--	--	--
comp100483_c0	1394.5	431.808	1.6913	6.2167e-07	0.00023465	924	PREDICTED: 7-alpha-hydroxysteroid dehydrogenase [Vitis vinifera] >gi|296082323|emb|CBI21328.3| unnamed protein product [Vitis vinifera]	PREDICTED: Vitis vinifera 7-alpha-hydroxysteroid dehydrogenase-like (LOC100258305), mRNA	--	Levodione reductase OS=Leifsonia aquatica GN=lvr PE=1 SV=1	short chain dehydrogenase	metabolic process	nucleotide binding//oxidoreductase activity	--	Reductases with broad range of substrate specificities
comp115523_c0	3626.55	1396.1	1.3772	6.2043e-07	0.00023465	2266	predicted protein [Populus trichocarpa] >gi|222846192|gb|EEE83739.1| predicted protein [Populus trichocarpa]	Populus trichocarpa predicted protein, mRNA	ERO1-like protein alpha	Endoplasmic oxidoreductin-1 OS=Arabidopsis thaliana GN=AERO1 PE=1 SV=1	Protein-arginine deiminase (PAD) middle domain//Endoplasmic Reticulum Oxidoreductin 1 (ERO1)	nitrogen compound metabolic process//oxidation-reduction process//peptidyl-citrulline biosynthetic process from peptidyl-arginine	protein disulfide isomerase activity//calcium ion binding//flavin adenine dinucleotide binding//oxidoreductase activity, acting on a sulfur group of donors, disulfide as acceptor//protein-arginine deiminase activity	endoplasmic reticulum//endoplasmic reticulum membrane//cytoplasm	Endoplasmic reticulum membrane-associated oxidoreductin involved in disulfide bond formation
comp53070_c0	0	200.393	#NAME?	6.3645e-07	0.00023936	451	--	--	--	--	--	--	--	--	--
comp54062_c0	0	136.137	#NAME?	6.3744e-07	0.00023936	300	hypothetical protein MELLADRAFT_56097 [Melampsora larici-populina 98AG31]	--	--	Uncharacterized protein At2g23090 OS=Arabidopsis thaliana GN=At2g23090 PE=1 SV=1	--	--	--	--	--
comp72525_c0	4926.51	1199.55	2.0381	6.6383e-07	0.00024863	923	hypoia-responsive family protein 2 [Hevea brasiliensis]	PREDICTED: Vitis vinifera uncharacterized LOC100243044 (LOC100243044), mRNA	--	--	Eukaryotic cytochrome b561	--	--	integral to membrane	--
comp82333_c0	0	93.8014	#NAME?	6.7172e-07	0.00025094	651	Peptide methionine sulfoxide reductase msrA 2 [Crassostrea gigas]	--	peptide-methionine (S)-S-oxide reductase	Peptide methionine sulfoxide reductase MsrA 2 OS=Nostoc sp. (strain PCC 7120 / UTEX 2576) GN=msrA2 PE=3 SV=1	Peptide methionine sulfoxide reductase	cellular protein modification process//oxidation-reduction process	peptide-methionine (S)-S-oxide reductase activity	--	Peptide methionine sulfoxide reductase
comp120358_c0	28.5711	281.439	-3.3002	6.7473e-07	0.00025142	313	--	--	--	--	--	--	--	--	--
comp111373_c0	7031.79	2875.82	1.2899	6.8287e-07	0.0002538	1854	PREDICTED: uncharacterized protein LOC100263809 [Vitis vinifera]	--	--	Acyl carrier protein 3, mitochondrial OS=Arabidopsis thaliana GN=MTACP2 PE=2 SV=1	--	--	--	--	Acyl carrier protein/NADH-ubiquinone oxidoreductase, NDUFAB1/SDAP subunit
comp120027_c0	12.7898	11513.5	-9.8141	7.0024e-07	0.00025959	1943	--	--	--	--	Nucleopolyhedrovirus P10 protein//Baculovirus polyhedron envelope protein, PEP, C terminus	--	structural molecule activity	viral envelope//viral capsid	--
comp123251_c0	0.469552	748.004	-10.638	7.088e-07	0.0002621	780	predicted protein [Micromonas sp. RCC299] >gi|226523588|gb|ACO69570.1| predicted protein [Micromonas sp. RCC299]	--	--	Sushi, von Willebrand factor type A, EGF and pentraxin domain-containing protein 1 OS=Mus musculus GN=Svep1 PE=1 SV=1	TNFR/NGFR cysteine-rich region//Nine Cysteines Domain of family 3 GPCR	G-protein coupled receptor signaling pathway	G-protein coupled receptor activity//protein binding	--	Fibrillins and related proteins containing Ca2+-binding EGF-like domains
comp127879_c0	1.87821	241.006	-7.0036	7.3095e-07	0.0002696	604	hypothetical protein RO3G_08744 [Rhizopus delemar RA 99-880]	--	ferritin heavy chain	Ferritin heavy chain OS=Echinococcus granulosus PE=2 SV=1	Rubrerythrin//Transcription initiation factor IID, 31kD subunit//Ferritin-like domain	cellular iron ion homeostasis//oxidation-reduction process//single-organism process//DNA-dependent transcription, initiation	transition metal ion binding//ferric iron binding//oxidoreductase activity//metal ion binding	--	Ferritin
comp106348_c0	0	228.816	#NAME?	7.4146e-07	0.00027278	1009	hypothetical protein MPER_10924 [Moniliophthora perniciosa FA553] >gi|215452644|gb|EEB90822.1| hypothetical protein MPER_10924 [Moniliophthora perniciosa FA553]	--	--	Extracellular protease OS=Aeromonas hydrophila GN=eprA1 PE=3 SV=1	--	--	--	--	--
comp115090_c1	673.909	155.712	2.1137	7.4909e-07	0.00027489	569	conserved hypothetical protein [Ricinus communis] >gi|238055370|sp|B9RZ92.1|CSPL2_RICCO RecName: Full=CASP-like protein RCOM_0936380 >gi|223541724|gb|EEF43272.1| conserved hypothetical protein [Ricinus communis]	--	--	CASP-like protein RCOM_0936380 OS=Ricinus communis GN=RCOM_0936380 PE=3 SV=1	Membrane-associating domain//Ligand-gated ion channel	synaptic transmission//ion transport//signal transduction	extracellular-glutamate-gated ion channel activity//ionotropic glutamate receptor activity	membrane	--
comp108237_c0	3314.37	393.69	3.0736	7.6413e-07	0.00027936	1462	predicted protein [Populus trichocarpa] >gi|222849792|gb|EEE87339.1| predicted protein [Populus trichocarpa]	Populus trichocarpa predicted protein, mRNA	--	--	Zinc finger, C3HC4 type (RING finger)//zinc-RING finger domain//Ring finger domain	--	metal ion binding//protein binding//zinc ion binding	--	--
comp75476_c0	409.58	64.3975	2.6691	7.651e-07	0.00027936	1046	--	--	--	--	--	--	--	--	--
comp141874_c0	0.469552	138.144	-8.2007	7.6927e-07	0.00027948	956	ribosomal protein L2 [Malawimonas jakobiformis] >gi|10178690|gb|AAG13702.1|AF295546_28 ribosomal protein L2 [Malawimonas jakobiformis]	--	large subunit ribosomal protein L2	50S ribosomal protein L2 OS=Rickettsia bellii (strain RML369-C) GN=rplB PE=3 SV=1	Ribosomal Proteins L2, RNA binding domain//Ribosomal Proteins L2, C-terminal domain	translation//ribosome biogenesis	structural constituent of ribosome	ribosome//intracellular	Mitochondrial/chloroplast ribosomal protein L2
comp95294_c0	8440.62	3563.98	1.2439	7.6904e-07	0.00027948	1755	PREDICTED: uncharacterized protein LOC100795652 [Glycine max]	--	--	--	60s Acidic ribosomal protein//Heavy-metal-associated domain//NifU-like domain//E7 protein, Early protein	iron-sulfur cluster assembly//metal ion transport//translational elongation//regulation of transcription, DNA-dependent//ribosome biogenesis	iron ion binding//structural constituent of ribosome//metal ion binding//iron-sulfur cluster binding//sequence-specific DNA binding transcription factor activity//DNA binding	ribosome//transcription factor complex//intracellular	--
comp71149_c0	146.743	0	Inf	7.7484e-07	0.0002808	806	hypothetical protein FOXB_12951 [Fusarium oxysporum Fo5176]	--	--	--	Viral protein VP4 subunit//Janus-atracotoxin	pathogenesis	--	icosahedral viral capsid//extracellular region	--
comp96839_c0	0	165.611	#NAME?	8.0445e-07	0.00029081	579	--	--	--	--	--	--	--	--	--
comp121640_c0	1.90308	1751.41	-9.846	8.1458e-07	0.00029373	961	hypothetical protein PTSG_00748 [Salpingoeca sp. ATCC 50818]	--	--	Ribonuclease OS=Aeromonas hydrophila PE=3 SV=1	Ribonuclease T2 family	--	RNA binding//ribonuclease T2 activity	--	--
comp116459_c0	98.4877	0	Inf	8.1828e-07	0.00029434	1724	hypothetical protein FPSE_02922 [Fusarium pseudograminearum CS3096]	--	--	O-methylsterigmatocystin oxidoreductase OS=Aspergillus flavus (strain ATCC 200026 / FGSC A1120 / NRRL 3357 / JCM 12722 / SRRC 167) GN=ordA PE=2 SV=1	Cytochrome P450	oxidation-reduction process	heme binding//iron ion binding//oxidoreductase activity, acting on paired donors, with incorporation or reduction of molecular oxygen	--	Cytochrome P450 CYP2 subfamily
comp104107_c0	0.481989	320.705	-9.378	8.3372e-07	0.00029915	1064	predicted protein [Bathycoccus prasinos]	Arabidopsis thaliana fibrillarin 2 (AtFib2) (At4g25630) mRNA, complete cds	rRNA 2'-O-methyltransferase fibrillarin	Probable mediator of RNA polymerase II transcription subunit 36b OS=Arabidopsis thaliana GN=MED36B PE=1 SV=1	Fibrillarin//tRNA methyltransferase complex GCD14 subunit	tRNA methylation//tRNA processing//RNA modification//rRNA processing	methyltransferase activity//tRNA (adenine-N1-)-methyltransferase activity//RNA binding	tRNA (m1A) methyltransferase complex	Fibrillarin and related nucleolar RNA-binding proteins
comp117451_c0	3.8186	217.781	-5.8337	8.6978e-07	0.00031132	845	PREDICTED: similar to ribosomal protein S4e [Tribolium castaneum] >gi|270006993|gb|EFA03441.1| hypothetical protein TcasGA2_TC013431 [Tribolium castaneum]	Myceliophthora thermophila ATCC 42464 hypothetical protein (MYCTH_2297948) mRNA, complete cds	small subunit ribosomal protein S4e	40S ribosomal protein S4 OS=Carabus granulatus GN=RpS4 PE=2 SV=1	S4 domain	ribosome biogenesis//translation	RNA binding//structural constituent of ribosome	ribosome	40S ribosomal protein S4
comp109052_c0	182.904	9.15563	4.3203	8.8987e-07	0.00031765	750	--	--	--	--	Alphaherpesvirus tegument protein US9	--	--	viral tegument	--
comp118393_c0	2.82975	2314.39	-9.6757	8.94e-07	0.00031765	1464	hypothetical protein [Entamoeba dispar SAW760] >gi|165902736|gb|EDR28473.1| hypothetical protein, conserved [Entamoeba dispar SAW760]	--	--	--	--	--	--	--	--
comp120492_c0	1.40866	548.971	-8.6063	8.9196e-07	0.00031765	293	hypothetical protein DDB_G0268264 [Dictyostelium discoideum AX4] >gi|60475650|gb|EAL73585.1| hypothetical protein DDB_G0268264 [Dictyostelium discoideum AX4]	Dictyostelium purpureum hypothetical protein, mRNA	--	--	--	--	--	--	--
comp107579_c0	0.939104	1553.29	-10.692	9.069e-07	0.00032144	1109	S-adenosylmethionine decarboxylase [Polysphondylium pallidum PN500]	--	S-adenosylmethionine decarboxylase	S-adenosylmethionine decarboxylase proenzyme OS=Dictyostelium discoideum GN=amd1 PE=3 SV=3	Adenosylmethionine decarboxylase	spermidine biosynthetic process//organonitrogen compound biosynthetic process//spermine biosynthetic process//cellular nitrogen compound biosynthetic process//proline metabolic process//arginine metabolic process	adenosylmethionine decarboxylase activity	--	S-adenosylmethionine decarboxylase
comp118033_c0	93.8295	0	Inf	9.2267e-07	0.00032624	2049	predicted protein [Nectria haematococca mpVI 77-13-4] >gi|256735494|gb|EEU48840.1| predicted protein [Nectria haematococca mpVI 77-13-4]	Nectria haematococca mpVI 77-13-4 predicted protein, mRNA	nitric oxide dioxygenase	Flavohemoprotein OS=Deinococcus radiodurans (strain ATCC 13939 / DSM 20539 / JCM 16871 / LMG 4051 / NBRC 15346 / NCIMB 9279 / R1 / VKM B-1422) GN=hmp PE=3 SV=1	Ferric reductase NAD binding domain//Cytochrome C biogenesis protein transmembrane region//Globin//Oxidoreductase NAD-binding domain//FAD-binding domain	cytochrome complex assembly//oxygen transport//oxidation-reduction process	oxygen transporter activity//oxidoreductase activity//oxygen binding//iron ion binding//heme binding	membrane	Globins and related hemoproteins
comp104261_c0	1027.19	299.665	1.7773	9.2728e-07	0.00032707	1226	metal ion binding protein, putative [Ricinus communis] >gi|223534203|gb|EEF35919.1| metal ion binding protein, putative [Ricinus communis]	--	--	--	InsA N-terminal domain//DHHC palmitoyltransferase//Sporulation factor SpoIIGA//Mitochondrial large subunit ribosomal protein (Img2)//Heavy-metal-associated domain//Late embryogenesis abundant (LEA) group 1	metal ion transport//asexual sporulation//embryo development//transposition, DNA-mediated//translation//ribosome biogenesis//proteolysis	aspartic-type endopeptidase activity//structural constituent of ribosome//metal ion binding//zinc ion binding	ribosome//intracellular	--
comp146628_c0	0	237.971	#NAME?	9.3276e-07	0.00032821	1121	--	--	--	--	Apolipoprotein C-I (ApoC-1)	lipoprotein metabolic process	--	extracellular region	--
comp138999_c0	0	283.008	#NAME?	9.358e-07	0.00032848	885	predicted protein [Capsaspora owczarzaki ATCC 30864]	--	--	Transmembrane protein 150A OS=Xenopus laevis GN=tmem150a PE=2 SV=1	Serpentine type 7TM GPCR chemoreceptor Sra	sensory perception of chemical stimulus//G-protein coupled receptor signaling pathway	G-protein coupled receptor activity	integral to membrane	--
comp113186_c0	243.809	1.05177	7.8568	9.5363e-07	0.00033384	1594	predicted protein [Nectria haematococca mpVI 77-13-4] >gi|256726940|gb|EEU40300.1| predicted protein [Nectria haematococca mpVI 77-13-4]	Nectria haematococca mpVI 77-13-4 predicted protein, mRNA	aspartate aminotransferase, cytoplasmic	Aspartate aminotransferase, cytoplasmic OS=Schizosaccharomyces pombe (strain 972 / ATCC 24843) GN=aat2 PE=2 SV=1	Aminotransferase class I and II	biosynthetic process//oxaloacetate metabolic process//alkaloid biosynthetic process//arginine metabolic process//carbon utilization//L-phenylalanine biosynthetic process//tryptophan biosynthetic process//glutamate metabolic process//proline metabolic process//tyrosine biosynthetic process//alanine metabolic process//aspartate metabolic process//cysteine metabolic process//cellular amino acid meta…	pyridoxal phosphate binding//L-phenylalanine:2-oxoglutarate aminotransferase activity//L-aspartate:2-oxoglutarate aminotransferase activity	--	Aspartate aminotransferase/Glutamic oxaloacetic transaminase AAT2/GOT1
comp119043_c0	0.469552	414.531	-9.786	9.5565e-07	0.00033384	665	TolA protein, putative, partial [Entamoeba nuttalli P19]	--	--	--	TPR/MLP1/MLP2-like protein//Apolipoprotein C-I (ApoC-1)//Autophagy protein Apg6	protein import into nucleus//lipoprotein metabolic process//autophagy	--	nuclear pore//extracellular region	--
comp120052_c0	0.481989	522.318	-10.082	9.7226e-07	0.00033882	2657	GM21210 [Drosophila sechellia] >gi|194125198|gb|EDW47241.1| GM21210 [Drosophila sechellia]	--	--	--	Haemin-degrading HemS.ChuX domain//Chlamydia cysteine-rich outer membrane protein 3//Nidogen-like	iron ion transport//cell-matrix adhesion	extracellular matrix structural constituent	proteinaceous extracellular matrix	--
comp123239_c0	0	492.821	#NAME?	9.7768e-07	0.0003399	502	hypothetical protein RO3G_05479 [Rhizopus delemar RA 99-880]	--	cysteine and glycine-rich protein	Cysteine and glycine-rich protein 1 OS=Rattus norvegicus GN=Csrp1 PE=2 SV=2	NADH pyrophosphatase zinc ribbon domain//LIM domain	--	zinc ion binding//metal ion binding//cation binding//hydrolase activity	--	Regulatory protein MLP and related LIM proteins
comp125128_c0	0.469552	203.452	-8.7592	9.8758e-07	0.00034252	324	--	--	--	--	Protein of unknown function (DUF805)	--	--	integral to membrane	--
comp107172_c1	4190.11	1063.38	1.9783	9.9764e-07	0.00034519	2131	putative WRKY1b transcription factor [Coffea arabica]	Solanum lycopersicum cDNA, clone: LEFL3160H13, HTC in root	--	WRKY transcription factor 6 OS=Arabidopsis thaliana GN=WRKY6 PE=1 SV=1	bZIP transcription factor//Basic region leucine zipper//V-type ATPase 116kDa subunit family//Synaptonemal complex central element protein 1//WRKY DNA -binding domain	synaptonemal complex organization//ATP hydrolysis coupled proton transport//meiotic prophase I//proton transport//regulation of transcription, DNA-dependent//synaptonemal complex assembly	sequence-specific DNA binding transcription factor activity//sequence-specific DNA binding//hydrogen ion transmembrane transporter activity	proton-transporting V-type ATPase, V0 domain//synaptonemal complex//transcription factor complex	--
comp115227_c0	0	203.692	#NAME?	1.0616e-06	0.00036559	1603	sphingosine-1-phosphate lyase [Dictyostelium purpureum] >gi|325086011|gb|EGC39408.1| sphingosine-1-phosphate lyase [Dictyostelium purpureum]	--	sphinganine-1-phosphate aldolase	Sphingosine-1-phosphate lyase OS=Dictyostelium discoideum GN=sglA PE=2 SV=1	Beta-eliminating lyase//Dihydrodipicolinate synthetase family//Aminotransferase class-V//Pyridoxal-dependent decarboxylase conserved domain	carboxylic acid metabolic process//cellular amino acid metabolic process//metabolic process	pyridoxal phosphate binding//carboxy-lyase activity//catalytic activity//lyase activity	--	--
comp94932_c0	0.481989	101.353	-7.7162	1.0605e-06	0.00036559	2693	hypothetical protein BATDEDRAFT_18747 [Batrachochytrium dendrobatidis JAM81]	--	antibiotic transport system ATP-binding protein	ABC transporter A family member 1 OS=Dictyostelium discoideum GN=abcA1 PE=2 SV=1	nsp7 replicase//ABC transporter//Heme exporter protein D (CcmD)//Protein of unknown function, DUF258	heme transport//cytochrome complex assembly//proteolysis	GTPase activity//omega peptidase activity//GTP binding//transferase activity//ATP binding//cysteine-type endopeptidase activity//ATPase activity	integral to membrane	Lipid exporter ABCA1 and related proteins, ABC superfamily
comp120844_c0	1.42109	477.257	-8.3916	1.0692e-06	0.00036645	277	LIM-type zinc finger-containing protein [Dictyostelium discoideum AX4] >gi|74893027|sp|O60952.1|LIME_DICDI RecName: Full=LIM domain-containing protein E; AltName: Full=DdLim >gi|2961466|gb|AAC05729.1| LIM domain protein [Dictyostelium discoideum] >gi|60469658|gb|EAL67646.1| LIM-type zinc finger-containing protein [Dictyostelium discoideum AX4]	--	--	LIM domain-containing protein E OS=Dictyostelium discoideum GN=limE PE=1 SV=1	Hydrogenase expression/synthesis hypA family//LIM domain	cellular protein modification process	zinc ion binding//nickel cation binding	--	Regulatory protein MLP and related LIM proteins
comp69249_c0	0	290.012	#NAME?	1.0687e-06	0.00036645	577	--	--	--	--	--	--	--	--	--
comp108068_c0	0	90.646	#NAME?	1.0778e-06	0.00036854	1442	fumarate hydratase, mitochondrial [Gallus gallus] >gi|53130266|emb|CAG31462.1| hypothetical protein RCJMB04_6k20 [Gallus gallus]	--	fumarate hydratase, class II	Fumarate hydratase, mitochondrial OS=Rhizopus oryzae GN=FUMR PE=3 SV=1	Fumarase C C-terminus//Integrase core domain	tricarboxylic acid cycle//DNA integration//reductive tricarboxylic acid cycle//fumarate metabolic process	fumarate hydratase activity//lyase activity	tricarboxylic acid cycle enzyme complex	Fumarase
comp97157_c0	0	278.753	#NAME?	1.0833e-06	0.00036953	725	--	--	--	--	D-alanyl-D-alanine carboxypeptidase	proteolysis	peptidase activity	--	--
comp98073_c0	0.939104	656.041	-9.4483	1.086e-06	0.00036961	440	hypothetical protein PPL_08696 [Polysphondylium pallidum PN500]	--	--	--	--	--	--	--	--
comp108783_c0	112.465	1.00386	6.8078	1.1025e-06	0.00037433	3433	hypothetical protein FOXB_13362 [Fusarium oxysporum Fo5176]	--	--	G1/S-specific cyclin pas1 OS=Schizosaccharomyces pombe (strain 972 / ATCC 24843) GN=pas1 PE=2 SV=3	Cyclin//Rapamycin binding domain	regulation of cyclin-dependent protein serine/threonine kinase activity	drug binding//protein kinase binding	--	Cyclin
comp116253_c2	0.481989	105.562	-7.7749	1.1264e-06	0.00038156	1541	--	--	--	--	SOH1	regulation of transcription, DNA-dependent	RNA polymerase II transcription cofactor activity	mediator complex	--
comp71822_c0	0	90.167	#NAME?	1.1319e-06	0.00038253	434	hypothetical protein CHLREDRAFT_130971 [Chlamydomonas reinhardtii] >gi|158275024|gb|EDP00803.1| predicted protein [Chlamydomonas reinhardtii]	--	--	Two-component response regulator ARR2 OS=Arabidopsis thaliana GN=ARR2 PE=1 SV=1	TEA/ATTS domain family//Myb-like DNA-binding domain	regulation of transcription, DNA-dependent	sequence-specific DNA binding transcription factor activity//binding//chromatin binding	transcription factor complex//chromatin//nucleus	--
comp102625_c0	92.3462	0	Inf	1.1428e-06	0.00038531	558	hypothetical protein FG06020.1 [Gibberella zeae PH-1]	Nectria haematococca mpVI 77-13-4 hypothetical protein, mRNA	small subunit ribosomal protein S25e	40S ribosomal protein S25 OS=Neurospora crassa (strain ATCC 24698 / 74-OR23-1A / CBS 708.71 / DSM 1257 / FGSC 987) GN=rps-25 PE=3 SV=1	--	--	--	--	40S ribosomal protein S25
comp123577_c0	0.469552	348.124	-9.5341	1.1697e-06	0.00039347	463	hypothetical protein BRAFLDRAFT_61874 [Branchiostoma floridae] >gi|229286705|gb|EEN57422.1| hypothetical protein BRAFLDRAFT_61874 [Branchiostoma floridae]	--	--	Transgelin-2 OS=Rattus norvegicus GN=Tagln2 PE=1 SV=1	Calponin homology (CH) domain	--	protein binding	--	Calponin
comp117801_c10	0	478.406	#NAME?	1.1784e-06	0.0003955	2815	hypothetical protein GUITHDRAFT_151698 [Guillardia theta CCMP2712]	--	nucleotide-binding oligomerization domain-containing protein 1	Leiomodin-2 OS=Homo sapiens GN=LMOD2 PE=2 SV=2	Menin//Leucine Rich Repeat	--	protein binding	nucleus	--
comp52418_c0	0.481989	225.971	-8.8729	1.1878e-06	0.00039679	394	PREDICTED: similar to SH3 domain binding glutamic acid-rich protein-like 3 [Ciona intestinalis]	--	--	SH3 domain-binding glutamic acid-rich-like protein 3 OS=Homo sapiens GN=SH3BGRL3 PE=1 SV=1	Avirulence protein//Glutathione S-transferase, N-terminal domain//Glutaredoxin	cell redox homeostasis//electron transport//pathogenesis	electron carrier activity//protein disulfide oxidoreductase activity//protein binding	--	--
comp81296_c0	92.1627	0	Inf	1.1872e-06	0.00039679	2582	hypothetical protein FOXB_13998 [Fusarium oxysporum Fo5176]	Gibberella zeae PH-1 hypothetical protein partial mRNA	6-phosphofructo-2-kinase / fructose-2,6-bisphosphatase	Fructose-2,6-bisphosphatase OS=Saccharomyces cerevisiae (strain ATCC 204508 / S288c) GN=FBP26 PE=1 SV=2	6-phosphofructo-2-kinase//Zeta toxin	fructose metabolic process//mannose metabolic process//fructose 2,6-bisphosphate metabolic process	6-phosphofructo-2-kinase activity//kinase activity//fructose-2,6-bisphosphate 2-phosphatase activity//ATP binding	--	Fructose-6-phosphate 2-kinase/fructose-2,6-biphosphatase
comp108615_c0	125.156	2.15145	5.8623	1.1961e-06	0.00039867	421	--	--	--	--	Photosystem I psaG / psaK	photosynthesis	--	membrane//photosystem I	--
comp114899_c0	0.963978	629.818	-9.3517	1.2042e-06	0.00040045	1447	--	--	--	--	Protein of unknown function (DUF1035)	--	structural molecule activity	integral to membrane	--
comp91022_c0	292.459	0.501931	9.1865	1.239e-06	0.00041108	540	--	Gibberella moniliformis mitochondrion, complete genome	--	--	--	--	--	--	--
comp112449_c0	103.09	0.549839	7.5507	1.2603e-06	0.00041719	1905	hypothetical protein FOXB_13456 [Fusarium oxysporum Fo5176]	Fusarium oxysporum copper-containing nitrite reductase (NirK) gene, complete cds	nitrite reductase (NO-forming)	Copper-containing nitrite reductase OS=Neisseria meningitidis serogroup A / serotype 4A (strain Z2491) GN=aniA PE=3 SV=1	Protein of unknown function (DUF2665)//Multicopper oxidase//Multicopper oxidase	oxidation-reduction process//protein secretion	copper ion binding//oxidoreductase activity	--	--
comp111119_c0	0	110.511	#NAME?	1.2704e-06	0.00041862	1041	hypothetical protein DICPUDRAFT_76580 [Dictyostelium purpureum] >gi|325084374|gb|EGC37803.1| hypothetical protein DICPUDRAFT_76580 [Dictyostelium purpureum]	--	--	Putative protein disulfide-isomerase DDB_G0275025 OS=Dictyostelium discoideum GN=DDB_G0275025 PE=1 SV=1	Thioredoxin	cell redox homeostasis	--	--	Thioredoxin/protein disulfide isomerase
comp54557_c0	0	110.511	#NAME?	1.2704e-06	0.00041862	685	Gar1-domain-containing protein [Dacryopinax sp. DJM-731 SS1]	--	H/ACA ribonucleoprotein complex subunit 1	H/ACA ribonucleoprotein complex subunit 1 OS=Candida glabrata (strain ATCC 2001 / CBS 138 / JCM 3761 / NBRC 0622 / NRRL Y-65) GN=GAR1 PE=3 SV=1	Poly-adenylate binding protein, unique domain//Gar1/Naf1 RNA binding region	pseudouridine synthesis//ribosome biogenesis	RNA binding	--	H/ACA small nucleolar RNP component GAR1
comp52272_c0	8.09432	5216.55	-9.332	1.2808e-06	0.00042109	772	--	--	--	--	--	--	--	--	--
comp115344_c1	624.087	52.3696	3.5749	1.2891e-06	0.00042288	984	--	--	--	--	--	--	--	--	--
comp112682_c0	0.939104	170.177	-7.5015	1.2934e-06	0.00042334	1110	hypothetical protein DICPUDRAFT_91304 [Dictyostelium purpureum] >gi|325085665|gb|EGC39068.1| hypothetical protein DICPUDRAFT_91304 [Dictyostelium purpureum]	--	--	Drebrin-like protein OS=Homo sapiens GN=DBNL PE=1 SV=1	Cofilin/tropomyosin-type actin-binding protein	--	actin binding	intracellular	Drebrins and related actin binding proteins
comp110285_c0	345.4	9.17848	5.2339	1.3571e-06	0.00044319	659	hypothetical protein FOXB_06081 [Fusarium oxysporum Fo5176]	--	--	--	--	--	--	--	--
comp116991_c0	0	89.0923	#NAME?	1.3626e-06	0.00044398	1447	N-lysine methyltransferase setd6 [Xenopus laevis] >gi|82184826|sp|Q6INM2.1|SETD6_XENLA RecName: Full=N-lysine methyltransferase setd6; AltName: Full=SET domain-containing protein 6 >gi|48734800|gb|AAH72257.1| MGC82362 protein [Xenopus laevis]	--	--	N-lysine methyltransferase setd6 OS=Xenopus laevis GN=setd6 PE=2 SV=1	Herpesvirus egress protein UL20//SET domain	viral infectious cycle	protein binding	--	--
comp119083_c0	0	144.79	#NAME?	1.3736e-06	0.00044656	888	--	--	--	--	--	--	--	--	--
comp95917_c0	2074.54	609.586	1.7669	1.3837e-06	0.00044883	691	--	--	--	--	--	--	--	--	--
comp119481_c0	0.939104	236.536	-7.9766	1.3884e-06	0.00044936	1692	hypothetical protein VICG_02064 [Vittaforma corneae ATCC 50505]	--	--	--	B3/4 domain	phenylalanyl-tRNA aminoacylation//L-phenylalanine biosynthetic process//tryptophan biosynthetic process//tyrosine biosynthetic process	phenylalanine-tRNA ligase activity//RNA binding	phenylalanine-tRNA ligase complex	--
comp122228_c0	459.116	83.9979	2.4504	1.4337e-06	0.00046221	497	--	--	--	--	--	--	--	--	--
comp124069_c0	237.294	887.628	-1.9033	1.4344e-06	0.00046221	1563	RecName: Full=Apyrase; AltName: Full=ATP-diphosphatase; AltName: Full=ATP-diphosphohydrolase; AltName: Full=Adenosine diphosphatase; Short=ADPase >gi|1381633|gb|AAB02720.1| ATP-diphosphohydrolase [Solanum tuberosum]	--	apyrase	Apyrase OS=Solanum tuberosum GN=RROP1 PE=1 SV=2	GDA1/CD39 (nucleoside phosphatase) family	--	hydrolase activity	--	Nucleoside phosphatase
comp123232_c0	1.42109	750.226	-9.0442	1.4482e-06	0.00046562	698	hypothetical protein [Paramecium tetraurelia strain d4-2] >gi|124419738|emb|CAK84664.1| unnamed protein product [Paramecium tetraurelia]	--	--	StAR-related lipid transfer protein 5 OS=Mus musculus GN=Stard5 PE=2 SV=2	START domain	--	lipid binding	--	--
comp53592_c0	0	178.018	#NAME?	1.4558e-06	0.00046702	652	--	--	--	--	SH2 domain	--	protein binding	--	--
comp47415_c0	0	105.706	#NAME?	1.4699e-06	0.0004705	766	PREDICTED: uncharacterized oxidoreductase Lmo0432-like [Xenopus (Silurana) tropicalis]	--	--	Uncharacterized oxidoreductase SSP1627 OS=Staphylococcus saprophyticus subsp. saprophyticus (strain ATCC 15305 / DSM 20229) GN=SSP1627 PE=3 SV=1	NAD dependent epimerase/dehydratase family//short chain dehydrogenase	metabolic process//cellular metabolic process	coenzyme binding//catalytic activity//oxidoreductase activity	--	Predicted dehydrogenase
comp96921_c0	1.90308	119.254	-5.9696	1.4814e-06	0.00047314	478	PREDICTED: ribosomal protein L23-like [Saccoglossus kowalevskii]	Bionectria ochroleuca alkaline serine protease mRNA, partial cds	large subunit ribosomal protein L23e	60S ribosomal protein L23 OS=Rattus norvegicus GN=Rpl23 PE=2 SV=1	Ribosomal protein L14p/L23e	ribosome biogenesis//translation	structural constituent of ribosome	ribosome	60S ribosomal protein L14/L17/L23
comp102616_c0	0	88.3988	#NAME?	1.5002e-06	0.00047578	1987	putative cell division related protein; 50012-47994 [Arabidopsis thaliana]	--	DnaJ homolog subfamily C member 2	DnaJ homolog subfamily C member 2 OS=Bos taurus GN=DNAJC2 PE=2 SV=1	Myb-like DNA-binding domain	--	chromatin binding	chromatin	Zuotin and related molecular chaperones (DnaJ superfamily), contains DNA-binding domains
comp107049_c0	2.37264	1681.39	-9.4689	1.5028e-06	0.00047578	445	predicted protein [Hordeum vulgare subsp. vulgare]	--	large subunit ribosomal protein LP1	60S acidic ribosomal protein P1 OS=Chlamydomonas reinhardtii PE=3 SV=1	60s Acidic ribosomal protein	ribosome biogenesis//translational elongation	structural constituent of ribosome	intracellular//ribosome	60s acidic ribosomal protein P1
comp108867_c0	0.469552	840.301	-10.805	1.4956e-06	0.00047578	1776	unknown [Pfiesteria piscicida]	--	--	--	--	--	--	--	--
comp116865_c1	0	88.3988	#NAME?	1.5002e-06	0.00047578	1486	ubiquitin family protein [Capsaspora owczarzaki ATCC 30864]	--	--	--	Baculovirus polyhedron envelope protein, PEP, C terminus	--	structural molecule activity	viral envelope//viral capsid	--
comp118102_c0	101.691	0.501931	7.6625	1.5075e-06	0.00047625	922	hypothetical protein NECHADRAFT_102957 [Nectria haematococca mpVI 77-13-4] >gi|256730750|gb|EEU44101.1| hypothetical protein NECHADRAFT_102957 [Nectria haematococca mpVI 77-13-4]	Nectria haematococca mpVI 77-13-4 hypothetical protein, mRNA	solute carrier family 25 (mitochondrial phosphate transporter), member 3	Mitochondrial phosphate carrier protein OS=Saccharomyces cerevisiae (strain ATCC 204508 / S288c) GN=MIR1 PE=1 SV=1	NADH-ubiquinone oxidoreductase B12 subunit family	phosphate ion transport//phosphate ion transmembrane transport//electron transport chain	inorganic phosphate transmembrane transporter activity	integral to mitochondrial inner membrane//mitochondrion//mitochondrial respiratory chain complex I	Mitochondrial phosphate carrier protein
comp125525_c0	0	278.299	#NAME?	1.5172e-06	0.00047828	452	unknown [Picea sitchensis] >gi|148909598|gb|ABR17891.1| unknown [Picea sitchensis] >gi|224286937|gb|ACN41171.1| unknown [Picea sitchensis]	--	--	Nuclear transport factor 2 OS=Arabidopsis thaliana GN=NTF2 PE=2 SV=1	Nuclear transport factor 2 (NTF2) domain	transport	--	intracellular	Nuclear transport factor 2
comp120947_c0	2.39751	1384.11	-9.1732	1.5416e-06	0.00048491	578	hypothetical protein BATDEDRAFT_17234 [Batrachochytrium dendrobatidis JAM81]	--	translation initiation factor 5A	Eukaryotic translation initiation factor 5A OS=Candida albicans (strain SC5314 / ATCC MYA-2876) GN=ANB1 PE=3 SV=1	Eukaryotic elongation factor 5A hypusine, DNA-binding OB fold	positive regulation of translational termination//regulation of translational elongation//translational frameshifting//positive regulation of translational elongation//peptidyl-lysine modification to hypusine	translation elongation factor activity//RNA binding//ribosome binding	ribosome	Translation initiation factor 5A (eIF-5A)
comp105769_c0	0	296.012	#NAME?	1.5708e-06	0.00049301	415	histone H4.3 [Zea mays]	Solanum chacoense histone H4 mRNA, complete cds	histone H4	Histone H4 OS=Glycine max PE=3 SV=1	Core histone H2A/H2B/H3/H4//Transcription initiation factor IID, 31kD subunit//TATA box binding protein associated factor (TAF)//Histone-like transcription factor (CBF/NF-Y) and archaeal histone	DNA-dependent transcription, initiation	sequence-specific DNA binding//DNA binding	intracellular//nucleus	Histone H4
comp112983_c0	226.706	0.549839	8.6876	1.5888e-06	0.00049761	1728	predicted protein [Nectria haematococca mpVI 77-13-4] >gi|256735541|gb|EEU48887.1| predicted protein [Nectria haematococca mpVI 77-13-4]	Nectria haematococca mpVI 77-13-4 predicted protein, mRNA	--	Osmotic growth protein 1 OS=Saccharomyces cerevisiae (strain ATCC 204508 / S288c) GN=OSM1 PE=1 SV=3	Glucose inhibited division protein A//FAD dependent oxidoreductase//Chorion family 2//Pyridine nucleotide-disulphide oxidoreductase//Lycopene cyclase protein	reductive tricarboxylic acid cycle//oxidative phosphorylation//benzoate metabolic process//multicellular organismal development//electron transport//tRNA processing//oxidation-reduction process//carotenoid biosynthetic process	oxidoreductase activity//succinate dehydrogenase activity//oxidoreductase activity, acting on paired donors, with incorporation or reduction of molecular oxygen//flavin adenine dinucleotide binding	chorion//succinate dehydrogenase complex	Fumarate reductase, flavoprotein subunit
comp79067_c0	0.939104	771.072	-9.6814	1.5999e-06	0.00049999	386	hypothetical protein TRIATDRAFT_258333 [Trichoderma atroviride IMI 206040]	--	large subunit ribosomal protein L37e	Probable 60S ribosomal protein L37-A OS=Drosophila melanogaster GN=RpL37a PE=3 SV=1	Ribosomal protein L37e	ribosome biogenesis//translation	rRNA binding//structural constituent of ribosome//metal ion binding	intracellular//ribosome	60S ribosomal protein L37
comp73092_c0	4.23841	1523.78	-8.4899	1.6106e-06	0.00050225	382	hypothetical protein MELLADRAFT_84341 [Melampsora larici-populina 98AG31]	Pediculus humanus corporis 60S ribosomal protein L37A, putative, mRNA	large subunit ribosomal protein L37Ae	60S ribosomal protein L37a OS=Dictyostelium discoideum GN=rpl37A PE=3 SV=1	Sec23/Sec24 zinc finger//Ribosomal L37ae protein family//Glutathione-dependent formaldehyde-activating enzyme	metabolic process//ER to Golgi vesicle-mediated transport//intracellular protein transport//ribosome biogenesis//translation	zinc ion binding//carbon-sulfur lyase activity//structural constituent of ribosome	intracellular//COPII vesicle coat//ribosome	60S ribosomal protein L37
comp101617_c0	0	223.605	#NAME?	1.6171e-06	0.00050322	1612	pyruvate kinase [Capsaspora owczarzaki ATCC 30864]	Sclerotinia sclerotiorum 1980 pyruvate kinase (SS1G_04568) partial mRNA	pyruvate kinase	Pyruvate kinase OS=Yarrowia lipolytica (strain CLIB 122 / E 150) GN=PYK1 PE=3 SV=3	Pyruvate kinase, barrel domain//HpcH/HpaI aldolase/citrate lyase family	glycolysis//cellular aromatic compound metabolic process//carbon utilization//cellular metabolic process//purine nucleobase metabolic process//gluconeogenesis	potassium ion binding//magnesium ion binding//kinase activity//metal ion binding//pyruvate kinase activity//carbon-carbon lyase activity	--	Pyruvate kinase
comp119979_c0	167.266	1.00386	7.3804	1.6315e-06	0.00050661	1950	hypothetical protein PHYSODRAFT_523004 [Phytophthora sojae]	--	--	--	Major Facilitator Superfamily	transmembrane transport	--	integral to membrane	--
comp117767_c0	2564.61	791.902	1.6953	1.6484e-06	0.00050989	2113	PREDICTED: protein WAX2-like [Vitis vinifera] >gi|297734711|emb|CBI16762.3| unnamed protein product [Vitis vinifera]	PREDICTED: Glycine max protein WAX2-like (LOC100818557), mRNA	aldehyde decarbonylase	Protein ECERIFERUM 1 OS=Arabidopsis thaliana GN=CER1 PE=1 SV=1	Fatty acid hydroxylase superfamily	fatty acid biosynthetic process//oxidation-reduction process	iron ion binding//oxidoreductase activity	integral to membrane	--
comp91106_c0	0	147.492	#NAME?	1.6491e-06	0.00050989	1324	--	--	--	--	--	--	--	--	--
comp125108_c0	0	263.836	#NAME?	1.6597e-06	0.00051208	363	--	--	--	--	Exosome component EXOSC1/CSL4//Transcription factor subunit Med10 of Mediator complex	regulation of transcription from RNA polymerase II promoter	RNA binding//RNA polymerase II transcription cofactor activity	exosome (RNase complex)//mediator complex	--
comp110827_c0	1.89065	1909.28	-9.9799	1.6719e-06	0.00051474	1417	PREDICTED: hypothetical protein LOC100639221 [Amphimedon queenslandica]	--	--	--	Sarcoglycan complex subunit protein	--	--	sarcoglycan complex//integral to membrane	--
comp95402_c0	0	87.4178	#NAME?	1.7011e-06	0.00052264	515	--	--	--	--	Chitin binding domain	--	--	viral capsid	--
comp52553_c0	0	349.703	#NAME?	1.7064e-06	0.00052316	446	hypothetical protein DICPUDRAFT_54221 [Dictyostelium purpureum] >gi|325083642|gb|EGC37089.1| hypothetical protein DICPUDRAFT_54221 [Dictyostelium purpureum]	--	--	Myotrophin homolog OS=Dictyostelium discoideum GN=mtpn PE=3 SV=1	Ankyrin repeat//Ankyrin repeat	--	protein binding	--	Acyl-CoA-binding protein
comp120914_c0	1.40866	2178.23	-10.595	1.7119e-06	0.00052374	754	--	--	--	--	Dystroglycan (Dystrophin-associated glycoprotein 1)//Protein of unknown function (DUF3816)//SecE/Sec61-gamma subunits of protein translocation complex	intracellular protein transport//cytoskeletal anchoring at plasma membrane//protein targeting//transport	transporter activity	membrane//dystrophin-associated glycoprotein complex	--
comp109096_c0	0	87.4907	#NAME?	1.7316e-06	0.00052865	804	hypothetical protein GGTG_12946 [Gaeumannomyces graminis var. tritici R3-111a-1]	--	--	Ankyrin repeat domain-containing protein 10 OS=Homo sapiens GN=ANKRD10 PE=1 SV=2	Ankyrin repeat//Ankyrin repeat	--	protein binding	--	FOG: Ankyrin repeat
comp107132_c0	204.855	776.898	-1.9231	1.7385e-06	0.00052963	1755	PREDICTED: probably inactive leucine-rich repeat receptor-like protein kinase IMK2 [Vitis vinifera]	--	--	LRR receptor-like serine/threonine-protein kinase ERECTA OS=Arabidopsis thaliana GN=ERECTA PE=1 SV=1	Leucine Rich Repeat	--	protein binding	--	--
comp120562_c0	3.32418	2532.57	-9.5734	1.7655e-06	0.00053673	581	unnamed protein product [Pneumocystis jirovecii]	--	--	Translationally-controlled tumor protein homolog OS=Cryptococcus neoformans var. neoformans serotype D (strain JEC21 / ATCC MYA-565) GN=CNM01460 PE=3 SV=1	--	--	--	--	Microtubule-binding protein (translationally controlled tumor protein)
comp119125_c0	0.469552	97.9605	-7.7048	1.7818e-06	0.00054057	781	--	--	--	--	--	--	--	--	--
comp91665_c0	1.90308	353	-7.5352	1.8007e-06	0.00054516	619	--	--	--	--	--	--	--	--	--
comp99001_c0	3.33661	189.264	-5.8259	1.8093e-06	0.00054663	482	PREDICTED: ribosomal protein L32-like [Saccoglossus kowalevskii]	Lutzomyia whitmani isolate WAFrp49D11 Rp49 gene, partial cds	large subunit ribosomal protein L32e	60S ribosomal protein L32 OS=Rattus norvegicus GN=Rpl32 PE=1 SV=2	Ribosomal protein L32	translation//ribosome biogenesis	structural constituent of ribosome	ribosome//intracellular	60S ribosomal protein L32
comp141273_c0	0	104.654	#NAME?	1.8241e-06	0.00054818	448	hypothetical protein Csp3_JD06.014 [Caenorhabditis angaria]	--	FK506-binding protein 2	FK506-binding protein 2 OS=Cryptococcus neoformans var. neoformans serotype D (strain B-3501A) GN=FPR2 PE=3 SV=1	FKBP-type peptidyl-prolyl cis-trans isomerase	cellular protein metabolic process//protein folding	isomerase activity	--	FKBP-type peptidyl-prolyl cis-trans isomerase
comp52180_c0	4830.04	2025.98	1.2534	1.8257e-06	0.00054818	1268	putative sterol desaturase [Solanum tuberosum]	Solanum lycopersicum cDNA, clone: LEFL1097AA05, HTC in leaf	C4-hydroxylase	Sphinganine C(4)-monooxygenase 1 OS=Arabidopsis thaliana GN=SBH1 PE=1 SV=1	Fatty acid hydroxylase superfamily	oxidation-reduction process//fatty acid biosynthetic process	iron ion binding//oxidoreductase activity	integral to membrane	Sphingolipid hydroxylase
comp53225_c0	0	115.364	#NAME?	1.8245e-06	0.00054818	341	--	--	--	--	GLE1-like protein//Ubiquinol-cytochrome C reductase, UQCRX/QCR9 like	poly(A)+ mRNA export from nucleus//mitochondrial electron transport, ubiquinol to cytochrome c	--	mitochondrial envelope//mitochondrial respiratory chain complex III//nuclear pore	--
comp147785_c0	0	196.281	#NAME?	1.8327e-06	0.00054914	973	LIM domain containing protein [Entamoeba nuttalli P19]	--	--	Four and a half LIM domains protein 5 OS=Bos taurus GN=FHL5 PE=2 SV=1	PB1 domain//LIM domain	--	zinc ion binding//protein binding	--	FOG: LIM domain
comp114061_c0	3.32418	132.954	-5.3218	1.8455e-06	0.00055043	277	Actin-2 [Schistosoma japonicum] >gi|257215975|emb|CAX83137.1| Actin-2 [Schistosoma japonicum] >gi|257215977|emb|CAX83138.1| Actin-2 [Schistosoma japonicum]	Aphanomyces euteiches cDNA	actin beta/gamma 1	Actin OS=Taenia solium GN=ACT1 PE=3 SV=1	--	--	ATP binding	--	Actin and related proteins
comp119043_c2	5.22726	4527.5	-9.7584	1.8423e-06	0.00055043	1169	hypothetical protein [Entamoeba dispar SAW760] >gi|165904681|gb|EDR29869.1| hypothetical protein EDI_348590 [Entamoeba dispar SAW760]	--	--	--	Ribosomal L27e protein family	translation//ribosome biogenesis	structural constituent of ribosome	ribosome//intracellular	--
comp98111_c1	862.153	240.832	1.8399	1.8484e-06	0.00055043	958	PREDICTED: RING-H2 finger protein ATL80 [Vitis vinifera] >gi|296082570|emb|CBI21575.3| unnamed protein product [Vitis vinifera]	--	--	RING-H2 finger protein ATL8 OS=Arabidopsis thaliana GN=ATL8 PE=2 SV=2	Ring finger domain//Zinc finger, C3HC4 type (RING finger)//zinc-RING finger domain//RING-H2 zinc finger//Anaphase-promoting complex subunit 11 RING-H2 finger	protein ubiquitination	ubiquitin-protein ligase activity//zinc ion binding//protein binding//metal ion binding	anaphase-promoting complex	FOG: Predicted E3 ubiquitin ligase
comp100234_c0	176.738	706.242	-1.9986	1.8568e-06	0.00055069	870	unknown [Lotus japonicus]	--	--	Snakin-2 OS=Solanum tuberosum GN=SN2 PE=1 SV=1	--	--	--	--	--
comp109081_c0	0	86.3387	#NAME?	1.8543e-06	0.00055069	606	hypothetical protein OXYTRI_11934 [Oxytricha trifallax]	--	--	--	--	--	--	--	--
comp107120_c0	2.86706	2973.31	-10.018	1.8709e-06	0.00055318	664	Os02g0699600 [Oryza sativa Japonica Group] >gi|41052969|dbj|BAD07879.1| putative 60S ribosomal protein L12 [Oryza sativa Japonica Group] >gi|113537363|dbj|BAF09746.1| Os02g0699600 [Oryza sativa Japonica Group] >gi|125540786|gb|EAY87181.1| hypothetical protein OsI_08582 [Oryza sativa Indica Group] >gi|125583359|gb|EAZ24290.1| hypothetical protein OsJ_08042 [Oryza sativa Japonica Group] >gi|2157683…	Candida tropicalis MYA-3404 60S ribosomal protein L12, mRNA	large subunit ribosomal protein L12e	60S ribosomal protein L12-1 OS=Arabidopsis thaliana GN=RPL12A PE=1 SV=2	Ribosomal protein L11, RNA binding domain//Histidine kinase	ribosome biogenesis//translation//phosphorylation//phosphorelay signal transduction system	phosphorelay sensor kinase activity//structural constituent of ribosome//protein dimerization activity	integral to membrane//protein histidine kinase complex//ribosome	40S ribosomal protein S2
comp73038_c0	1.40866	1710.89	-10.246	1.8729e-06	0.00055318	515	ribosomal protein S1 [Coccomyxa subellipsoidea C-169] >gi|384251195|gb|EIE24673.1| ribosomal protein S1 [Coccomyxa subellipsoidea C-169]	Paramecium tetraurelia hypothetical protein (GSPATT00037797001) partial mRNA	small subunit ribosomal protein S20e	40S ribosomal protein S20 OS=Rattus norvegicus GN=Rps20 PE=3 SV=1	BESS motif	translation//ribosome biogenesis	DNA binding//structural constituent of ribosome	small ribosomal subunit//ribosome	40S ribosomal protein S20
comp110536_c2	71.7108	416.551	-2.5382	1.8833e-06	0.00055513	1387	PREDICTED: probable peptide/nitrate transporter At5g62680-like [Vitis vinifera]	--	--	Probable peptide/nitrate transporter At5g62680 OS=Arabidopsis thaliana GN=At5g62680 PE=2 SV=1	POT family	transport	transporter activity	membrane	H+/oligopeptide symporter
comp145517_c0	0	272.992	#NAME?	1.9163e-06	0.00056374	1907	hypothetical protein VOLCADRAFT_73319 [Volvox carteri f. nagariensis] >gi|300267423|gb|EFJ51607.1| hypothetical protein VOLCADRAFT_73319 [Volvox carteri f. nagariensis]	--	--	Protein white OS=Drosophila melanogaster GN=w PE=2 SV=2	ABC-2 type transporter//Septin//ABC transporter//RNA helicase//ATP synthase alpha/beta family, nucleotide-binding domain//Protein of unknown function, DUF258//Archaeal ATPase//50S ribosome-binding GTPase	cell cycle	RNA binding//ATP binding//ATPase activity//GTPase activity//RNA helicase activity//GTP binding	membrane	Transporter, ABC superfamily (Breast cancer resistance protein)
comp71402_c0	1.42109	953.226	-9.3897	1.9369e-06	0.00056863	462	Lys domain containing protein [Oxytricha trifallax]	--	--	Lysozyme OS=Bombyx mori PE=1 SV=1	--	--	--	--	--
comp106839_c0	1.90308	2385.06	-10.291	1.9637e-06	0.00057534	748	S60 ribosomal protein L34 [Dictyostelium discoideum AX4] >gi|74853457|sp|Q54LV8.1|RL34_DICDI RecName: Full=60S ribosomal protein L34 >gi|60466156|gb|EAL64219.1| S60 ribosomal protein L34 [Dictyostelium discoideum AX4]	--	large subunit ribosomal protein L34e	60S ribosomal protein L34 OS=Dictyostelium discoideum GN=rpl34 PE=3 SV=1	Ribosomal protein L34e//Histidine operon leader peptide	ribosome biogenesis//histidine biosynthetic process//translation	structural constituent of ribosome	ribosome//intracellular	60s ribosomal protein L34
comp118582_c0	435.688	73.1883	2.5736	1.9976e-06	0.0005841	1244	--	--	--	--	--	--	--	--	--
comp95273_c0	4933.8	2083.64	1.2436	2.0253e-06	0.00059101	809	uncharacterized protein LOC100779620 precursor [Glycine max] >gi|255640644|gb|ACU20607.1| unknown [Glycine max]	--	--	--	--	--	--	--	--
comp94921_c0	0	86.3911	#NAME?	2.0386e-06	0.00059368	583	hypothetical protein SELMODRAFT_159569 [Selaginella moellendorffii] >gi|300143627|gb|EFJ10316.1| hypothetical protein SELMODRAFT_159569 [Selaginella moellendorffii]	--	U4/U6 small nuclear ribonucleoprotein SNU13	13 kDa ribonucleoprotein-associated protein OS=Cryptococcus neoformans var. neoformans serotype D (strain JEC21 / ATCC MYA-565) GN=SNU13 PE=3 SV=1	--	ribosome biogenesis	RNA binding	nucleolus//ribonucleoprotein complex	60S ribosomal protein 15.5kD/SNU13, NHP2/L7A family (includes ribonuclease P subunit p38), involved in splicing
comp87939_c0	0	86.3432	#NAME?	2.0486e-06	0.00059541	1009	alcohol dehydrogenase [Salpingoeca sp. ATCC 50818]	--	--	Alcohol dehydrogenase OS=Geobacillus stearothermophilus GN=adh PE=1 SV=1	Alcohol dehydrogenase GroES-like domain//Zinc-binding dehydrogenase	oxidation-reduction process	zinc ion binding//oxidoreductase activity//binding	--	Alcohol dehydrogenase, class V
comp114069_c0	0.481989	224.465	-8.8633	2.0732e-06	0.00060137	907	hypothetical protein DICPUDRAFT_42790 [Dictyostelium purpureum] >gi|325075636|gb|EGC29499.1| hypothetical protein DICPUDRAFT_42790 [Dictyostelium purpureum]	--	ariadne-1	Uncharacterized protein DDB_G0292642 OS=Dictyostelium discoideum GN=DDB_G0292642 PE=4 SV=2	IBR domain//Ring finger domain//Zinc finger, C3HC4 type (RING finger)	--	metal ion binding//zinc ion binding//protein binding	--	Predicted E3 ubiquitin ligase
comp107910_c0	1.89065	1652.37	-9.7714	2.1062e-06	0.00060849	588	hypothetical protein AOL_s00097g427 [Arthrobotrys oligospora ATCC 24927]	--	small subunit ribosomal protein S16e	40S ribosomal protein S16 OS=Fritillaria agrestis GN=RPS16 PE=2 SV=1	Ribosomal protein S9/S16	translation//ribosome biogenesis	structural constituent of ribosome	ribosome	40S ribosomal protein S16
comp119597_c0	226.793	9.13057	4.6345	2.1049e-06	0.00060849	785	protoplast secreted protein 2 precursor [Phytophthora infestans T30-4] >gi|262103743|gb|EEY61795.1| protoplast secreted protein 2 precursor [Phytophthora infestans T30-4]	Phytophthora infestans T30-4 flavodoxin-like protein (PITG_13763) mRNA, complete cds	Trp repressor binding protein	Minor allergen Alt a 7 OS=Alternaria alternata GN=ALTA7 PE=1 SV=1	Flavodoxin//NADPH-dependent FMN reductase	oxidation-reduction process//negative regulation of transcription, DNA-dependent	FMN binding//oxidoreductase activity	--	1,4-benzoquinone reductase-like; Trp repressor binding protein-like/protoplast-secreted protein
comp52185_c0	4.25084	2284.41	-9.0699	2.1156e-06	0.00060999	467	60S ribosomal protein L32 [Crassostrea gigas]	--	large subunit ribosomal protein L32e	60S ribosomal protein L32 OS=Rattus norvegicus GN=Rpl32 PE=1 SV=2	Ribosomal protein L32	ribosome biogenesis//translation	structural constituent of ribosome	intracellular//ribosome	60S ribosomal protein L32
comp112742_c0	2.37264	3959.44	-10.705	2.1231e-06	0.00061096	1896	gelation factor [Polysphondylium pallidum PN500]	--	spectrin beta	Gelation factor OS=Dictyostelium discoideum GN=abpC PE=1 SV=1	CopC domain//Calponin homology (CH) domain	response to copper ion	copper ion binding//protein binding	periplasmic space	Ca2+-binding actin-bundling protein (actinin), alpha chain (EF-Hand protein superfamily)
comp133293_c0	0.469552	152.703	-8.3452	2.1311e-06	0.00061204	490	C2H2 type zinc finger protein [Arabidopsis thaliana] >gi|297807673|ref|XP_002871720.1| zinc finger family protein [Arabidopsis lyrata subsp. lyrata] >gi|9759129|dbj|BAB09614.1| unnamed protein product [Arabidopsis thaliana] >gi|27808636|gb|AAO24598.1| At5g16470 [Arabidopsis thaliana] >gi|110736298|dbj|BAF00119.1| hypothetical protein [Arabidopsis thaliana] >gi|297317557|gb|EFH47979.1| zinc finger…	--	--	--	Zinc finger found in FPG and IleRS	mitosis//regulation of transcription, DNA-dependent	binding//catalytic activity	--	--
comp76837_c0	0.481989	880.869	-10.836	2.1371e-06	0.00061255	2618	--	--	--	--	--	--	--	--	--
comp117501_c0	1.91552	3394.95	-10.791	2.1631e-06	0.00061878	880	Os12g0567700 [Oryza sativa Japonica Group] >gi|315113250|pdb|3IZR|B Chain B, Localization Of The Large Subunit Ribosomal Proteins Into A 5.5 A Cryo-Em Map Of Triticum Aestivum Translating 80s Ribosome >gi|77556802|gb|ABA99598.1| 60S ribosomal protein L2, putative, expressed [Oryza sativa Japonica Group] >gi|113649569|dbj|BAF30081.1| Os12g0567700 [Oryza sativa Japonica Group] >gi|125537073|gb|EAY8…	Dictyostelium discoideum AX4 60S ribosomal protein L8 (rpl8) mRNA, complete cds	large subunit ribosomal protein L8e	60S ribosomal protein L8 OS=Solanum lycopersicum GN=RPL8 PE=2 SV=1	Ribosomal Proteins L2, C-terminal domain//Ribosomal Proteins L2, RNA binding domain	translation//ribosome biogenesis	RNA binding//structural constituent of ribosome	chloroplast//intracellular//vacuole//nucleolus//ribosome//plasma membrane//cytosolic large ribosomal subunit	60s ribosomal protein L2/L8
comp119441_c0	312.152	41.4502	2.9128	2.1956e-06	0.00062686	2194	hypothetical protein VITISV_013115 [Vitis vinifera]	Medicago truncatula clone mth2-8m7, complete sequence	--	Retrovirus-related Pol polyprotein from transposon TNT 1-94 OS=Nicotiana tabacum PE=2 SV=1	Integrase core domain//Cytochrome C oxidase copper chaperone (COX17)	DNA integration//copper ion transport	copper chaperone activity//copper ion binding	mitochondrial intermembrane space	--
comp119593_c1	4.28815	160.437	-5.2255	2.2103e-06	0.00062982	422	elongation factor 1A, partial [Arcyria stipata]	Hordeum vulgare subsp. vulgare cDNA clone: FLbaf73o03, mRNA sequence	elongation factor 1-alpha	Elongation factor 1-alpha OS=Sordaria macrospora GN=TEF PE=3 SV=1	Elongation factor Tu C-terminal domain//Elongation factor Tu domain 2	translational elongation//GTP catabolic process//regulation of translational elongation	GTPase activity//translation elongation factor activity//GTP binding	cytoplasm//ribosome	Translation elongation factor EF-1 alpha/Tu
comp117439_c0	0.951541	132.733	-7.124	2.216e-06	0.00063021	504	actin binding protein [Dictyostelium fasciculatum]	--	--	Coactosin OS=Dictyostelium discoideum GN=coaA PE=1 SV=1	Cofilin/tropomyosin-type actin-binding protein	--	actin binding	intracellular	Drebrins and related actin binding proteins
comp57638_c0	0	92.8933	#NAME?	2.2409e-06	0.00063603	383	--	--	--	--	ZPR1 zinc-finger domain	--	zinc ion binding	--	--
comp119529_c0	1.89065	216.345	-6.8383	2.3015e-06	0.00065197	2821	actin bundling protein [Dictyostelium fasciculatum]	--	actinin alpha	Cortexillin-2 OS=Dictyostelium discoideum GN=ctxB PE=1 SV=1	Calponin homology (CH) domain	--	protein binding	--	Ca2+-binding actin-bundling protein (actinin), alpha chain (EF-Hand protein superfamily)
comp110422_c0	106.769	1.00386	6.7328	2.3224e-06	0.00065533	2028	hypothetical protein FOXB_09190 [Fusarium oxysporum Fo5176]	Fusarium fujikuroi mRNA for isocitrate lyase, clone gsr3	isocitrate lyase	Isocitrate lyase OS=Gibberella zeae (strain PH-1 / ATCC MYA-4620 / FGSC 9075 / NRRL 31084) GN=ICL1 PE=3 SV=1	Isocitrate lyase family	glyoxylate cycle//metabolic process//carboxylic acid metabolic process	catalytic activity//isocitrate lyase activity	--	Isocitrate lyase
comp93104_c0	1.43353	2108.96	-10.523	2.3217e-06	0.00065533	1140	Putative nebulin repeat protein [Ixodes ricinus]	--	--	LIM domain-containing protein E OS=Dictyostelium discoideum GN=limE PE=1 SV=1	LIM domain//Zinc finger, C2H2 type	--	metal ion binding//zinc ion binding	--	Regulatory protein MLP and related LIM proteins
comp114297_c0	98.4783	0.501931	7.6162	2.3535e-06	0.0006628	1230	hypothetical protein FOXB_02111 [Fusarium oxysporum Fo5176]	Fusarium fujikuroi partial mRNA for putative cell wall glycoprotein, clone gsr9	--	Clock-controlled protein 6 OS=Neurospora crassa (strain ATCC 24698 / 74-OR23-1A / CBS 708.71 / DSM 1257 / FGSC 987) GN=ccg-6 PE=2 SV=2	Family 4 glycosyl hydrolase	carbohydrate metabolic process	hydrolase activity, hydrolyzing O-glycosyl compounds	--	--
comp103717_c0	1.89065	192.132	-6.6671	2.3619e-06	0.00066389	519	RecName: Full=Profilin-2; AltName: Full=Basic profilin; AltName: Full=Profilin II >gi|453655|gb|AAA27711.1| profilin II [Acanthamoeba castellanii] >gi|440796683|gb|ELR17792.1| profilin II, putative [Acanthamoeba castellanii str. Neff]	--	profilin	Profilin-2 OS=Acanthamoeba castellanii PE=1 SV=3	Profilin	actin cytoskeleton organization//cytoskeleton organization	actin binding	cytoskeleton	Profilin
comp52111_c0	4664.51	1961.78	1.2496	2.3732e-06	0.00066579	629	PREDICTED: putative invertase inhibitor [Vitis vinifera]	--	--	Cell wall / vacuolar inhibitor of fructosidase 1 OS=Arabidopsis thaliana GN=C/VIF1 PE=1 SV=1	Plant invertase/pectin methylesterase inhibitor	sucrose metabolic process//starch metabolic process	pectinesterase activity//enzyme inhibitor activity	--	--
comp107384_c0	0	85.3393	#NAME?	2.3886e-06	0.00066881	477	--	--	--	--	--	--	--	--	--
comp115518_c0	0	111.109	#NAME?	2.4684e-06	0.00068983	1266	peptidyl-prolyl cis-trans isomerase FKBP4 [Sus scrofa] >gi|285818414|gb|ADC38880.1| FK506 binding protein 4 [Sus scrofa]	--	FK506-binding protein 4/5	Peptidyl-prolyl cis-trans isomerase FKBP4 OS=Bos taurus GN=FKBP4 PE=1 SV=4	Tetratricopeptide repeat//FKBP-type peptidyl-prolyl cis-trans isomerase//Tetratricopeptide repeat//Tetratricopeptide repeat	single-organism process//protein folding	protein binding//binding	--	FKBP-type peptidyl-prolyl cis-trans isomerase
comp53306_c0	0	129.324	#NAME?	2.4837e-06	0.00069278	1151	7 pass integral membrane proteinwith FLHWFHH motif shared with fatty-acyl elongase [Cryptosporidium parvum Iowa II] >gi|46228728|gb|EAK89598.1| 7 pass integral membrane proteinwith FLHWFHH motif shared with fatty-acyl elongase [Cryptosporidium parvum Iowa II] >gi|323508603|dbj|BAJ77195.1| cgd8_4630 [Cryptosporidium parvum]	--	elongation of very long chain fatty acids protein 6	Putative fatty acid elongation protein 3 OS=Caenorhabditis elegans GN=elo-3 PE=1 SV=2	GNS1/SUR4 family	--	--	integral to membrane	Long chain fatty acid elongase
comp119159_c0	0.481989	157.006	-8.3476	2.4901e-06	0.00069323	1944	--	--	--	--	--	--	--	--	--
comp93854_c0	0	149.691	#NAME?	2.5242e-06	0.00070136	649	carbohydrate-binding domain-containing protein [Dictyostelium discoideum AX4] >gi|60474555|gb|EAL72492.1| carbohydrate-binding domain-containing protein [Dictyostelium discoideum AX4]	--	--	--	--	--	--	--	--
comp87711_c0	0	84.7165	#NAME?	2.5464e-06	0.00070619	1386	serine carboxypeptidase II [Salpingoeca sp. ATCC 50818]	--	serine carboxypeptidase-like clade II	Lysosomal protective protein OS=Bos taurus GN=CTSA PE=2 SV=1	Serine carboxypeptidase	proteolysis	serine-type carboxypeptidase activity	--	Serine carboxypeptidases (lysosomal cathepsin A)
comp94747_c0	1627.49	581.158	1.4856	2.554e-06	0.00070695	800	conserved hypothetical protein [Ricinus communis] >gi|223538552|gb|EEF40157.1| conserved hypothetical protein [Ricinus communis]	--	--	--	Dysbindin (Dystrobrevin binding protein 1)//K-Cl Co-transporter type 1 (KCC1)	ion transport//transport	transporter activity	membrane//cytoplasm	--
comp51996_c0	1.40866	1918.87	-10.412	2.587e-06	0.00071472	1132	actin related protein 2/3 complex [Dictyostelium fasciculatum]	--	actin related protein 2/3 complex, subunit 1A/1B	Actin-related protein 2/3 complex subunit 1 OS=Dictyostelium discoideum GN=arcA PE=1 SV=1	WD domain, G-beta repeat//Dipeptidyl peptidase IV (DPP IV) N-terminal region	proteolysis	protein binding	membrane	Actin-related protein Arp2/3 complex, subunit ARPC1/p41-ARC
comp53062_c0	0.469552	621.023	-10.369	2.6038e-06	0.00071801	788	--	--	--	--	Plexin repeat//FHIPEP family	protein secretion	--	membrane	--
comp158521_c0	0	189.373	#NAME?	2.6213e-06	0.00072147	1388	succinate-CoA ligase [Polysphondylium pallidum PN500]	--	succinyl-CoA synthetase beta subunit	Succinyl-CoA ligase [ADP-forming] subunit beta, mitochondrial OS=Dictyostelium discoideum GN=scsC PE=3 SV=1	CoA-ligase	metabolic process	catalytic activity//ion binding	--	Succinyl-CoA synthetase, beta subunit
comp52933_c0	0	84.5499	#NAME?	2.6565e-06	0.00072978	566	SelR domain-containing protein [Salpingoeca sp. ATCC 50818]	--	--	Peptide methionine sulfoxide reductase B5 OS=Oryza sativa subsp. japonica GN=MSRB5 PE=2 SV=1	SelR domain	oxidation-reduction process	peptide-methionine (R)-S-oxide reductase activity	--	Predicted pilin-like transcription factor
comp104116_c1	128.368	2.15145	5.8988	2.6727e-06	0.0007317	347	predicted protein [Nectria haematococca mpVI 77-13-4] >gi|256732212|gb|EEU45561.1| predicted protein [Nectria haematococca mpVI 77-13-4]	Nectria haematococca mpVI 77-13-4 predicted protein, mRNA	--	--	--	--	--	--	--
comp121634_c0	0	155.596	#NAME?	2.6736e-06	0.0007317	233	PREDICTED: 60S ribosomal protein L11-like [Hydra magnipapillata]	--	large subunit ribosomal protein L11e	60S ribosomal protein L11 OS=Sus scrofa GN=RPL11 PE=2 SV=3	Ribosomal protein L5	ribosome biogenesis//translation	structural constituent of ribosome	ribosome	60S ribosomal protein L11
comp104064_c0	0	135.229	#NAME?	2.6999e-06	0.0007375	513	--	--	--	--	--	--	--	--	--
comp103858_c0	0.481989	267.398	-9.1158	2.7257e-06	0.00073901	1679	predicted protein [Micromonas sp. RCC299] >gi|226523797|gb|ACO69778.1| predicted protein [Micromonas sp. RCC299]	--	--	Importin subunit alpha-B OS=Dictyostelium discoideum GN=DDB_G0272318 PE=3 SV=1	HEAT repeat//Adaptin N terminal region//V-ATPase subunit H//Armadillo/beta-catenin-like repeat//Importin beta binding domain	protein transport//ATP hydrolysis coupled proton transport//vesicle-mediated transport//protein import into nucleus//intracellular protein transport	protein binding//protein transporter activity//hydrolase activity, acting on acid anhydrides, catalyzing transmembrane movement of substances	vacuolar proton-transporting V-type ATPase, V1 domain//membrane coat//cytoplasm//nucleus	Karyopherin (importin) alpha
comp107420_c0	0.469552	118.2	-7.9757	2.7258e-06	0.00073901	478	60S ribosomal protein L36 [Micromonas sp. RCC299] >gi|226522415|gb|ACO68398.1| 60S ribosomal protein L36 [Micromonas sp. RCC299]	Schizosaccharomyces japonicus yFS275 60S ribosomal protein L36-B, mRNA	large subunit ribosomal protein L36e	60S ribosomal protein L36-B OS=Schizosaccharomyces pombe (strain 972 / ATCC 24843) GN=rpl36b PE=2 SV=1	Ribosomal protein L36e	ribosome biogenesis//translation	structural constituent of ribosome	ribonucleoprotein complex//ribosome//intracellular	60S ribosomal protein L36
comp115572_c0	18895.5	1539.67	3.6173	2.7135e-06	0.00073901	687	--	--	--	--	Dehydrin	response to water stimulus//response to stress	--	--	--
comp116944_c0	161.277	7.02703	4.5205	2.723e-06	0.00073901	2058	hypothetical protein FOXB_00711 [Fusarium oxysporum Fo5176]	Nectria haematococca mpVI 77-13-4 hypothetical protein, mRNA	--	--	--	--	--	--	--
comp158930_c0	0	126.121	#NAME?	2.7527e-06	0.00074494	884	COG1938 domain-containing protein [Naegleria gruberi] >gi|284093635|gb|EFC47272.1| COG1938 domain-containing protein [Naegleria gruberi]	--	--	Uncharacterized protein MJ0106 OS=Methanocaldococcus jannaschii (strain ATCC 43067 / DSM 2661 / JAL-1 / JCM 10045 / NBRC 100440) GN=MJ0106 PE=4 SV=1	CDP-Glycerol:Poly(glycerophosphate) glycerophosphotransferase	--	CDP-glycerol glycerophosphotransferase activity	membrane	--
comp131525_c0	0	117.013	#NAME?	2.7753e-06	0.00074965	387	Os03g0690000 [Oryza sativa Japonica Group] >gi|75120259|sp|Q6AVK1.1|COSA_ORYSJ RecName: Full=Costars family protein >gi|224493392|sp|A2XKU9.1|COSA_ORYSI RecName: Full=Costars family protein >gi|50838962|gb|AAT81723.1| striated muscle activator-like protein [Oryza sativa Japonica Group] >gi|108710488|gb|ABF98283.1| expressed protein [Oryza sativa Japonica Group] >gi|113549421|dbj|BAF12864.1| Os03g…	--	--	Costars family protein OS=Oryza sativa subsp. japonica GN=Os03g0690000 PE=3 SV=1	--	--	--	--	--
comp168086_c0	0.469552	94.7094	-7.6561	2.8091e-06	0.00075738	819	proteasome subunit alpha type 7 [Dictyostelium purpureum] >gi|325080878|gb|EGC34415.1| proteasome subunit alpha type 7 [Dictyostelium purpureum]	Entamoeba histolytica HM-1:IMSS proteasome alpha subunit, putative, mRNA	20S proteasome subunit alpha 4	Proteasome subunit alpha type-7 OS=Dictyostelium discoideum GN=psmA7 PE=3 SV=1	Proteasome subunit//Proteasome subunit A N-terminal signature	proteolysis involved in cellular protein catabolic process//ubiquitin-dependent protein catabolic process	endopeptidase activity//threonine-type endopeptidase activity	proteasome core complex, alpha-subunit complex//nucleus//proteasome core complex//cytoplasm	20S proteasome, regulatory subunit alpha type PSMA7/PRE6
comp115263_c0	0	120.766	#NAME?	2.8432e-06	0.00076514	1928	hypothetical protein DDB_G0276453 [Dictyostelium discoideum AX4] >gi|549325|sp|P36418.1|VILI_DICDI RecName: Full=Protovillin; AltName: Full=100 kDa actin-binding protein >gi|433877|emb|CAA52410.1| protovillin [Dictyostelium discoideum] >gi|60471217|gb|EAL69180.1| hypothetical protein DDB_G0276453 [Dictyostelium discoideum AX4] >gi|449435|prf||1919264A F actin-capping protein (protovillin)	--	--	Protovillin OS=Dictyostelium discoideum GN=vilB PE=1 SV=1	--	--	--	--	--
comp104039_c0	0	83.3272	#NAME?	2.9394e-06	0.00078956	766	hypothetical protein PPL_06700 [Polysphondylium pallidum PN500]	--	--	La-related protein OS=Drosophila melanogaster GN=larp PE=1 SV=5	--	--	--	--	RNA-binding protein LARP/SRO9 and related La domain proteins
comp119747_c1	0	246.267	#NAME?	2.9552e-06	0.00079235	2440	--	--	--	--	--	--	--	--	--
comp120518_c0	0.469552	1194.57	-11.313	2.9671e-06	0.00079407	289	hypothetical protein SELMODRAFT_228166 [Selaginella moellendorffii] >gi|302805318|ref|XP_002984410.1| hypothetical protein SELMODRAFT_229028 [Selaginella moellendorffii] >gi|300147798|gb|EFJ14460.1| hypothetical protein SELMODRAFT_229028 [Selaginella moellendorffii] >gi|300159439|gb|EFJ26059.1| hypothetical protein SELMODRAFT_228166 [Selaginella moellendorffii]	--	large subunit ribosomal protein L29e	60S ribosomal protein L29 OS=Macaca fascicularis GN=RPL29 PE=2 SV=3	Ribosomal L29e protein family	ribosome biogenesis//translation	structural constituent of ribosome	intracellular organelle part//ribosome//intracellular	60S ribosomal protein L29
comp132115_c0	0	301.559	#NAME?	2.9759e-06	0.00079497	880	--	--	--	--	--	--	--	--	--
comp119348_c0	142.961	0.549839	8.0224	2.9931e-06	0.00079808	3537	predicted protein [Nectria haematococca mpVI 77-13-4] >gi|256733542|gb|EEU46889.1| predicted protein [Nectria haematococca mpVI 77-13-4]	Nectria haematococca mpVI 77-13-4 predicted protein, mRNA	nitrite reductase (NAD(P)H) large subunit	Nitrite reductase [NAD(P)H] OS=Neurospora crassa (strain ATCC 24698 / 74-OR23-1A / CBS 708.71 / DSM 1257 / FGSC 987) GN=nit-6 PE=2 SV=2	Rieske [2Fe-2S] domain//Pyridine nucleotide-disulphide oxidoreductase//Nitrite/Sulfite reductase ferredoxin-like half domain//Pyridine nucleotide-disulphide oxidoreductase//Nitrite and sulphite reductase 4Fe-4S domain	oxidation-reduction process//nitrate assimilation//nitrogen compound metabolic process	flavin adenine dinucleotide binding//heme binding//nitrite reductase [NAD(P)H] activity//oxidoreductase activity//2 iron, 2 sulfur cluster binding//iron-sulfur cluster binding	--	Monodehydroascorbate/ferredoxin reductase
comp119355_c0	0.469552	643.135	-10.42	3.0398e-06	0.00080816	1605	tectonin 1 [Laccaria bicolor S238N-H82] >gi|164647765|gb|EDR12009.1| tectonin 1 [Laccaria bicolor S238N-H82]	--	--	Tectonin-2 OS=Physarum polycephalum GN=TECB PE=1 SV=1	Outer membrane protein (OmpH-like)//Nse1 non-SMC component of SMC5-6 complex//Prefoldin subunit//Syntaxin	DNA repair//protein folding	unfolded protein binding	prefoldin complex//Smc5-Smc6 complex//membrane	--
comp138483_c0	0	169.556	#NAME?	3.0531e-06	0.00080816	654	GTP-binding protein Sar1A [Dictyostelium purpureum] >gi|325084468|gb|EGC37895.1| GTP-binding protein Sar1A [Dictyostelium purpureum]	--	GTP-binding protein SAR1	Small COPII coat GTPase SAR1 OS=Ustilago maydis (strain 521 / FGSC 9021) GN=SAR1 PE=3 SV=1	ADP-ribosylation factor family//Ethanolamine utilisation - propanediol utilisation//Miro-like protein//Ras family//Gtr1/RagA G protein conserved region//G-protein alpha subunit//50S ribosome-binding GTPase//Elongation factor Tu GTP binding domain	G-protein coupled receptor signaling pathway//small GTPase mediated signal transduction//signal transduction//vesicle-mediated transport//intracellular protein transport//cellular biogenic amine metabolic process	ATP binding//GTP binding//guanyl nucleotide binding//GTPase activity//signal transducer activity//G-protein beta/gamma-subunit complex binding	cytoplasm//intracellular//endoplasmic reticulum//nucleus//Golgi apparatus	Vesicle coat complex COPII, GTPase subunit SAR1
comp166376_c0	0	83.6898	#NAME?	3.0526e-06	0.00080816	551	hypothetical protein BATDEDRAFT_18846 [Batrachochytrium dendrobatidis JAM81]	--	peroxiredoxin 5, atypical 2-Cys peroxiredoxin	Peroxiredoxin-2E-1, chloroplastic OS=Oryza sativa subsp. japonica GN=PRXIIE-1 PE=2 SV=1	Redoxin//AhpC/TSA family	oxidation-reduction process	oxidoreductase activity//antioxidant activity	--	Alkyl hydroperoxide reductase/peroxiredoxin
comp51681_c0	0.469552	242.226	-9.0109	3.0421e-06	0.00080816	546	hypothetical protein PPL_08886 [Polysphondylium pallidum PN500]	--	--	--	Zinc finger found in FPG and IleRS//NADH pyrophosphatase zinc ribbon domain//NAD-dependent DNA ligase C4 zinc finger domain	DNA replication//DNA repair	metal ion binding//catalytic activity//hydrolase activity//DNA ligase (NAD+) activity	--	--
comp115373_c0	96.5379	0.501931	7.5875	3.0678e-06	0.00081058	2677	hypothetical protein FOXB_11835 [Fusarium oxysporum Fo5176]	Gibberella zeae PH-1 hypothetical protein partial mRNA	malate dehydrogenase (oxaloacetate-decarboxylating)(NADP+)	NADP-dependent malic enzyme OS=Dictyostelium discoideum GN=malA PE=2 SV=1	Malic enzyme, NAD binding domain//E1-E2 ATPase//Malic enzyme, N-terminal domain	oxidation-reduction process//tricarboxylic acid cycle//malate metabolic process//carbon utilization//pyruvate metabolic process	malate dehydrogenase (decarboxylating) activity//malate dehydrogenase (oxaloacetate-decarboxylating) activity//metal ion binding//nucleotide binding//NAD binding	--	NADP+-dependent malic enzyme
comp111652_c0	0.481989	112.065	-7.8611	3.0841e-06	0.00081339	1130	hypothetical protein PTSG_05727 [Salpingoeca sp. ATCC 50818]	--	cathepsin L	Cathepsin L OS=Sarcophaga peregrina PE=1 SV=1	Peptidase C1-like family//Peptidase family C1 propeptide//Papain family cysteine protease//Chalcone and stilbene synthases, C-terminal domain	regulation of catalytic activity//proteolysis	transferase activity, transferring acyl groups//cysteine-type endopeptidase activity//cysteine-type peptidase activity//hydrolase activity	--	Cysteine proteinase Cathepsin L
comp118550_c0	17.2272	211.141	-3.6154	3.1547e-06	0.00083052	725	hypothetical protein [Paramecium tetraurelia strain d4-2] >gi|124417271|emb|CAK82286.1| unnamed protein product [Paramecium tetraurelia]	--	small subunit ribosomal protein S10e	40S ribosomal protein S10 OS=Lumbricus rubellus GN=RPS10 PE=2 SV=1	--	--	--	--	40s ribosomal protein s10
comp53175_c0	0.951541	388.906	-8.6749	3.1616e-06	0.00083082	668	--	--	--	--	EF-hand domain pair//EF-hand domain//EF hand	--	calcium ion binding	--	--
comp108359_c0	0.481989	161.858	-8.3915	3.1915e-06	0.00083717	720	--	--	--	--	--	--	--	--	--
comp97178_c0	0.469552	1120.47	-11.221	3.2512e-06	0.0008513	1379	--	--	--	--	Membrane dipeptidase (Peptidase family M19)//Cytochrome c oxidase subunit VIIa	proton transport//proteolysis//mitochondrial electron transport, cytochrome c to oxygen//electron transport	dipeptidase activity//cytochrome-c oxidase activity//electron carrier activity	respiratory chain complex IV//mitochondrial respiratory chain	--
comp101251_c0	0	83.2357	#NAME?	3.2805e-06	0.00085731	1606	pleckstrin domain-containing protein [Polysphondylium pallidum PN500]	--	--	Guanine exchange factor for Rac 30 OS=Dictyostelium discoideum GN=gxcDD PE=4 SV=3	RhoGEF domain	regulation of Rho protein signal transduction//regulation of GTPase activity	Rho guanyl-nucleotide exchange factor activity	--	Predicted guanine nucleotide exchange factor
comp63610_c0	0	191.023	#NAME?	3.286e-06	0.00085731	576	allograft inflammatory factor 1 [Salpingoeca sp. ATCC 50818]	--	--	--	EF hand//EF-hand domain//EF-hand domain pair//EF hand	--	calcium ion binding	--	--
comp114537_c0	6.63592	213.215	-5.0059	3.3665e-06	0.00087675	620	PREDICTED: similar to putative ribosomal protein S25 [Ciona intestinalis]	--	small subunit ribosomal protein S25e	40S ribosomal protein S25 OS=Ovis aries GN=RPS25 PE=2 SV=1	--	--	--	--	40S ribosomal protein S25
comp108311_c0	3.78129	1283.59	-8.4071	3.3798e-06	0.00087863	554	hypothetical protein MYCTH_2088473 [Myceliophthora thermophila ATCC 42464] >gi|347006612|gb|AEO54100.1| hypothetical protein MYCTH_2088473 [Myceliophthora thermophila ATCC 42464]	--	small subunit ribosomal protein S11e	40S ribosomal protein S11 OS=Rattus norvegicus GN=Rps11 PE=1 SV=3	Ribosomal protein S17	translation//ribosome biogenesis	structural constituent of ribosome	intracellular//ribosome	40S ribosomal protein S11
comp106166_c0	5.21482	2207.75	-8.7257	3.3956e-06	0.0008796	553	ribosomal protein l24 [Lycosa singoriensis]	--	large subunit ribosomal protein L24e	60S ribosomal protein L24 OS=Drosophila melanogaster GN=RpL24 PE=1 SV=1	--	--	--	--	60s ribosomal protein L24
comp114539_c2	1343.48	4496.2	-1.7427	3.3922e-06	0.0008796	2974	PREDICTED: subtilisin-like protease-like [Vitis vinifera]	PREDICTED: Cucumis sativus subtilisin-like protease-like (LOC101217844), mRNA	--	Subtilisin-like protease OS=Arabidopsis thaliana GN=ARA12 PE=1 SV=1	Subtilase family//Peptidase inhibitor I9	proteolysis//negative regulation of catalytic activity	identical protein binding//serine-type endopeptidase activity	extracellular region	--
comp115086_c1	4.26328	174.325	-5.3537	3.4075e-06	0.0008811	601	ribosomal protein L12 [Anthopleura elegantissima]	Postia placenta Mad-698-R 60S ribosomal protein L12, mRNA	large subunit ribosomal protein L12e	60S ribosomal protein L12 OS=Caenorhabditis elegans GN=rpl-12 PE=2 SV=1	Ribosomal protein L11, RNA binding domain	translation//ribosome biogenesis	structural constituent of ribosome	ribosome	40S ribosomal protein S2
comp74490_c0	1919.83	720.754	1.4134	3.4266e-06	0.00088448	1140	UPA16 [Capsicum annuum]	PREDICTED: Vitis vinifera bidirectional sugar transporter SWEET10-like (LOC100267921), mRNA	solute carrier family 50 (sugar transporter)	Bidirectional sugar transporter SWEET12 OS=Arabidopsis thaliana GN=SWEET12 PE=2 SV=1	Sugar efflux transporter for intercellular exchange//Herpesvirus latent membrane protein 1 (LMP1)	transport//transformation of host cell by virus	--	membrane//integral to membrane	--
comp119452_c0	3642.71	9622.82	-1.4014	3.4589e-06	0.00089078	4279	PREDICTED: uncharacterized protein LOC100267228 [Vitis vinifera]	--	zinc finger protein-like protein	Uncharacterized RING finger protein C2F3.16 OS=Schizosaccharomyces pombe (strain 972 / ATCC 24843) GN=SPAC2F3.16 PE=2 SV=1	Hydrogenase expression/synthesis hypA family//Ring finger domain//Alba//Ubiquitin elongating factor core//CHY zinc finger//Zinc finger, C2H2 type	ubiquitin-dependent protein catabolic process//protein ubiquitination//cellular protein modification process	ubiquitin-ubiquitin ligase activity//protein binding//nickel cation binding//metal ion binding//zinc ion binding//nucleic acid binding	ubiquitin ligase complex	Zn-finger protein
comp93312_c0	0	82.7088	#NAME?	3.4633e-06	0.00089078	1114	hypothetical protein IMG5_117220 [Ichthyophthirius multifiliis]	--	--	Probable aldo-keto reductase 2 OS=Oryza sativa subsp. japonica GN=Os04g0338000 PE=2 SV=2	--	--	--	--	Voltage-gated shaker-like K+ channel, subunit beta/KCNAB
comp110612_c0	0.481989	167.763	-8.4432	3.4862e-06	0.00089507	805	--	--	--	--	--	--	--	--	--
comp108232_c1	596.579	1643.48	-1.462	3.5199e-06	0.00090214	2166	PREDICTED: uncharacterized protein LOC100244201 [Vitis vinifera]	--	--	--	--	--	--	--	--
comp118320_c2	28914.8	13345.7	1.1154	3.5448e-06	0.00090694	4687	coatomer alpha subunit, putative [Ricinus communis] >gi|223547980|gb|EEF49472.1| coatomer alpha subunit, putative [Ricinus communis]	PREDICTED: Glycine max coatomer subunit alpha-1-like (LOC100784701), mRNA	coatomer protein complex, subunit alpha (xenin)	Coatomer subunit alpha-1 OS=Arabidopsis thaliana GN=At1g62020 PE=1 SV=2	Coatomer WD associated region//Receptor L domain//B-cell receptor-associated protein 31-like//Coatomer (COPI) alpha subunit C-terminus//WD domain, G-beta repeat	phosphorylation//serine family amino acid metabolic process//intracellular protein transport//vesicle-mediated transport	protein binding//structural molecule activity//myosin heavy chain kinase activity	myosin complex//membrane coat//integral to membrane//endoplasmic reticulum//membrane//COPI vesicle coat	Vesicle coat complex COPI, alpha subunit
comp71777_c0	0.481989	180.624	-8.5498	3.5593e-06	0.00090903	671	uncharacterized protein LOC100527177 [Glycine max] >gi|356552531|ref|XP_003544620.1| PREDICTED: V-type proton ATPase 21 kDa proteolipid subunit-like [Glycine max] >gi|255631718|gb|ACU16226.1| unknown [Glycine max]	--	V-type H+-transporting ATPase 21kDa proteolipid subunit	Probable V-type proton ATPase 20 kDa proteolipid subunit OS=Schizosaccharomyces pombe (strain 972 / ATCC 24843) GN=vma16 PE=2 SV=1	ATP synthase subunit C//NADH-ubiquinone/plastoquinone oxidoreductase chain 4L	proton transport//ATP synthesis coupled electron transport//ATP hydrolysis coupled proton transport//oxidation-reduction process	oxidoreductase activity, acting on NAD(P)H//hydrogen ion transmembrane transporter activity	proton-transporting two-sector ATPase complex, proton-transporting domain//integral to membrane//proton-transporting V-type ATPase, V0 domain	Vacuolar H+-ATPase V0 sector, subunit c''
comp120559_c0	2.3602	1722.96	-9.5118	3.5704e-06	0.00091027	503	predicted protein [Phaeodactylum tricornutum CCAP 1055/1] >gi|209583140|gb|ACI65760.1| predicted protein [Phaeodactylum tricornutum CCAP 1055/1]	--	large subunit ribosomal protein L14e	Probable 60S ribosomal protein L14 OS=Pisum sativum PE=2 SV=1	Ribosomal protein L14	translation//ribosome biogenesis	structural constituent of ribosome	ribosome//intracellular	60S ribosomal protein L14
comp68783_c0	0.939104	261.9	-8.1235	3.629e-06	0.00092199	752	--	--	--	--	--	--	--	--	--
comp93304_c0	0	85.4351	#NAME?	3.6285e-06	0.00092199	622	--	--	--	--	Carbohydrate binding domain	--	hydrolase activity, acting on glycosyl bonds	--	--
comp122189_c0	0.939104	100.758	-6.7454	3.6387e-06	0.00092283	216	hypothetical protein TRIATDRAFT_258333 [Trichoderma atroviride IMI 206040]	--	large subunit ribosomal protein L37e	Probable 60S ribosomal protein L37-A OS=Drosophila melanogaster GN=RpL37a PE=3 SV=1	RNA polymerases M/15 Kd subunit//Ribosomal protein L37e	pyrimidine nucleobase metabolic process//ribosome biogenesis//translation//purine nucleobase metabolic process//transcription, DNA-dependent	metal ion binding//DNA-directed RNA polymerase activity//DNA binding//rRNA binding//structural constituent of ribosome	intracellular//ribosome//nucleolus	60S ribosomal protein L37
comp122945_c0	0.469552	583.086	-10.278	3.6705e-06	0.00092927	559	--	--	--	--	--	--	--	--	--
comp113420_c0	2054.78	4783.81	-1.2192	3.6806e-06	0.00093022	3164	PREDICTED: histone-lysine N-methyltransferase ASHH3-like [Vitis vinifera]	Nicotiana tabacum cDNA-AFLP-fragment BSTT42-4-387, cultivar Bright Yellow 2	peroxidase	Peroxidase 59 OS=Arabidopsis thaliana GN=PER59 PE=1 SV=2	SET domain//Pre-SET motif//Proteasome regulatory subunit C-terminal//Peroxidase	response to oxidative stress//oxidation-reduction process//regulation of protein catabolic process//histone lysine methylation//peroxidase reaction//lysine catabolic process//protein methylation	protein binding//enzyme regulator activity//heme binding//zinc ion binding//peroxidase activity//histone-lysine N-methyltransferase activity	proteasome complex//nucleus	Transcription factor NSD1 and related SET domain proteins
comp74052_c0	3124.95	1280.59	1.287	3.7303e-06	0.00094114	1401	uncharacterized protein LOC100795221 precursor [Glycine max] >gi|255641097|gb|ACU20827.1| unknown [Glycine max]	--	--	GDSL esterase/lipase At2g23540 OS=Arabidopsis thaliana GN=At2g23540 PE=2 SV=1	ORMDL family//GDSL-like Lipase/Acylhydrolase	lipid metabolic process	hydrolase activity, acting on ester bonds	integral to membrane	--
comp99293_c0	6234.88	13713.7	-1.1372	3.7422e-06	0.0009425	1203	uncharacterized protein LOC100191965 [Zea mays] >gi|194690292|gb|ACF79230.1| unknown [Zea mays] >gi|414872650|tpg|DAA51207.1| TPA: hypothetical protein ZEAMMB73_570530 [Zea mays]	--	--	--	Baculovirus P24 capsid protein	--	--	viral capsid	--
comp113443_c0	827.278	238.229	1.796	3.7874e-06	0.00095224	2858	sulfate/bicarbonate/oxalate exchanger and transporter sat-1 [Populus trichocarpa] >gi|222863843|gb|EEF00974.1| sulfate/bicarbonate/oxalate exchanger and transporter sat-1 [Populus trichocarpa]	PREDICTED: Vitis vinifera probable sulfate transporter 3.4-like (LOC100262777), mRNA	--	Probable sulfate transporter 3.3 OS=Arabidopsis thaliana GN=SULTR3;3 PE=2 SV=2	Sulfate transporter family	transmembrane transport//sulfate transport	sulfate transmembrane transporter activity//secondary active sulfate transmembrane transporter activity	integral to membrane	Sulfate/bicarbonate/oxalate exchanger SAT-1 and related transporters (SLC26 family)
comp96728_c0	0	116.511	#NAME?	3.8127e-06	0.00095694	726	glutathione-s-transferase [Bigelowiella natans]	--	--	Glutathione S-transferase Mu 5 OS=Mus musculus GN=Gstm5 PE=1 SV=1	Glutathione S-transferase, N-terminal domain//Glutathione S-transferase, N-terminal domain	--	protein binding	--	Glutathione S-transferase
comp120786_c0	1.42109	930.183	-9.3544	3.8488e-06	0.00096266	482	PREDICTED: ribosomal protein S17-like [Saccoglossus kowalevskii]	--	small subunit ribosomal protein S17e	40S ribosomal protein S17-B OS=Schizosaccharomyces pombe (strain 972 / ATCC 24843) GN=rps17b PE=1 SV=1	Ribosomal S17	ribosome biogenesis//translation	structural constituent of ribosome	intracellular//ribosome	40S ribosomal protein S17
comp133735_c0	0	82.184	#NAME?	3.8453e-06	0.00096266	281	PREDICTED: similar to calglandulin EF-hand protein [Ciona intestinalis]	--	--	Putative calmodulin-like protein 2 OS=Oryza sativa subsp. japonica GN=CML2 PE=3 SV=2	EF-hand domain pair//EF hand//EF-hand domain//EF hand	--	calcium ion binding	--	Calmodulin and related proteins (EF-Hand superfamily)
comp113036_c0	0	82.0403	#NAME?	3.9026e-06	0.00097445	1826	--	--	--	--	Serotonin (5-HT) neurotransmitter transporter, N-terminus	cation transport//neurotransmitter transport	serotonin:sodium symporter activity	integral to plasma membrane	--
comp114697_c0	0	378.461	#NAME?	3.9252e-06	0.00097507	1390	PREDICTED: enolase-like [Amphimedon queenslandica]	Dictyostelium discoideum AX4 phosphopyruvate hydratase (enoA) mRNA, complete cds	enolase	Alpha-enolase OS=Sceloporus undulatus PE=2 SV=3	Enolase, C-terminal TIM barrel domain//Enolase, N-terminal domain	glycolysis//gluconeogenesis//tyrosine biosynthetic process//tryptophan biosynthetic process//L-phenylalanine biosynthetic process	magnesium ion binding//phosphopyruvate hydratase activity	phosphopyruvate hydratase complex	Enolase
comp121383_c0	0.481989	236.919	-8.9412	3.9204e-06	0.00097507	240	hypothetical protein THAOC_02610 [Thalassiosira oceanica]	Pediculus humanus corporis 60S ribosomal protein L39, putative, mRNA	large subunit ribosomal protein L39e	60S ribosomal protein L39 OS=Gallus gallus GN=RPL39 PE=3 SV=1	Ribosomal L39 protein	ribosome biogenesis//translation	structural constituent of ribosome	ribosome//intracellular	60s ribosomal protein L39
comp56057_c0	0.481989	148.496	-8.2672	3.9146e-06	0.00097507	552	ankyrin repeat protein [Trichomonas vaginalis G3] >gi|121891308|gb|EAX96645.1| ankyrin repeat protein, putative [Trichomonas vaginalis G3]	--	26S proteasome non-ATPase regulatory subunit 10	Ankyrin repeat domain-containing protein 50 OS=Homo sapiens GN=ANKRD50 PE=1 SV=4	Ankyrin repeat//Ankyrin repeat	--	protein binding	--	FOG: Ankyrin repeat
comp136641_c0	294.515	34.2315	3.1049	3.9718e-06	0.00098497	1472	--	--	--	--	--	--	--	--	--
comp115911_c0	0	267.279	#NAME?	4.0114e-06	0.00099307	1160	peptidyl-prolyl cis-trans isomerase, FKBP-type [Chlamydomonas reinhardtii] >gi|158273275|gb|EDO99066.1| peptidyl-prolyl cis-trans isomerase, FKBP-type [Chlamydomonas reinhardtii]	--	FK506-binding nuclear protein	Peptidyl-prolyl cis-trans isomerase FKBP53 OS=Arabidopsis thaliana GN=FKBP53 PE=1 SV=1	FKBP-type peptidyl-prolyl cis-trans isomerase	histone peptidyl-prolyl isomerization//protein folding	FK506 binding//peptidyl-prolyl cis-trans isomerase activity	nucleolus//membrane	FKBP-type peptidyl-prolyl cis-trans isomerase
comp97071_c0	0.469552	92.1518	-7.6166	4.0487e-06	0.0010006	700	emp24/gp25L/p24 family protein [Dictyostelium purpureum] >gi|325081037|gb|EGC34568.1| emp24/gp25L/p24 family protein [Dictyostelium purpureum]	--	--	Transmembrane emp24 domain-containing protein B OS=Dictyostelium discoideum GN=empB PE=3 SV=1	emp24/gp25L/p24 family/GOLD	transport	--	integral to membrane	Putative cargo transport protein EMP24 (p24 protein family)
comp118568_c0	0.481989	199.939	-8.6963	4.0897e-06	0.0010073	2247	ATP-dependent transporter, putative [Ricinus communis] >gi|223543159|gb|EEF44691.1| ATP-dependent transporter, putative [Ricinus communis]	PREDICTED: Xenopus (Silurana) tropicalis ATP-binding cassette sub-family F member 1-like (LOC100490104), mRNA	ATP-binding cassette, subfamily F, member 1	ABC transporter F family member 4 OS=Arabidopsis thaliana GN=ABCF4 PE=2 SV=1	Miro-like protein//ABC transporter//RNA helicase//AAA domain (dynein-related subfamily)//Dynamin family//Magnesium chelatase, subunit ChlI//50S ribosome-binding GTPase//NB-ARC domain//ATPase family associated with various cellular activities (AAA)//Archaeal ATPase//Viral (Superfamily 1) RNA helicase//Thiamin pyrophosphokinase, catalytic domain//Protein of unknown function, DUF258	thiamine diphosphate biosynthetic process//thiamine metabolic process//chlorophyll metabolic process//small GTPase mediated signal transduction//chlorophyll biosynthetic process//photosynthesis	RNA binding//ATP binding//RNA helicase activity//hydrolase activity//GTP binding//thiamine diphosphokinase activity//ATPase activity//magnesium chelatase activity//ADP binding//GTPase activity	intracellular//magnesium chelatase complex	eIF2-interacting protein ABC50 (ABC superfamily)
comp98623_c0	0	87.5866	#NAME?	4.0833e-06	0.0010073	213	hypothetical protein DICPUDRAFT_55703 [Dictyostelium purpureum] >gi|325081033|gb|EGC34564.1| hypothetical protein DICPUDRAFT_55703 [Dictyostelium purpureum]	--	Ras homolog gene family, member J	Rho-related protein racC OS=Dictyostelium discoideum GN=racC PE=1 SV=1	ADP-ribosylation factor family//Ras family//Miro-like protein	small GTPase mediated signal transduction	GTP binding	membrane//intracellular	Ras-related small GTPase, Rho type
comp86599_c0	567.013	132.188	2.1008	4.1052e-06	0.0010094	828	PREDICTED: non-specific lipid-transfer protein-like protein At2g13820-like [Glycine max]	--	--	--	--	lipid transport	--	--	--
comp117645_c0	120.398	2.60547	5.5301	4.1124e-06	0.0010095	1084	hypothetical protein FOXB_03802 [Fusarium oxysporum Fo5176]	Nectria haematococca mpVI 77-13-4 predicted protein, mRNA	ubiquinol-cytochrome c reductase iron-sulfur subunit	Cytochrome b-c1 complex subunit Rieske, mitochondrial OS=Neurospora crassa (strain ATCC 24698 / 74-OR23-1A / CBS 708.71 / DSM 1257 / FGSC 987) GN=NCU06606 PE=3 SV=1	Amino acid permease//Rieske [2Fe-2S] domain//Ubiquinol cytochrome reductase transmembrane region	oxidative phosphorylation//proton transport//electron transport//electron transport chain//oxidation-reduction process//transport//transmembrane transport	2 iron, 2 sulfur cluster binding//oxidoreductase activity//metal ion binding//ubiquinol-cytochrome-c reductase activity	membrane//respiratory chain//mitochondrion	Ubiquinol cytochrome c reductase, subunit RIP1
comp108225_c0	0	81.682	#NAME?	4.1532e-06	0.0010178	682	C-8 sterol isomerase erg-1 [Capsaspora owczarzaki ATCC 30864]	--	C-8 sterol isomerase	C-8 sterol isomerase OS=Neurospora crassa (strain ATCC 24698 / 74-OR23-1A / CBS 708.71 / DSM 1257 / FGSC 987) GN=erg-1 PE=3 SV=2	--	--	isomerase activity	--	Sigma receptor and C-8 sterol isomerase
comp119912_c0	309.587	2.60547	6.8927	4.169e-06	0.0010199	3426	uncharacterized protein LOC100382906 [Zea mays] >gi|223974757|gb|ACN31566.1| unknown [Zea mays] >gi|223974969|gb|ACN31672.1| unknown [Zea mays]	Zea mays full-length cDNA clone ZM_BFc0101I14 mRNA, complete cds	--	ATP synthase subunit 9, mitochondrial OS=Neurospora crassa (strain ATCC 24698 / 74-OR23-1A / CBS 708.71 / DSM 1257 / FGSC 987) GN=oli PE=1 SV=1	ATP synthase subunit C	proton transport//ATP hydrolysis coupled proton transport	hydrogen ion transmembrane transporter activity	proton-transporting two-sector ATPase complex, proton-transporting domain	Mitochondrial F1F0-ATP synthase, subunit c/ATP9/proteolipid
comp120096_c0	0	751.163	#NAME?	4.2003e-06	0.0010259	4299	PREDICTED: xanthine dehydrogenase-like [Megachile rotundata]	--	--	Xanthine dehydrogenase OS=Dictyostelium discoideum GN=xdh PE=3 SV=1	[2Fe-2S] binding domain//Molybdopterin-binding domain of aldehyde dehydrogenase//FAD binding domain in molybdopterin dehydrogenase//2Fe-2S iron-sulfur cluster binding domain	oxidation-reduction process//electron transport	metal ion binding//electron carrier activity//oxidoreductase activity//iron-sulfur cluster binding	--	Xanthine dehydrogenase
comp118487_c1	84.7339	0	Inf	4.2083e-06	0.0010261	1409	predicted protein [Nectria haematococca mpVI 77-13-4] >gi|256733372|gb|EEU46719.1| predicted protein [Nectria haematococca mpVI 77-13-4]	Nectria haematococca mpVI 77-13-4 predicted protein, mRNA	acetyl-CoA hydrolase	Acetyl-CoA hydrolase OS=Neurospora crassa (strain ATCC 24698 / 74-OR23-1A / CBS 708.71 / DSM 1257 / FGSC 987) GN=acu-8 PE=3 SV=2	Acetyl-CoA hydrolase/transferase N-terminal domain	acetyl-CoA metabolic process//acetate metabolic process//pyruvate metabolic process	acetyl-CoA hydrolase activity//catalytic activity//acetate CoA-transferase activity	mitochondrion//cytosol//acetate CoA-transferase complex	Acetyl-CoA hydrolase
comp114294_c0	0	842.122	#NAME?	4.2495e-06	0.0010331	3452	RecName: Full=Myosin heavy chain IB; AltName: Full=Myosin heavy chain IL >gi|155627|gb|AAA27708.1| myosin I heavy chain [Acanthamoeba castellanii]	--	myosin I	Myosin heavy chain IB OS=Acanthamoeba castellanii GN=MIB PE=1 SV=2	Myosin tail//Myosin head (motor domain)//SH3 domain//Protein of unknown function, DUF258//IQ calmodulin-binding motif//Zeta toxin	--	GTP binding//ATP binding//kinase activity//motor activity//GTPase activity//protein binding	myosin complex	Myosin class I heavy chain
comp65196_c0	0	206.633	#NAME?	4.2511e-06	0.0010331	1303	predicted protein [Physcomitrella patens subsp. patens] >gi|162685031|gb|EDQ71429.1| predicted protein [Physcomitrella patens subsp. patens]	--	aspartate aminotransferase	Aspartate aminotransferase OS=Thermus thermophilus (strain HB8 / ATCC 27634 / DSM 579) GN=aspC PE=1 SV=1	Cys/Met metabolism PLP-dependent enzyme//Aminotransferase class-V//Aminotransferase class I and II//Beta-eliminating lyase	biosynthetic process//metabolic process//cellular amino acid metabolic process	pyridoxal phosphate binding//lyase activity	--	Kynurenine aminotransferase, glutamine transaminase K
comp117644_c0	23.8507	235.209	-3.3018	4.2923e-06	0.0010413	502	actin [Arachnula sp. ATCC 50593]	Arachnula sp. ATCC 50593 clone 2 actin gene, partial cds	actin beta/gamma 1	Actin, cytoplasmic 1 OS=Xenopus laevis GN=actb PE=2 SV=1	--	--	--	--	Actin and related proteins
comp125727_c0	0	334.978	#NAME?	4.3427e-06	0.0010518	625	--	--	--	--	--	--	--	--	--
comp105714_c0	0	85.9849	#NAME?	4.3567e-06	0.0010534	1864	hypothetical protein VOLCADRAFT_77582 [Volvox carteri f. nagariensis] >gi|300257234|gb|EFJ41485.1| hypothetical protein VOLCADRAFT_77582 [Volvox carteri f. nagariensis]	--	--	Dual specificity protein kinase pom1 OS=Schizosaccharomyces pombe (strain 972 / ATCC 24843) GN=pom1 PE=1 SV=1	RIO1 family//Lipopolysaccharide kinase (Kdo/WaaP) family//Protein tyrosine kinase//Protein kinase domain	protein phosphorylation//lipopolysaccharide biosynthetic process	catalytic activity//ATP binding//protein kinase activity//phosphotransferase activity, alcohol group as acceptor	membrane	Dual-specificity tyrosine-phosphorylation regulated kinase
comp102914_c0	0.951541	250.688	-8.0414	4.378e-06	0.0010568	1315	unknown [Picea sitchensis]	Pediculus humanus corporis eukaryotic initiation factor 4A-II, putative, mRNA	translation initiation factor 4A	Eukaryotic initiation factor 4A-10 OS=Nicotiana tabacum PE=2 SV=1	Helicase conserved C-terminal domain//Type III restriction enzyme, res subunit//tRNA synthetases class I (W and Y)//DEAD/DEAH box helicase	tRNA aminoacylation for protein translation	helicase activity//nucleotide binding//ATP-dependent helicase activity//DNA binding//ATP binding//nucleic acid binding//aminoacyl-tRNA ligase activity//hydrolase activity	--	Translation initiation factor 4F, helicase subunit (eIF-4A) and related helicases
comp125687_c0	0.469552	158.153	-8.3958	4.4066e-06	0.001062	305	predicted protein [Populus trichocarpa] >gi|224133246|ref|XP_002327996.1| predicted protein [Populus trichocarpa] >gi|356512333|ref|XP_003524874.1| PREDICTED: 60S ribosomal protein L38-like [Glycine max] >gi|356525108|ref|XP_003531169.1| PREDICTED: 60S ribosomal protein L38-like [Glycine max] >gi|356549134|ref|XP_003542952.1| PREDICTED: 60S ribosomal protein L38 [Glycine max] >gi|356555492|ref|XP…	--	large subunit ribosomal protein L38e	60S ribosomal protein L38 OS=Lysiphlebus testaceipes GN=RpL38 PE=3 SV=1	DNA polymerase family B, exonuclease domain//Ribosomal L38e protein family	translation//ribosome biogenesis//DNA replication	DNA-directed DNA polymerase activity//structural constituent of ribosome	intracellular//DNA polymerase complex//ribosome//cytosolic large ribosomal subunit	60S ribosomal protein L38
comp107636_c0	4346.81	9680.75	-1.1552	4.4247e-06	0.0010635	2633	Pectinesterase precursor, putative [Ricinus communis] >gi|223542368|gb|EEF43910.1| Pectinesterase precursor, putative [Ricinus communis]	Solanum lycopersicum cDNA, clone: LEFL1033BF08, HTC in leaf	pectinesterase	Pectinesterase 2.1 OS=Solanum lycopersicum GN=PME2.1 PE=2 SV=2	Pectinesterase//Plant invertase/pectin methylesterase inhibitor	cell wall modification//pectin catabolic process//sucrose metabolic process//negative regulation of catalytic activity//starch metabolic process	pectinesterase activity//enzyme inhibitor activity//aspartyl esterase activity	cell wall	--
comp122323_c0	0.481989	593.939	-10.267	4.4347e-06	0.0010635	551	hypothetical protein CAOG_04169 [Capsaspora owczarzaki ATCC 30864]	--	--	Probable calcium-binding protein CML10 OS=Oryza sativa subsp. japonica GN=CML10 PE=2 SV=1	EF hand//EF-hand domain//EF hand//Secreted protein acidic and rich in cysteine Ca binding region//EF-hand domain pair	signal transduction	calcium ion binding	proteinaceous extracellular matrix	Calmodulin and related proteins (EF-Hand superfamily)
comp80127_c0	0.469552	709.471	-10.561	4.4328e-06	0.0010635	1960	V-type proton ATPase catalytic subunit A [Ascaris suum]	PREDICTED: Megachile rotundata V-type proton ATPase catalytic subunit A-like (LOC100878693), mRNA	V-type H+-transporting ATPase subunit A	V-type proton ATPase catalytic subunit A OS=Caenorhabditis elegans GN=vha-13 PE=1 SV=3	ATP synthase alpha/beta family, beta-barrel domain//ATP synthase alpha/beta family, nucleotide-binding domain//ATP synthase alpha/beta chain, C terminal domain	proton transport//ATP metabolic process//ATP synthesis coupled proton transport//oxidative phosphorylation//ATP hydrolysis coupled proton transport	ATP binding//proton-transporting ATPase activity, rotational mechanism//proton-transporting ATP synthase activity, rotational mechanism//hydrolase activity, acting on acid anhydrides, catalyzing transmembrane movement of substances	proton-transporting ATP synthase complex//proton-transporting V-type ATPase, V1 domain//proton-transporting two-sector ATPase complex, catalytic domain	Vacuolar H+-ATPase V1 sector, subunit A
comp108130_c0	0.963978	98.3622	-6.673	4.4817e-06	0.0010677	539	large subunit ribosomal protein L28e, cytoplasmic [Guillardia theta CCMP2712]	--	large subunit ribosomal protein L28e	60S ribosomal protein L28 OS=Rattus norvegicus GN=Rpl28 PE=1 SV=4	Glycosyl hydrolases family 2	carbohydrate metabolic process	hydrolase activity, hydrolyzing O-glycosyl compounds	--	60S ribosomal protein L28
comp122108_c0	2.34776	816.873	-8.4427	4.4809e-06	0.0010677	539	--	--	--	--	--	--	--	--	--
comp47996_c0	0	107.953	#NAME?	4.47e-06	0.0010677	913	predicted protein [Nematostella vectensis] >gi|156224888|gb|EDO45710.1| predicted protein [Nematostella vectensis]	--	estradiol 17beta-dehydrogenase	Estradiol 17-beta-dehydrogenase 1 OS=Pan troglodytes GN=HSD17B1 PE=3 SV=3	DEAD/DEAH box helicase//short chain dehydrogenase	metabolic process	ATP-dependent helicase activity//oxidoreductase activity//ATP binding//nucleic acid binding	--	Predicted dehydrogenase
comp93546_c0	2.37264	2351.69	-9.953	4.4747e-06	0.0010677	500	PREDICTED: 60S acidic ribosomal protein P2-like [Anolis carolinensis]	--	large subunit ribosomal protein LP2	60S acidic ribosomal protein P2 OS=Cryptochiton stelleri PE=3 SV=1	60s Acidic ribosomal protein//Poliovirus 3A protein like	purine nucleobase metabolic process//translational elongation//ribosome biogenesis//proteolysis	structural constituent of ribosome//RNA-directed RNA polymerase activity//nucleoside-triphosphatase activity//cysteine-type endopeptidase activity	RNA-directed RNA polymerase complex//ribosome//intracellular	60S acidic ribosomal protein P2
comp112743_c0	0	201.278	#NAME?	4.5134e-06	0.0010732	2235	clathrin-adaptor gamma chain [Dictyostelium fasciculatum]	--	AP-1 complex subunit gamma-1	AP-1 complex subunit gamma OS=Dictyostelium discoideum GN=ap1g1 PE=1 SV=1	V-ATPase subunit H//Adaptin N terminal region//Elongation factor 1 gamma, conserved domain	intracellular protein transport//vesicle-mediated transport//regulation of translational elongation//translational elongation//ATP hydrolysis coupled proton transport//protein transport	hydrolase activity, acting on acid anhydrides, catalyzing transmembrane movement of substances//translation elongation factor activity	eukaryotic translation elongation factor 1 complex//membrane coat//Golgi apparatus//ribosome//vacuolar proton-transporting V-type ATPase, V1 domain	Vesicle coat complex AP-1, gamma subunit
comp51929_c0	1.40866	2370.72	-10.717	4.5195e-06	0.0010732	1437	RecName: Full=Actin-related protein 3; AltName: Full=Actin-like protein 3 >gi|881635|gb|AAA93068.1| Arp3 [Acanthamoeba castellanii]	PREDICTED: Nasonia vitripennis actin-related protein 3-like (LOC100124233), mRNA	--	Actin-related protein 3 OS=Acanthamoeba castellanii GN=ARP3 PE=2 SV=1	Flavivirus envelope glycoprotein M	viral infectious cycle//regulation of actin filament polymerization	ATP binding//actin binding	viral envelope//cytoskeleton//cell projection//cytoplasm	Actin-related protein Arp2/3 complex, subunit Arp3
comp118124_c0	3297.03	1360.48	1.2771	4.5411e-06	0.001075	1120	hypothetical protein MTR_3g065210 [Medicago truncatula] >gi|355489746|gb|AES70949.1| hypothetical protein MTR_3g065210 [Medicago truncatula]	--	--	--	ATP synthase protein 8	ATP synthesis coupled proton transport//proton transport	hydrogen ion transmembrane transporter activity	mitochondrial proton-transporting ATP synthase complex, coupling factor F(o)	--
comp59200_c0	0	89.738	#NAME?	4.5525e-06	0.001075	836	glutathione S-transferase [Pfiesteria piscicida]	--	GST-like protein	Disulfide-bond oxidoreductase YghU OS=Escherichia coli (strain K12) GN=yghU PE=1 SV=2	Glutathione S-transferase, N-terminal domain//Glutathione S-transferase, N-terminal domain//Glutathione S-transferase, N-terminal domain	--	transferase activity//protein binding	--	Glutathione S-transferase
comp82888_c0	0	98.8457	#NAME?	4.5566e-06	0.001075	668	ACYPI001190 [Acyrthosiphon pisum]	--	--	Uncharacterized protein ZC395.10 OS=Caenorhabditis elegans GN=ZC395.10 PE=2 SV=1	--	--	--	--	HSP90 co-chaperone p23
comp84286_c0	0.469552	91.1708	-7.6011	4.5526e-06	0.001075	644	Glutathione S-transferase, putative [Perkinsus marinus ATCC 50983] >gi|239869208|gb|EER00266.1| Glutathione S-transferase, putative [Perkinsus marinus ATCC 50983]	--	--	Hematopoietic prostaglandin D synthase OS=Mus musculus GN=Hpgds PE=1 SV=3	Glutathione S-transferase, N-terminal domain//Glutathione S-transferase, N-terminal domain	--	protein binding	--	Glutathione S-transferase
comp120746_c0	2.38507	1607.31	-9.3964	4.5964e-06	0.0010826	564	predicted protein [Hordeum vulgare subsp. vulgare]	Dictyostelium purpureum ribosomal protein L21, mRNA	large subunit ribosomal protein L21e	60S ribosomal protein L21-1 OS=Arabidopsis thaliana GN=RPL21A PE=2 SV=2	Soluble liver antigen/liver pancreas antigen (SLA/LP autoantigen)//Ribosomal protein L21e	translation//ribosome biogenesis	structural constituent of ribosome//transferase activity	intracellular//ribosome	60S ribosomal protein L21
comp59077_c0	0.469552	109.961	-7.8715	4.6194e-06	0.0010862	797	--	--	--	--	Clc-like//Protein of unknown function (DUF3816)//Domain of unknown function (DUF3357)	transport//galactose metabolic process//sucrose metabolic process//starch metabolic process	transporter activity//beta-fructofuranosidase activity//sucrose alpha-glucosidase activity	integral to membrane//glucosidase II complex	--
comp109309_c0	195.719	718.683	-1.8766	4.6931e-06	0.0011	1480	predicted protein [Populus trichocarpa] >gi|222867578|gb|EEF04709.1| predicted protein [Populus trichocarpa]	--	--	L-type lectin-domain containing receptor kinase S.4 OS=Arabidopsis thaliana GN=LECRKS4 PE=1 SV=1	Legume lectin domain	--	carbohydrate binding	--	--
comp52101_c0	2.34776	1473.56	-9.2938	4.6866e-06	0.0011	497	nucleoside diphosphate kinase [Polysphondylium pallidum PN500]	--	nucleoside-diphosphate kinase	Nucleoside diphosphate kinase OS=Cyanothece sp. (strain PCC 7425 / ATCC 29141) GN=ndk PE=3 SV=1	Nucleoside diphosphate kinase	nucleoside diphosphate phosphorylation//GTP biosynthetic process//CTP biosynthetic process//purine nucleobase metabolic process//UTP biosynthetic process//pyrimidine nucleobase metabolic process	nucleoside diphosphate kinase activity//ATP binding	--	Nucleoside diphosphate kinase
comp98795_c2	535.314	121.335	2.1414	4.7791e-06	0.0011184	345	--	--	--	--	--	--	--	--	--
comp117482_c0	4.25084	4449.75	-10.032	4.8031e-06	0.0011222	2622	Os10g0191300 [Oryza sativa Japonica Group] >gi|22138454|gb|AAM93438.1| putative type-1 pathogenesis-related protein [Oryza sativa Japonica Group] >gi|31430685|gb|AAP52566.1| Pathogenesis-related protein PRB1-2 precursor, putative, expressed [Oryza sativa Japonica Group] >gi|113638887|dbj|BAF26192.1| Os10g0191300 [Oryza sativa Japonica Group] >gi|125531356|gb|EAY77921.1| hypothetical protein OsI_3…	--	--	Pathogenesis-related protein PRB1-2 OS=Hordeum vulgare PE=2 SV=1	HIRA B motif	regulation of transcription, DNA-dependent//chromatin modification	chromatin binding	nucleus//chromatin	Defense-related protein containing SCP domain
comp109002_c0	2.84219	126.71	-5.4784	4.8299e-06	0.001123	525	predicted protein [Hordeum vulgare subsp. vulgare]	--	large subunit ribosomal protein L24e	60S ribosomal protein L24 OS=Branchiostoma belcheri GN=RPL24 PE=2 SV=1	Fusaric acid resistance protein family//Aspartyl beta-hydroxylase N-terminal region//Protein of unknown function (DUF1328)	transport	--	membrane//plasma membrane	60s ribosomal protein L24
comp116949_c0	0	170.704	#NAME?	4.82e-06	0.001123	1515	protein disulfide isomerase precursor [Theileria orientalis strain Shintoku]	--	--	--	Adenovirus E3B protein//Thioredoxin	cell redox homeostasis	--	membrane	--
comp117219_c0	0	430.144	#NAME?	4.8255e-06	0.001123	1879	PREDICTED: lateral signaling target protein 2 homolog [Sarcophilus harrisii]	--	--	Lateral signaling target protein 2 OS=Caenorhabditis briggsae GN=lst-2 PE=3 SV=1	FYVE zinc finger//IBR domain//FYVE-type zinc finger	intracellular protein transport	Rab GTPase binding//metal ion binding//zinc ion binding	--	Membrane trafficking and cell signaling protein HRS, contains VHS and FYVE domains
comp108131_c1	1246.12	427.623	1.543	4.8415e-06	0.0011239	829	--	--	--	--	--	--	--	--	--
comp112311_c0	93.1391	0.549839	7.4042	4.8592e-06	0.0011244	948	hypothetical protein FOXB_10488 [Fusarium oxysporum Fo5176]	Gibberella zeae mannitol dehydrogenase mRNA, complete cds	--	L-xylulose reductase OS=Hypocrea jecorina GN=lxr1 PE=2 SV=1	Chorion protein S16//short chain dehydrogenase	multicellular organismal development//metabolic process	oxidoreductase activity//nucleotide binding	chorion	Reductases with broad range of substrate specificities
comp52588_c0	3.32418	1876.1	-9.1405	4.8519e-06	0.0011244	505	hypothetical protein BATDEDRAFT_26801 [Batrachochytrium dendrobatidis JAM81]	--	large subunit ribosomal protein L27e	60S ribosomal protein L27-B OS=Schizosaccharomyces pombe (strain 972 / ATCC 24843) GN=rpl27b PE=2 SV=1	Ribosomal L27e protein family	translation//ribosome biogenesis	structural constituent of ribosome	ribosome//intracellular	60S ribosomal protein L27
comp90241_c0	0	117.611	#NAME?	4.894e-06	0.0011307	1256	alpha-galactosidase [Helianthus annuus]	Salvia miltiorrhiza glycosyl hydrolase family-like protein mRNA, complete cds	alpha-galactosidase	Alpha-galactosidase OS=Cyamopsis tetragonoloba PE=1 SV=1	Melibiase	carbohydrate metabolic process	hydrolase activity, hydrolyzing O-glycosyl compounds//hydrolase activity	--	Alpha-D-galactosidase (melibiase)
comp117687_c1	126.39	0.501931	7.9762	4.9321e-06	0.0011377	2745	hypothetical protein FOXB_08437 [Fusarium oxysporum Fo5176]	Gibberella zeae PH-1 hypothetical protein partial mRNA	acetyl-CoA synthetase	Acetyl-coenzyme A synthetase OS=Neurospora crassa (strain ATCC 24698 / 74-OR23-1A / CBS 708.71 / DSM 1257 / FGSC 987) GN=acu-5 PE=2 SV=2	AMP-binding enzyme	gluconeogenesis//acetyl-CoA biosynthetic process from acetate//reductive tricarboxylic acid cycle//glycolysis//metabolic process	acetate-CoA ligase activity//AMP binding//catalytic activity	--	Acyl-CoA synthetase
comp102039_c0	0.469552	101.403	-7.7546	4.9492e-06	0.0011398	419	hypothetical protein [Entamoeba dispar SAW760] >gi|165904681|gb|EDR29869.1| hypothetical protein EDI_348590 [Entamoeba dispar SAW760]	--	--	--	Adenovirus hexon-associated protein (IX)	--	hexon binding	virion	--
comp119496_c0	17.6595	265.673	-3.9111	4.9662e-06	0.0011411	655	histone H4	Euplotes crassus macronuclear linear DNA, complete sequence, with histone H4 gene, complete cds	histone H4	Histone H4 OS=Tetrahymena thermophila (strain SB210) GN=HHF1 PE=1 SV=2	Transcription initiation factor IID, 31kD subunit//Core histone H2A/H2B/H3/H4//TATA box binding protein associated factor (TAF)//Histone-like transcription factor (CBF/NF-Y) and archaeal histone	DNA-dependent transcription, initiation	DNA binding//sequence-specific DNA binding	intracellular//nucleus	Histone H4
comp81454_c0	0.481989	153.348	-8.3136	4.9704e-06	0.0011411	1005	glutamate receptor, ionotropic, N-methyl D-aspartate-associated protein 1 (glutamate binding) [Salmo salar] >gi|209154658|gb|ACI33561.1| Glutamate receptor-associated protein 1 [Salmo salar]	--	--	Protein lifeguard 3 OS=Homo sapiens GN=TMBIM1 PE=1 SV=2	Bcl2-interacting killer, BH3-domain containing	apoptotic process	--	--	N-methyl-D-aspartate receptor glutamate-binding subunit
comp103037_c0	1418.4	3387.9	-1.2561	4.9956e-06	0.0011433	1566	--	--	--	--	--	--	--	--	--
comp120109_c0	0.469552	179.07	-8.575	4.9938e-06	0.0011433	1786	PREDICTED: serine/threonine-protein kinase PINK1, mitochondrial [Ovis aries]	--	--	Serine/threonine-protein kinase ark1 OS=Schizosaccharomyces pombe (strain 972 / ATCC 24843) GN=ark1 PE=1 SV=2	Leucine-rich repeats of kinetochore protein Cenp-F/LEK1//Protein tyrosine kinase//Ankyrin repeat//Fibrinogen alpha/beta chain family//TPR/MLP1/MLP2-like protein//Laminin Domain II//Protein kinase domain//Transmembrane protein//Baculovirus DNA helicase//Ankyrin repeat//Bacillus haemolytic enterotoxin (HBL)	platelet activation//signal transduction//cell adhesion//pathogenesis//protein phosphorylation//protein polymerization//viral genome replication//protein import into nucleus	ATP binding//dynein binding//protein binding, bridging//transcription factor binding//protein homodimerization activity//protein binding//protein kinase activity//DNA helicase activity//receptor binding	integral to membrane//membrane//replication fork//fibrinogen complex//dynein complex//transcription factor complex//basement membrane//nuclear pore	Serine/threonine protein kinase
comp52390_c0	1592.38	441.832	1.8496	5.0092e-06	0.0011446	527	--	--	--	--	--	--	--	--	--
comp119058_c2	0.469552	90.5981	-7.5921	5.0514e-06	0.0011506	581	predicted protein [Hordeum vulgare subsp. vulgare]	Methylotenera versatilis 301, complete genome	molecular chaperone DnaK	Chaperone protein DnaK OS=Wolbachia sp. subsp. Brugia malayi (strain TRS) GN=dnaK PE=3 SV=1	H-NS histone family//Baculovirus polyhedron envelope protein, PEP, C terminus//TMPIT-like protein//RNA polymerase Rpb1, domain 5//Low affinity iron permease	transmembrane transport//purine nucleobase metabolic process//transcription, DNA-dependent//pyrimidine nucleobase metabolic process//regulation of transcription, DNA-dependent	DNA-directed RNA polymerase activity//structural molecule activity//nucleotide binding//DNA binding	nucleolus//viral envelope//viral capsid//integral to membrane//intracellular	Molecular chaperones mortalin/PBP74/GRP75, HSP70 superfamily
comp98353_c0	82.3146	0	Inf	5.0486e-06	0.0011506	1516	hypothetical protein FOXB_09239 [Fusarium oxysporum Fo5176]	--	--	--	F-box-like domain//F-box domain	--	protein binding	--	--
comp115320_c0	2.81731	119.783	-5.41	5.0779e-06	0.0011548	688	predicted protein [Physcomitrella patens subsp. patens] >gi|168017417|ref|XP_001761244.1| predicted protein [Physcomitrella patens subsp. patens] >gi|162687584|gb|EDQ73966.1| predicted protein [Physcomitrella patens subsp. patens] >gi|162694471|gb|EDQ80819.1| predicted protein [Physcomitrella patens subsp. patens]	--	small subunit ribosomal protein S9e	40S ribosomal protein S9-1 OS=Arabidopsis thaliana GN=RPS9B PE=1 SV=1	Ribosomal protein S4/S9 N-terminal domain//S4 domain	ribosome biogenesis//translation	RNA binding//structural constituent of ribosome//rRNA binding	small ribosomal subunit//intracellular//ribosome	Ribosomal protein S4
comp118649_c0	0.469552	197.835	-8.7188	5.1291e-06	0.0011646	2103	--	--	--	--	--	--	--	--	--
comp109995_c0	1.43353	103.452	-6.1732	5.1624e-06	0.0011694	488	ribosomal protein S24 [Zea mays] >gi|195605952|gb|ACG24806.1| 40S ribosomal protein S24 [Zea mays] >gi|195608026|gb|ACG25843.1| 40S ribosomal protein S24 [Zea mays] >gi|238013252|gb|ACR37661.1| unknown [Zea mays] >gi|413936689|gb|AFW71240.1| 40S ribosomal protein S24 [Zea mays]	Aspergillus oryzae RIB40 40S ribosomal protein S24, mRNA	small subunit ribosomal protein S24e	40S ribosomal protein S24-1 OS=Arabidopsis thaliana GN=RPS24A PE=2 SV=1	Ribosomal protein S24e	translation//ribosome biogenesis	structural constituent of ribosome//nucleotide binding	cytosolic small ribosomal subunit//cell wall//ribosome//nucleolus//plasma membrane//intracellular//chloroplast	40S ribosomal protein S24
comp99926_c0	1295.42	448.414	1.5305	5.1663e-06	0.0011694	985	predicted protein [Populus trichocarpa] >gi|222848448|gb|EEE85995.1| predicted protein [Populus trichocarpa]	--	--	--	7tm Chemosensory receptor//Prominin	sensory perception of taste	--	integral to membrane	--
comp89183_c0	82.1062	0	Inf	5.261e-06	0.001189	1673	hypothetical protein FOXB_02954 [Fusarium oxysporum Fo5176]	--	--	Lignostilbene-alpha,beta-dioxygenase isozyme I OS=Pseudomonas paucimobilis PE=1 SV=1	--	--	--	--	--
comp123236_c0	0.963978	344.563	-8.4815	5.2988e-06	0.0011931	438	hypothetical protein BRAFLDRAFT_263848 [Branchiostoma floridae] >gi|229281677|gb|EEN52434.1| hypothetical protein BRAFLDRAFT_263848 [Branchiostoma floridae]	--	--	V-type proton ATPase subunit G 1 OS=Homo sapiens GN=ATP6V1G1 PE=1 SV=3	ATP synthase B/B' CF(0)	ATP synthesis coupled proton transport//proton transport	hydrogen ion transmembrane transporter activity	proton-transporting ATP synthase complex, coupling factor F(o)	--
comp52391_c0	2.82975	4295	-10.568	5.3044e-06	0.0011931	1464	coronin [Acanthamoeba healyi]	--	coronin-1C	Coronin-A OS=Dictyostelium discoideum GN=corA PE=1 SV=2	WD domain, G-beta repeat	--	protein binding	--	Actin-binding protein Coronin, contains WD40 repeats
comp73372_c0	0	144.432	#NAME?	5.2929e-06	0.0011931	746	ubiquitin carboxyl-terminal esterase L3 [Scylla paramamosain]	--	ubiquitin carboxyl-terminal hydrolase L3	Ubiquitin carboxyl-terminal hydrolase isozyme L3 OS=Homo sapiens GN=UCHL3 PE=1 SV=1	Large coat protein//Ubiquitin carboxyl-terminal hydrolase, family 1	protein deubiquitination//ubiquitin-dependent protein catabolic process	structural molecule activity//ubiquitin thiolesterase activity	intracellular//viral capsid	Ubiquitin C-terminal hydrolase UCHL1
comp90378_c0	0	80.0325	#NAME?	5.3118e-06	0.0011931	1348	hypothetical protein DDB_G0279453 [Dictyostelium discoideum AX4] >gi|60469677|gb|EAL67665.1| hypothetical protein DDB_G0279453 [Dictyostelium discoideum AX4]	--	--	Pepsin A OS=Sorex unguiculatus GN=PGA PE=2 SV=1	Eukaryotic aspartyl protease//UL73 viral envelope glycoprotein//zinc-RING finger domain	proteolysis	aspartic-type endopeptidase activity//protein binding//zinc ion binding	viral envelope	Aspartyl protease
comp117150_c1	136.067	4.61319	4.8824	5.3494e-06	0.0011997	2445	hypothetical protein FOXB_12709 [Fusarium oxysporum Fo5176]	Gibberella zeae PH-1 hypothetical protein partial mRNA	--	Trehalose phosphorylase OS=Grifola frondosa PE=1 SV=1	Glycosyl transferases group 1	biosynthetic process	--	--	--
comp120809_c0	1.87821	1451.72	-9.5942	5.3755e-06	0.0012022	628	--	--	--	--	--	--	--	--	--
comp99323_c0	0	90.2878	#NAME?	5.3771e-06	0.0012022	1235	PREDICTED: isovaleryl-CoA dehydrogenase, mitochondrial [Monodelphis domestica]	Acinetobacter calcoaceticus PHEA-2, complete genome	isovaleryl-CoA dehydrogenase	Isovaleryl-CoA dehydrogenase, mitochondrial OS=Rattus norvegicus GN=Ivd PE=1 SV=2	Acyl-CoA dehydrogenase, N-terminal domain//Acyl-CoA dehydrogenase, C-terminal domain//Acyl-CoA dehydrogenase, C-terminal domain//Acyl-CoA dehydrogenase, middle domain	metabolic process//oxidation-reduction process//electron transport	acyl-CoA dehydrogenase activity//oxidoreductase activity, acting on the CH-CH group of donors//oxidoreductase activity//flavin adenine dinucleotide binding	mitochondrion	Isovaleryl-CoA dehydrogenase
comp77972_c0	0	185.214	#NAME?	5.4502e-06	0.0012166	425	Protein transport protein Sec61 subunit beta, putative [Oxytricha trifallax]	--	--	Protein transport protein Sec61 subunit beta OS=Mus musculus GN=Sec61b PE=1 SV=3	--	--	--	--	Sec61 protein translocation complex, beta subunit
comp115973_c0	5.69681	276.486	-5.6009	5.4913e-06	0.0012239	822	component of cytosolic 80S ribosome and 40S small subunit [Volvox carteri f. nagariensis] >gi|300265437|gb|EFJ49628.1| component of cytosolic 80S ribosome and 40S small subunit [Volvox carteri f. nagariensis]	Chlamydomonas reinhardtii ribosomal protein S3a, component of cytosolic 80S ribosome and 40S small subunit (RPS3a) mRNA, complete cds	small subunit ribosomal protein S3Ae	40S ribosomal protein S3a OS=Chlamydomonas reinhardtii GN=CHLREDRAFT_168484 PE=3 SV=1	Partial alpha/beta-hydrolase lipase region//Ribosomal S3Ae family	lipid metabolic process//translation//ribosome biogenesis	structural constituent of ribosome	intracellular//ribosome	40S ribosomal protein S3A
comp112705_c1	1087.02	5081.24	-2.2248	5.5263e-06	0.0012261	574	--	--	--	--	--	--	--	--	--
comp144856_c0	0	121.914	#NAME?	5.5147e-06	0.0012261	660	hypoxanthine phosphoribosyltransferase [Dictyostelium purpureum] >gi|325083311|gb|EGC36767.1| hypoxanthine phosphoribosyltransferase [Dictyostelium purpureum]	--	hypoxanthine phosphoribosyltransferase	Hypoxanthine-guanine phosphoribosyltransferase OS=Dictyostelium discoideum GN=hprT PE=1 SV=1	Phosphoribosyl transferase domain	nucleoside metabolic process	transferase activity, transferring glycosyl groups	--	--
comp70862_c0	1674.77	624.783	1.4225	5.5215e-06	0.0012261	917	PREDICTED: long chain acyl-CoA synthetase 4 [Vitis vinifera] >gi|297742330|emb|CBI34479.3| unnamed protein product [Vitis vinifera]	Medicago truncatula Annotation was added to scaffolds in November 2011~Long-chain-fatty-acid-CoA ligase (MTR_5g009350) mRNA, complete cds	long-chain acyl-CoA synthetase	Long chain acyl-CoA synthetase 4 OS=Arabidopsis thaliana GN=LACS4 PE=2 SV=1	AMP-binding enzyme	metabolic process	catalytic activity	--	Long-chain acyl-CoA synthetases (AMP-forming)
comp143917_c0	0	187.365	#NAME?	5.5852e-06	0.0012373	735	glycoside hydrolase family 25 protein [Polysphondylium pallidum PN500]	--	--	Counting factor 45-1 OS=Dictyostelium discoideum GN=cf45-1 PE=1 SV=1	Glycosyl hydrolases family 25	peptidoglycan catabolic process//cell wall macromolecule catabolic process//carbohydrate metabolic process	lysozyme activity	--	--
comp109786_c0	0	139.078	#NAME?	5.6423e-06	0.001248	1937	Endosomal P24A protein precursor, putative [Ricinus communis] >gi|223533217|gb|EEF34973.1| Endosomal P24A protein precursor, putative [Ricinus communis]	PREDICTED: Cucumis sativus transmembrane 9 superfamily member 4-like (LOC101218303), mRNA	--	Putative phagocytic receptor 1a OS=Dictyostelium discoideum GN=phg1a PE=2 SV=1	Endomembrane protein 70//Early E3 14.5 kDa protein	regulation of signal transduction	--	integral to membrane	Endosomal membrane proteins, EMP70
comp108323_c0	1140.41	2791.77	-1.2916	5.7436e-06	0.0012658	1114	abscisic acid receptor PYR1 [Fragaria x ananassa]	--	abscisic acid receptor PYR/PYL family	Abscisic acid receptor PYR1 OS=Arabidopsis thaliana GN=PYR1 PE=1 SV=1	Pathogenesis-related protein Bet v I family	defense response//response to biotic stimulus	--	--	--
comp109902_c0	0	353.887	#NAME?	5.7491e-06	0.0012658	1199	--	--	--	--	Ryanodine Receptor TM 4-6//RNA polymerase Rpb1, domain 5//ZIP Zinc transporter//Transcription factor S-II (TFIIS)//Ydr279p protein family (RNase H2 complex component)//CDC45-like protein//Neurotransmitter-gated ion-channel transmembrane region//DDHD domain	purine nucleobase metabolic process//transmembrane transport//DNA replication initiation//pyrimidine nucleobase metabolic process//calcium ion transport//metal ion transport//transcription, DNA-dependent//cellular calcium ion homeostasis//ion transport	DNA-directed RNA polymerase activity//metal ion binding//nucleic acid binding//DNA binding//ryanodine-sensitive calcium-release channel activity//zinc ion binding//metal ion transmembrane transporter activity	nucleolus//nucleus//intracellular//integral to membrane//membrane	--
comp52317_c0	775.83	220.415	1.8155	5.7576e-06	0.0012658	566	PREDICTED: uncharacterized protein At4g14450, chloroplastic-like [Glycine max]	Arabidopsis thaliana chromosome 1, complete sequence	--	Uncharacterized protein At4g14450, chloroplastic OS=Arabidopsis thaliana GN=At4g14450 PE=2 SV=1	--	--	--	--	--
comp99714_c0	0	88.6862	#NAME?	5.751e-06	0.0012658	2507	NXN protein [Salpingoeca sp. ATCC 50818]	--	--	--	Zn-finger in Ran binding protein and others//EF-hand domain//EF hand//EF-hand domain pair	--	zinc ion binding//calcium ion binding	--	--
comp117802_c3	271.671	887.58	-1.708	5.7869e-06	0.0012696	2588	hypothetical protein VITISV_026089 [Vitis vinifera]	Populus trichocarpa predicted protein, mRNA	--	--	--	--	--	--	--
comp94849_c0	1033.34	2962.04	-1.5193	5.7923e-06	0.0012696	777	zinc finger protein, putative [Ricinus communis] >gi|223549737|gb|EEF51225.1| zinc finger protein, putative [Ricinus communis]	Solanum lycopersicum cDNA, clone: LEFL1053AB07, HTC in leaf	RING-H2 zinc finger protein RHA1	E3 ubiquitin-protein ligase RHA1B OS=Arabidopsis thaliana GN=RHA1B PE=2 SV=1	PHD-finger//Rad50 zinc hook motif//Ring finger domain//RING-variant domain//Zinc finger, C3HC4 type (RING finger)//Anaphase-promoting complex subunit 11 RING-H2 finger//zinc-RING finger domain//RING-H2 zinc finger	DNA repair//protein ubiquitination	protein binding//ubiquitin-protein ligase activity//metal ion binding//ATP binding//nuclease activity//zinc ion binding	anaphase-promoting complex	FOG: Predicted E3 ubiquitin ligase
comp97536_c0	0	179.859	#NAME?	5.8226e-06	0.0012743	461	--	--	--	--	--	--	--	--	--
comp105281_c0	0.951541	96.5918	-6.6655	5.836e-06	0.0012751	238	--	TPA_inf: Cyanophora paradoxa stress-enhanced protein 1 (SEPx1) mRNA, complete cds	--	--	Ribosomal protein L41	translation//ribosome biogenesis	structural constituent of ribosome	ribosome	--
comp118227_c0	1.43353	102.544	-6.1605	5.844e-06	0.0012751	2503	Ras GTPase-activating protein [Dictyostelium purpureum] >gi|325078834|gb|EGC32464.1| Ras GTPase-activating protein [Dictyostelium purpureum]	--	--	Ras GTPase-activating-like protein rgaA OS=Dictyostelium discoideum GN=rgaA PE=1 SV=1	GTPase-activator protein for Ras-like GTPase//RasGAP C-terminus	regulation of small GTPase mediated signal transduction//small GTPase mediated signal transduction//regulation of cellular process	Ras GTPase activator activity//GTPase activator activity	intracellular	Ras GTPase-activating protein family - IQGAP
comp106287_c1	8.18138	156.041	-4.2534	5.8738e-06	0.0012797	840	Acid phosphatase 1 precursor, putative [Ricinus communis] >gi|223546651|gb|EEF48149.1| Acid phosphatase 1 precursor, putative [Ricinus communis]	--	--	Acid phosphatase 1 OS=Solanum lycopersicum GN=APS1 PE=2 SV=1	HAD superfamily, subfamily IIIB (Acid phosphatase)	hexachlorocyclohexane metabolic process//riboflavin metabolic process	acid phosphatase activity	--	--
comp116936_c0	3.8186	127.123	-5.057	5.8929e-06	0.0012806	498	RecName: Full=Histone H2B.2; Short=H2B-2 >gi|578564|emb|CAA29060.1| Histone H2B-2 [Tetrahymena thermophila]	Oryza sativa clone RRlibB00169 mRNA sequence	histone H2B	Histone H2B.2 OS=Tetrahymena thermophila (strain SB210) GN=HTB2 PE=1 SV=2	Transcription initiation factor TFIID subunit A//Histone-like transcription factor (CBF/NF-Y) and archaeal histone//Core histone H2A/H2B/H3/H4	nucleosome assembly//DNA-dependent transcription, initiation	sequence-specific DNA binding//DNA binding//protein heterodimerization activity	nucleosome//intracellular//nucleus//transcription factor TFIID complex	Histone H2B
comp121400_c0	415.289	78.7847	2.3981	5.8953e-06	0.0012806	338	predicted protein [Populus trichocarpa] >gi|222850601|gb|EEE88148.1| predicted protein [Populus trichocarpa]	--	--	Inhibitor of trypsin and hageman factor OS=Cucurbita maxima PE=1 SV=1	CIDE-N domain//Potato inhibitor I family	apoptotic process//response to wounding	serine-type endopeptidase inhibitor activity	intracellular	--
comp109377_c0	106.2	1.5537	6.0949	5.9191e-06	0.0012838	935	hypothetical protein FOXB_03716 [Fusarium oxysporum Fo5176]	Gibberella zeae PH-1 hypothetical protein partial mRNA	triosephosphate isomerase (TIM)	Triosephosphate isomerase OS=Neurospora crassa (strain ATCC 24698 / 74-OR23-1A / CBS 708.71 / DSM 1257 / FGSC 987) GN=tpi-1 PE=3 SV=1	CutC family//Triosephosphate isomerase	metabolic process//glycerolipid metabolic process//carbon utilization//mannose metabolic process//fructose metabolic process//glycolysis//gluconeogenesis//copper ion homeostasis//inositol metabolic process	triose-phosphate isomerase activity//copper ion binding	--	Triosephosphate isomerase
comp113347_c0	1.90308	134.837	-6.1467	5.9643e-06	0.001286	616	predicted protein [Physcomitrella patens subsp. patens] >gi|168050842|ref|XP_001777866.1| predicted protein [Physcomitrella patens subsp. patens] >gi|162670731|gb|EDQ57294.1| predicted protein [Physcomitrella patens subsp. patens] >gi|162693468|gb|EDQ79820.1| predicted protein [Physcomitrella patens subsp. patens]	Lotus japonicus genomic DNA, chromosome 4, clone: LjB15M24, BM1751a, complete sequence	small subunit ribosomal protein S16e	40S ribosomal protein S16 OS=Gossypium hirsutum GN=RPS16 PE=2 SV=1	Ribosomal protein S9/S16//Cytochrome C oxidase copper chaperone (COX17)	copper ion transport//ribosome biogenesis//translation	structural constituent of ribosome//copper chaperone activity//copper ion binding	ribosome//mitochondrial intermembrane space	40S ribosomal protein S16
comp120335_c0	257.6	860.854	-1.7406	5.9536e-06	0.001286	299	unnamed protein product [Vitis vinifera]	--	aquaporin PIP	Aquaporin PIP2-1 OS=Zea mays GN=PIP2-1 PE=1 SV=2	Major intrinsic protein	transport	transporter activity	membrane	--
comp74434_c0	0	199.724	#NAME?	5.963e-06	0.001286	747	--	--	--	--	--	--	--	--	--
comp85290_c0	0.469552	112.662	-7.9065	5.9429e-06	0.001286	820	PREDICTED: ras-related protein Rab-5C-like [Oreochromis niloticus]	Xenopus (Silurana) tropicalis RAB5B, member RAS oncogene family (rab5b), mRNA >gi|49522605|gb|BC075323.1| Xenopus tropicalis RAB5B, member RAS oncogene family, mRNA (cDNA clone MGC:88997 IMAGE:7004179), complete cds	Ras-related protein Rab-5C	Ras-related protein Rab-5A OS=Dictyostelium discoideum GN=rab5A PE=3 SV=1	Gtr1/RagA G protein conserved region//Protein of unknown function, DUF258//ADP-ribosylation factor family//50S ribosome-binding GTPase//Ras family//Miro-like protein//Elongation factor Tu GTP binding domain	small GTPase mediated signal transduction//protein transport	GTP binding//GTPase activity	intracellular//nucleus//cytoplasm	GTPase Rab5/YPT51 and related small G protein superfamily GTPases
comp115869_c0	7.11791	297.234	-5.384	5.9862e-06	0.0012888	1501	fragmin60 [Physarum polycephalum]	--	gelsolin	Severin OS=Dictyostelium discoideum GN=sevA PE=1 SV=1	--	--	--	--	Cytoskeletal regulator Flightless-I (contains leucine-rich and gelsolin repeats)
comp101501_c0	0	99.9454	#NAME?	6.1071e-06	0.0013015	1178	suppressor of the G2 [Dasypyrum villosum]	--	suppressor of G2 allele of SKP1	Protein SGT1 homolog OS=Oryza sativa subsp. japonica GN=SGT1 PE=1 SV=1	Tetratricopeptide repeat//Tetratricopeptide repeat//Tetratricopeptide repeat//Alg9-like mannosyltransferase family	--	protein binding//transferase activity, transferring glycosyl groups	--	Suppressor of G2 allele of skp1
comp105852_c0	1015.08	285.54	1.8298	6.0801e-06	0.0013015	634	hypothetical protein MTR_4g059320 [Medicago truncatula] >gi|355507431|gb|AES88573.1| hypothetical protein MTR_4g059320 [Medicago truncatula] >gi|388494836|gb|AFK35484.1| unknown [Medicago truncatula]	--	--	--	--	--	--	--	--
comp109700_c0	91.4942	0.501931	7.51	6.0705e-06	0.0013015	460	predicted protein [Nectria haematococca mpVI 77-13-4] >gi|256730635|gb|EEU43986.1| predicted protein [Nectria haematococca mpVI 77-13-4]	Nectria haematococca mpVI 77-13-4 predicted protein, mRNA	Trp repressor binding protein	Minor allergen Alt a 7 OS=Alternaria alternata GN=ALTA7 PE=1 SV=1	Flavodoxin//NADPH-dependent FMN reductase	negative regulation of transcription, DNA-dependent//oxidation-reduction process	oxidoreductase activity//FMN binding	cytoplasm	1,4-benzoquinone reductase-like; Trp repressor binding protein-like/protoplast-secreted protein
comp112729_c0	1.89065	107.755	-5.8327	6.1081e-06	0.0013015	793	40S ribosomal protein S3, putative [Ricinus communis] >gi|223544609|gb|EEF46125.1| 40S ribosomal protein S3, putative [Ricinus communis]	Micromonas sp. RCC299 chromosome 8 predicted protein (MICPUN_91459) mRNA, complete cds	small subunit ribosomal protein S3e	40S ribosomal protein S3-1 OS=Arabidopsis thaliana GN=RPS3A PE=1 SV=1	Ribosomal protein S3, C-terminal domain//KH domain	translation//ribosome biogenesis	structural constituent of ribosome//RNA binding	small ribosomal subunit//ribosome	40S ribosomal protein S3
comp118136_c0	1.89065	107.755	-5.8327	6.1081e-06	0.0013015	637	hypothetical protein AURANDRAFT_29821, partial [Aureococcus anophagefferens]	Hordeum vulgare subsp. vulgare cDNA clone: FLbaf139i09, mRNA sequence	small subunit ribosomal protein S10e	40S ribosomal protein S10 OS=Rattus norvegicus GN=Rps10 PE=2 SV=1	--	--	--	--	40s ribosomal protein s10
comp123386_c0	0.469552	285.303	-9.247	6.1081e-06	0.0013015	347	--	--	--	--	Colicin E1 (microcin) immunity protein	immune response//bacteriocin immunity	toxic substance binding	immunoglobulin complex	--
comp99236_c0	0	78.9557	#NAME?	6.0887e-06	0.0013015	1971	ABC transporter [Salpingoeca sp. ATCC 50818]	--	--	ATP-binding cassette sub-family G member 2 OS=Macaca mulatta GN=ABCG2 PE=2 SV=1	ABC transporter//ATPase family associated with various cellular activities (AAA)//RNA helicase//50S ribosome-binding GTPase//Ethanolamine utilisation - propanediol utilisation//Protein of unknown function, DUF258//ABC-2 type transporter	cellular biogenic amine metabolic process	GTPase activity//RNA helicase activity//GTP binding//ATP binding//RNA binding//ATPase activity	membrane	Transporter, ABC superfamily (Breast cancer resistance protein)
comp121055_c0	0.469552	703.257	-10.549	6.1425e-06	0.0013069	315	60S ribosomal protein L38 [Culex quinquefasciatus] >gi|167882108|gb|EDS45491.1| 60S ribosomal protein L38 [Culex quinquefasciatus]	--	large subunit ribosomal protein L38e	60S ribosomal protein L38 OS=Aedes aegypti GN=RpL38 PE=3 SV=1	Ribosomal L38e protein family//SWIRM domain	ribosome biogenesis//translation	structural constituent of ribosome//protein binding	intracellular//ribosome	60S ribosomal protein L38
comp92729_c0	0	122.464	#NAME?	6.1735e-06	0.0013116	1258	small glutamine-rich tetratricopeptide repeat protein, putative [Trypanosoma cruzi]	--	--	Small glutamine-rich tetratricopeptide repeat-containing protein alpha OS=Mus musculus GN=Sgta PE=1 SV=2	Tetratricopeptide repeat//Tetratricopeptide repeat//Plant specific mitochondrial import receptor subunit TOM20//Tetratricopeptide repeat//Tetratricopeptide repeat	protein import into mitochondrial outer membrane	protein binding	mitochondrial outer membrane translocase complex	TPR repeat-containing protein
comp113612_c0	0	288.89	#NAME?	6.21e-06	0.0013174	1310	PREDICTED: fumarylacetoacetase [Taeniopygia guttata]	--	fumarylacetoacetase	Fumarylacetoacetase OS=Bos taurus GN=FAH PE=2 SV=1	Fumarylacetoacetate (FAA) hydrolase family//Fumarylacetoacetase N-terminal	styrene catabolic process//aromatic amino acid family metabolic process//cellular amino acid metabolic process//tyrosine metabolic process//metabolic process	fumarylacetoacetase activity//catalytic activity	--	--
comp106887_c0	0	180.409	#NAME?	6.2518e-06	0.0013205	830	--	--	--	--	TrbL/VirB6 plasmid conjugal transfer protein	protein secretion by the type IV secretion system	--	--	--
comp115780_c0	0	180.409	#NAME?	6.2518e-06	0.0013205	973	hypothetical protein [Monosiga brevicollis MX1] >gi|163778044|gb|EDQ91659.1| predicted protein [Monosiga brevicollis MX1]	--	--	--	L,D-transpeptidase catalytic domain	--	transferase activity	--	--
comp75263_c0	0	180.409	#NAME?	6.2518e-06	0.0013205	832	hypothetical protein DICPUDRAFT_52292 [Dictyostelium purpureum] >gi|325086701|gb|EGC40087.1| hypothetical protein DICPUDRAFT_52292 [Dictyostelium purpureum]	--	V-type H+-transporting ATPase subunit D	V-type proton ATPase subunit D OS=Caenorhabditis briggsae GN=vha-14 PE=3 SV=1	ATP synthase subunit D	transport	ATPase activity, coupled to transmembrane movement of substances	--	Vacuolar H+-ATPase V1 sector, subunit D
comp105993_c0	3.33661	2822.69	-9.7245	6.2766e-06	0.0013237	788	S8 [Suberites domuncula]	--	small subunit ribosomal protein S8e	40S ribosomal protein S8 OS=Zea mays GN=RPS8 PE=2 SV=2	--	--	--	intracellular	40S ribosomal protein S8
comp110794_c0	3.32418	169.52	-5.6723	6.2849e-06	0.0013237	639	cytosolic glycoprotein FP21 [Dictyostelium fasciculatum]	Culex quinquefasciatus S-phase kinase-associated protein 1A, mRNA	S-phase kinase-associated protein 1	SCF ubiquitin ligase complex protein SKP1a OS=Dictyostelium discoideum GN=fpaA PE=1 SV=1	Skp1 family, tetramerisation domain//Skp1 family, dimerisation domain	ubiquitin-dependent protein catabolic process	--	--	SCF ubiquitin ligase, Skp1 component
comp116354_c0	126.045	3.70515	5.0883	6.3348e-06	0.0013322	2309	hypothetical protein FOXB_02004 [Fusarium oxysporum Fo5176]	Gibberella zeae PH-1 hypothetical protein partial mRNA	--	Uncharacterized protein RSN1 OS=Saccharomyces cerevisiae (strain ATCC 204508 / S288c) GN=RSN1 PE=1 SV=1	Domain of unknown function DUF221	--	--	membrane	Uncharacterized conserved protein
comp110117_c0	0	81.73	#NAME?	6.3966e-06	0.0013433	1186	PREDICTED: serine/threonine-protein phosphatase 6 regulatory ankyrin repeat subunit A-like, partial [Strongylocentrotus purpuratus]	--	--	Putative ankyrin repeat protein RF_0381 OS=Rickettsia felis (strain ATCC VR-1525 / URRWXCal2) GN=RF_0381 PE=4 SV=1	Ankyrin repeat//Ankyrin repeat	--	protein binding	--	FOG: Ankyrin repeat
comp127537_c0	1.43353	619.133	-8.7545	6.4654e-06	0.0013558	1285	isocitrate dehydrogenase 1 [Capsaspora owczarzaki ATCC 30864]	Dictyostelium purpureum hypothetical protein, mRNA	isocitrate dehydrogenase	Isocitrate dehydrogenase [NADP] cytoplasmic OS=Microtus mexicanus GN=IDH1 PE=2 SV=1	Isocitrate/isopropylmalate dehydrogenase	glutathione metabolic process//reductive tricarboxylic acid cycle//oxidation-reduction process//tricarboxylic acid cycle//isocitrate metabolic process	magnesium ion binding//NAD binding//isocitrate dehydrogenase (NADP+) activity//oxidoreductase activity, acting on the CH-OH group of donors, NAD or NADP as acceptor	--	NADP-dependent isocitrate dehydrogenase
comp112581_c0	157.717	3.1074	5.6655	6.5198e-06	0.0013652	788	hypothetical protein NECHADRAFT_101622 [Nectria haematococca mpVI 77-13-4] >gi|256731380|gb|EEU44730.1| hypothetical protein NECHADRAFT_101622 [Nectria haematococca mpVI 77-13-4]	Nectria haematococca mpVI 77-13-4 hypothetical protein, mRNA	cytochrome c oxidase subunit 5a	Cytochrome c oxidase subunit 6, mitochondrial OS=Neurospora crassa (strain ATCC 24698 / 74-OR23-1A / CBS 708.71 / DSM 1257 / FGSC 987) GN=cox-6 PE=3 SV=2	Cytochrome c oxidase subunit Va	mitochondrial electron transport, cytochrome c to oxygen//proton transport	cytochrome-c oxidase activity	mitochondrial respiratory chain complex IV//respiratory chain complex IV//mitochondrial inner membrane	Cytochrome c oxidase, subunit Va/COX6
comp116191_c0	0.481989	209.142	-8.7613	6.5617e-06	0.001372	1866	amidohydrolase 3 [Colletotrichum gloeosporioides Nara gc5]	--	--	Putative amidohydrolase YtcJ OS=Bacillus subtilis (strain 168) GN=ytcJ PE=4 SV=1	Amidohydrolase family	--	hydrolase activity	--	--
comp107164_c0	0	102.097	#NAME?	6.5781e-06	0.0013734	1517	--	--	--	--	--	--	--	--	--
comp117216_c0	0	78.1892	#NAME?	6.5922e-06	0.0013734	695	--	--	--	--	Adenovirus E1B 19K protein / small t-antigen	negative regulation of apoptotic process	lamin binding	--	--
comp52017_c0	0	481.922	#NAME?	6.5966e-06	0.0013734	456	unnamed protein product [Vitis vinifera]	--	small subunit ribosomal protein S4e	40S ribosomal protein S4 OS=Gossypium hirsutum GN=RPS4 PE=2 SV=1	--	--	--	--	40S ribosomal protein S4
comp118253_c0	1008.32	25.911	5.2822	6.6124e-06	0.0013747	1318	hypothetical protein FOXB_10066 [Fusarium oxysporum Fo5176]	Nectria haematococca mpVI 77-13-4 hypothetical protein, mRNA	--	Clock-controlled protein 6 OS=Neurospora crassa (strain ATCC 24698 / 74-OR23-1A / CBS 708.71 / DSM 1257 / FGSC 987) GN=ccg-6 PE=2 SV=2	--	--	--	--	--
comp98478_c0	0	285.686	#NAME?	6.641e-06	0.0013787	924	--	--	--	--	--	--	--	--	--
comp118075_c0	1705.67	648.164	1.3959	6.7498e-06	0.0013953	3649	PREDICTED: probable alanyl-tRNA synthetase, chloroplastic [Vitis vinifera] >gi|297744517|emb|CBI37779.3| unnamed protein product [Vitis vinifera]	PREDICTED: Vitis vinifera probable alanyl-tRNA synthetase, chloroplastic-like (LOC100255425), mRNA	alanyl-tRNA synthetase	Probable alanine--tRNA ligase, chloroplastic OS=Populus trichocarpa GN=POPTRDRAFT_821063 PE=3 SV=1	tRNA synthetases class II (A)//DHHA1 domain//Threonyl and Alanyl tRNA synthetase second additional domain	tRNA aminoacylation//alanyl-tRNA aminoacylation//alanine metabolic process//aspartate metabolic process	nucleic acid binding//ATP binding//ligase activity, forming aminoacyl-tRNA and related compounds//nucleotide binding//alanine-tRNA ligase activity	cytoplasm	Alanyl-tRNA synthetase
comp51872_c0	0	384.055	#NAME?	6.7491e-06	0.0013953	1114	PREDICTED: group XIIA secretory phospholipase A2-like [Oryzias latipes]	--	secretory phospholipase A2	Group XIIA secretory phospholipase A2 OS=Mus musculus GN=Pla2g12a PE=2 SV=2	Group XII secretory phospholipase A2 precursor (PLA2G12)//Choline kinase N terminus	lipid catabolic process//phospholipid catabolic process	calcium ion binding//phospholipase A2 activity//phosphotransferase activity, alcohol group as acceptor	extracellular region	--
comp73961_c0	2.38507	1905.74	-9.6421	6.7343e-06	0.0013953	590	cyclophilin Ovcyp-2 [Loa loa] >gi|307765625|gb|EFO24859.1| peptidyl-prolyl cis-trans isomerase 3 [Loa loa] >gi|393908740|gb|EJD75189.1| peptidyl-prolyl cis-trans isomerase 3, variant [Loa loa]	Caenorhabditis elegans Protein CYN-1 (cyn-1) mRNA, complete cds	peptidylprolyl isomerase	Peptidyl-prolyl cis-trans isomerase 1 OS=Glycine max GN=Cyp1 PE=2 SV=1	Cyclophilin type peptidyl-prolyl cis-trans isomerase/CLD	protein peptidyl-prolyl isomerization//protein folding	peptidyl-prolyl cis-trans isomerase activity	--	Cyclophilin type peptidyl-prolyl cis-trans isomerase
comp119797_c1	84.9951	66491.7	-9.6116	6.7922e-06	0.0014021	871	actin [Pyrocystis lunula]	Pyrocystis lunula actin mRNA, complete cds	actin beta/gamma 1	Actin, plasmodial isoform OS=Physarum polycephalum GN=ARDA PE=1 SV=2	--	--	ATP binding	cytoplasm//cytoskeleton	Actin and related proteins
comp100292_c0	1551.99	566.751	1.4533	6.8484e-06	0.0014117	1957	PREDICTED: probable flavin-containing monooxygenase 1 [Vitis vinifera] >gi|297744539|emb|CBI37801.3| unnamed protein product [Vitis vinifera]	--	--	Probable flavin-containing monooxygenase 1 OS=Arabidopsis thaliana GN=FMO1 PE=2 SV=1	Flavin-binding monooxygenase-like//Pyridine nucleotide-disulphide oxidoreductase//FAD dependent oxidoreductase	oxidation-reduction process	oxidoreductase activity//flavin adenine dinucleotide binding//N,N-dimethylaniline monooxygenase activity//NADP binding	intrinsic to endoplasmic reticulum membrane	Flavin-containing monooxygenase
comp218735_c0	0	80.1283	#NAME?	6.874e-06	0.0014149	982	hypothetical protein CAOG_00461 [Capsaspora owczarzaki ATCC 30864]	--	--	Syntaxin-22 OS=Arabidopsis thaliana GN=SYP22 PE=1 SV=1	Syntaxin 6, N-terminal//Vesicle transport v-SNARE protein N-terminus//SNARE domain	Golgi vesicle transport//intracellular protein transport	protein binding	membrane	SNARE protein PEP12/VAM3/Syntaxin 7/Syntaxin 17
comp120636_c0	1.40866	1019.92	-9.4999	6.9626e-06	0.0014311	315	Ribosomal protein S28e [Medicago truncatula]	--	small subunit ribosomal protein S28e	40S ribosomal protein S28-1 OS=Arabidopsis thaliana GN=RPS28A PE=2 SV=1	Ribosomal protein S28e	translation//ribosome biogenesis	structural constituent of ribosome	ribosome//intracellular	40S ribosomal protein S28
comp118393_c1	0	321.711	#NAME?	7.0251e-06	0.0014419	679	TolA family protein, putative [Entamoeba nuttalli P19]	--	--	--	DDHD domain	--	metal ion binding	--	--
comp94629_c0	0	247.558	#NAME?	7.0469e-06	0.0014444	1151	predicted protein [Capsaspora owczarzaki ATCC 30864]	--	--	Twinfilin OS=Dictyostelium discoideum GN=twfA PE=1 SV=1	Cofilin/tropomyosin-type actin-binding protein	--	actin binding	intracellular	Protein tyrosine kinase 9/actin monomer-binding protein
comp53859_c0	670.634	1764.58	-1.3957	7.06e-06	0.001445	896	gibberellin-regulated protein [Populus tomentosa] >gi|407260789|gb|AFT92013.1| gibberellin-regulated protein [Populus tomentosa]	--	--	Gibberellin-regulated protein 8 OS=Arabidopsis thaliana GN=At2g39540 PE=2 SV=1	--	--	--	--	--
comp117603_c1	0.939104	94.8237	-6.6578	7.1085e-06	0.0014529	376	ribosomal protein L3, putative [Perkinsus marinus ATCC 50983] >gi|239887018|gb|EER10322.1| ribosomal protein L3, putative [Perkinsus marinus ATCC 50983]	Polytomella sp. Pringsheim 198.80 mRNA for 40S ribosomal protein L3 (rpl3 gene)	large subunit ribosomal protein L3e	60S ribosomal protein L3 OS=Oryza sativa subsp. japonica GN=RPL3 PE=2 SV=2	Ribosomal protein L3	translation//ribosome biogenesis	structural constituent of ribosome	ribosome//intracellular	60S ribosomal protein L3 and related proteins
comp67856_c0	0.469552	95.5467	-7.6688	7.1332e-06	0.0014559	557	--	--	--	--	NAF domain	signal transduction	--	--	--
comp111682_c0	3.32418	2581.06	-9.6007	7.165e-06	0.0014603	700	hypothetical protein SELMODRAFT_270259 [Selaginella moellendorffii] >gi|300170121|gb|EFJ36722.1| hypothetical protein SELMODRAFT_270259 [Selaginella moellendorffii]	Dictyostelium purpureum hypothetical protein, mRNA	large subunit ribosomal protein L15e	60S ribosomal protein L15-2 OS=Picea mariana GN=SB62 PE=2 SV=1	Ribosomal L15	translation//ribosome biogenesis	structural constituent of ribosome	nucleolus//ribosome//plasma membrane//cytosolic large ribosomal subunit	60s ribosomal protein L15
comp102150_c0	0	201.374	#NAME?	7.1785e-06	0.001461	753	unnamed protein product [Blastocystis hominis]	--	vesicle-associated membrane protein 8	Vesicle-associated membrane protein 7B OS=Dictyostelium discoideum GN=vamp7B PE=3 SV=1	Ectropic viral integration site 2A protein (EVI2A)//Synaptobrevin//Man1-Src1p-C-terminal domain	vesicle-mediated transport	--	integral to nuclear inner membrane//integral to membrane	Synaptobrevin/VAMP-like protein
comp109685_c0	0.469552	126.073	-8.0688	7.2285e-06	0.0014692	1361	hypothetical protein BRAFLDRAFT_119205 [Branchiostoma floridae] >gi|229292669|gb|EEN63332.1| hypothetical protein BRAFLDRAFT_119205 [Branchiostoma floridae]	PREDICTED: Acyrthosiphon pisum 26S protease regulatory subunit 6A-like (LOC100163074), mRNA	26S proteasome regulatory subunit T5	26S protease regulatory subunit 6A homolog OS=Oryza sativa subsp. japonica GN=TBP1 PE=2 SV=2	PhoH-like protein//Holliday junction DNA helicase ruvB N-terminus//AAA domain (dynein-related subfamily)//IstB-like ATP binding protein//RNA helicase//Zeta toxin//AAA domain (Cdc48 subfamily)//Magnesium chelatase, subunit ChlI//Type IIB DNA topoisomerase//ATPase family associated with various cellular activities (AAA)	DNA recombination//DNA metabolic process//photosynthesis//protein catabolic process//DNA repair//chlorophyll biosynthetic process//chlorophyll metabolic process	magnesium chelatase activity//DNA binding//four-way junction helicase activity//ATPase activity//kinase activity//catalytic activity//RNA helicase activity//nucleoside-triphosphatase activity//ATP binding//RNA binding	Holliday junction helicase complex//chromosome//magnesium chelatase complex//replication fork//cytoplasm	26S proteasome regulatory complex, ATPase RPT5
comp105056_c0	129.13	0	Inf	7.2615e-06	0.0014738	519	hypothetical protein FOXB_13804 [Fusarium oxysporum Fo5176]	--	--	--	--	--	--	--	--
comp101666_c0	0	144.48	#NAME?	7.3486e-06	0.0014832	608	translocon-associated protein TRAP gamma subunit [Polysphondylium pallidum PN500]	--	--	Translocon-associated protein subunit gamma OS=Dictyostelium discoideum GN=ssr3 PE=3 SV=1	Translocon-associated protein, gamma subunit (TRAP-gamma)	cotranslational protein targeting to membrane	--	Sec61 translocon complex//integral to endoplasmic reticulum membrane	Translocon-associated complex TRAP, gamma subunit
comp114467_c0	0	77.8811	#NAME?	7.3417e-06	0.0014832	1551	endonuclease/exonuclease/phosphatase family-like protein [Naegleria gruberi] >gi|284086486|gb|EFC40162.1| endonuclease/exonuclease/phosphatase family-like protein [Naegleria gruberi]	--	--	--	--	--	--	--	--
comp73234_c0	0	160.042	#NAME?	7.3426e-06	0.0014832	769	hypothetical protein BATDEDRAFT_26522 [Batrachochytrium dendrobatidis JAM81]	--	charged multivesicular body protein 4	Vacuolar-sorting protein SNF7 OS=Cryptococcus neoformans var. neoformans serotype D (strain JEC21 / ATCC MYA-565) GN=SNF7 PE=3 SV=1	Snf7	protein transport	--	--	Protein involved in glucose derepression and pre-vacuolar endosome protein sorting
comp98715_c0	0	77.8811	#NAME?	7.3417e-06	0.0014832	2723	AGAP005728-PA [Anopheles gambiae str. PEST] >gi|157015670|gb|EAL39899.3| AGAP005728-PA [Anopheles gambiae str. PEST]	--	--	Leucyl-cystinyl aminopeptidase OS=Mus musculus GN=Lnpep PE=1 SV=1	Peptidase family M1	--	metallopeptidase activity//zinc ion binding	--	Puromycin-sensitive aminopeptidase and related aminopeptidases
comp117222_c0	5310.63	1203.64	2.1415	7.3798e-06	0.0014874	819	uncharacterized protein LOC100305614 [Glycine max] >gi|255626091|gb|ACU13390.1| unknown [Glycine max]	Solanum lycopersicum cDNA, clone: LEFL3144I08, HTC in root	--	--	--	--	--	--	--
comp103516_c0	0	78.5267	#NAME?	7.3977e-06	0.001489	1904	translation elongation factor G [Rhizopus delemar RA 99-880]	PREDICTED: Ovis aries G elongation factor, mitochondrial 1 (GFM1), mRNA	elongation factor G	Elongation factor G, mitochondrial OS=Dictyostelium discoideum GN=gfm1 PE=3 SV=1	Elongation factor G, domain IV//Elongation factor Tu GTP binding domain//Elongation factor Tu domain 2	--	GTP binding//heterocyclic compound binding//organic cyclic compound binding//GTPase activity	--	Mitochondrial elongation factor
comp119362_c0	2.37264	111.342	-5.5524	7.4088e-06	0.0014892	655	eukaryotic translation initiation factor 5A-like protein [Chaetomium thermophilum var. thermophilum DSM 1495]	Aspergillus niger CBS 513.88 eukaryotic translation initiation factor 5A, mRNA	translation initiation factor 5A	Eukaryotic translation initiation factor 5A-1 OS=Saccharomyces cerevisiae (strain ATCC 204508 / S288c) GN=HYP2 PE=1 SV=3	Eukaryotic elongation factor 5A hypusine, DNA-binding OB fold	translational frameshifting//single-organism cellular process//positive regulation of translational elongation//positive regulation of translation//positive regulation of translational termination//translational elongation//regulation of translational elongation	translation factor activity, nucleic acid binding//RNA binding//ribosome binding//translation elongation factor activity	ribosome	Translation initiation factor 5A (eIF-5A)
comp120045_c2	0.963978	514.837	-9.0609	7.4389e-06	0.0014926	5164	predicted protein [Phaeodactylum tricornutum CCAP 1055/1] >gi|217405177|gb|EEC45121.1| predicted protein [Phaeodactylum tricornutum CCAP 1055/1]	--	--	--	--	--	--	--	--
comp52206_c0	8348.43	26392.8	-1.6606	7.4463e-06	0.0014926	1669	predicted protein [Populus trichocarpa] >gi|222838057|gb|EEE76422.1| predicted protein [Populus trichocarpa]	Citrus unshiu putative GDP-mannose-3,5-epimerase mRNA, complete cds	GDP-D-mannose 3', 5'-epimerase	GDP-mannose 3,5-epimerase 1 OS=Oryza sativa subsp. japonica GN=GME-1 PE=1 SV=1	Polysaccharide biosynthesis protein//3-beta hydroxysteroid dehydrogenase/isomerase family//RmlD substrate binding domain//NAD dependent epimerase/dehydratase family	biosynthetic process//cellular metabolic process//oxidation-reduction process//streptomycin biosynthetic process//estrogen metabolic process//androgen metabolic process//nucleotide metabolic process//polyketide biosynthetic process//C21-steroid hormone metabolic process//steroid biosynthetic process//nucleotide-sugar metabolic process//extracellular polysaccharide biosynthetic process	catalytic activity//3-beta-hydroxy-delta5-steroid dehydrogenase activity//coenzyme binding//nucleotide binding//GDP-mannose 3,5-epimerase activity//oxidoreductase activity, acting on the CH-OH group of donors, NAD or NADP as acceptor//dTDP-4-dehydrorhamnose reductase activity	--	dTDP-glucose 4-6-dehydratase/UDP-glucuronic acid decarboxylase
comp111329_c0	171.965	5.49839	4.967	7.6036e-06	0.0015217	498	hypothetical protein NECHADRAFT_33570 [Nectria haematococca mpVI 77-13-4] >gi|256727222|gb|EEU40582.1| hypothetical protein NECHADRAFT_33570 [Nectria haematococca mpVI 77-13-4]	Nectria haematococca mpVI 77-13-4 hypothetical protein, mRNA	--	--	--	--	--	--	--
comp112973_c0	1.42109	132.685	-6.5449	7.6334e-06	0.0015217	588	PREDICTED: calmodulin-like isoform 4 [Macaca mulatta] >gi|332227388|ref|XP_003262876.1| PREDICTED: calmodulin isoform 7 [Nomascus leucogenys] >gi|397504266|ref|XP_003822722.1| PREDICTED: calmodulin-like isoform 7 [Pan paniscus] >gi|402890795|ref|XP_003908659.1| PREDICTED: calmodulin isoform 4 [Papio anubis] >gi|426335459|ref|XP_004029238.1| PREDICTED: calmodulin isoform 7 [Gorilla gorilla gorilla]	--	calmodulin	Calmodulin-like protein 3 OS=Mus musculus GN=Calml3 PE=2 SV=1	EF hand//EF-hand domain pair//EF hand//EF-hand domain	--	calcium ion binding//protein binding	--	Calmodulin and related proteins (EF-Hand superfamily)
comp121147_c0	0.469552	1296.44	-11.431	7.6215e-06	0.0015217	696	Nascent polypeptide-associated complex subunit alpha-like protein 4 [Arabidopsis thaliana] >gi|332657489|gb|AEE82889.1| Nascent polypeptide-associated complex subunit alpha-like protein 4 [Arabidopsis thaliana]	--	nascent polypeptide-associated complex subunit alpha	Nascent polypeptide-associated complex subunit alpha-like protein 4 OS=Arabidopsis thaliana GN=At4g10480 PE=2 SV=1	--	--	--	--	Transcription factor containing NAC and TS-N domains
comp52880_c0	0	136.974	#NAME?	7.6298e-06	0.0015217	678	zinc metalloendopeptidase, partial [Nannochloropsis gaditana CCMP526]	--	--	--	Leishmanolysin//Matrixin	cell adhesion//proteolysis	zinc ion binding//metalloendopeptidase activity	extracellular matrix//membrane	--
comp115801_c0	0	133.221	#NAME?	7.7669e-06	0.0015462	2895	hypothetical protein RO3G_04980 [Rhizopus delemar RA 99-880]	Schistosoma japonicum SJCHGC07942 protein mRNA, partial cds	--	Pumilio homolog 2 OS=Mus musculus GN=Pum2 PE=1 SV=2	Pumilio-family RNA binding repeat	--	RNA binding	--	Translational repressor Pumilio/PUF3 and related RNA-binding proteins (Puf superfamily)
comp101846_c0	0	348.628	#NAME?	7.7972e-06	0.0015479	1154	alcohol dehydrogenase 5 [Xenopus laevis]	--	S-(hydroxymethyl)glutathione dehydrogenase / alcohol dehydrogenase	Alcohol dehydrogenase class-3 OS=Uromastyx hardwickii PE=1 SV=1	Zinc-binding dehydrogenase//Alcohol dehydrogenase GroES-like domain	ethanol oxidation//oxidation-reduction process	metal ion binding//S-(hydroxymethyl)glutathione dehydrogenase activity//zinc ion binding//nucleotide binding//oxidoreductase activity//alcohol dehydrogenase (NAD) activity	--	Alcohol dehydrogenase, class III
comp120120_c0	0	755.993	#NAME?	7.7868e-06	0.0015479	2806	Os02g0519900 [Oryza sativa Japonica Group] >gi|49387779|dbj|BAD26337.1| putative elongation factor 2 [Oryza sativa Japonica Group] >gi|113536503|dbj|BAF08886.1| Os02g0519900 [Oryza sativa Japonica Group] >gi|119395216|gb|ABL74569.1| elongation factor 2 [Oryza sativa Japonica Group] >gi|125539668|gb|EAY86063.1| hypothetical protein OsI_07431 [Oryza sativa Indica Group] >gi|125582310|gb|EAZ23241.1|…	Entamoeba histolytica HM-1:IMSS elongation factor 2, mRNA	elongation factor 2	Elongation factor 2 OS=Beta vulgaris PE=2 SV=1	Elongation factor G, domain IV//50S ribosome-binding GTPase//Elongation factor Tu domain 2//Elongation factor Tu GTP binding domain//Septin	cell cycle	GTP binding//heterocyclic compound binding//GTPase activity//organic cyclic compound binding	intracellular part	Elongation factor 2
comp102297_c0	0.469552	86.7449	-7.5293	7.8326e-06	0.0015507	255	--	--	--	--	--	--	--	--	--
comp75288_c0	392.716	1156.46	-1.5582	7.8292e-06	0.0015507	1124	predicted protein [Populus trichocarpa] >gi|222858583|gb|EEE96130.1| predicted protein [Populus trichocarpa]	PREDICTED: Vitis vinifera transcription factor BEE 3-like (LOC100247374), mRNA	--	Transcription factor BEE 1 OS=Arabidopsis thaliana GN=BEE1 PE=2 SV=1	Helix-loop-helix DNA-binding domain	--	protein dimerization activity	--	--
comp105403_c0	783.361	1988.63	-1.344	7.8602e-06	0.0015541	2526	serine protease [Coffea arabica]	--	--	Subtilisin-like protease OS=Arabidopsis thaliana GN=ARA12 PE=1 SV=1	Subtilase family//Peptidase inhibitor I9	metabolic process//negative regulation of catalytic activity//proteolysis	serine-type endopeptidase activity//identical protein binding//serine-type peptidase activity	--	--
comp99651_c0	4.75771	2112.64	-8.7946	7.8989e-06	0.0015596	656	hypothetical protein SELMODRAFT_74302 [Selaginella moellendorffii] >gi|302767484|ref|XP_002967162.1| hypothetical protein SELMODRAFT_144850 [Selaginella moellendorffii] >gi|300165153|gb|EFJ31761.1| hypothetical protein SELMODRAFT_144850 [Selaginella moellendorffii] >gi|300171791|gb|EFJ38391.1| hypothetical protein SELMODRAFT_74302 [Selaginella moellendorffii]	Lycosa singoriensis clone LSsin992 40S ribosomal protein S9 mRNA, partial cds	small subunit ribosomal protein S9e	40S ribosomal protein S9-2 OS=Arabidopsis thaliana GN=RPS9C PE=2 SV=1	Ribosomal protein S4/S9 N-terminal domain//S4 domain	translation//ribosome biogenesis	rRNA binding//structural constituent of ribosome//RNA binding	nucleolus//ribosome//cell wall//plasma membrane//chloroplast//small ribosomal subunit//cytosolic ribosome//intracellular	Ribosomal protein S4
comp118834_c0	89.5289	0.501931	7.4787	7.9374e-06	0.0015651	1636	predicted protein [Nectria haematococca mpVI 77-13-4] >gi|378524364|sp|C7Z8P6.1|THI4_NECH7 RecName: Full=Thiamine thiazole synthase; AltName: Full=Thiazole biosynthetic enzyme >gi|256725628|gb|EEU38990.1| predicted protein [Nectria haematococca mpVI 77-13-4]	Nectria haematococca mpVI 77-13-4 predicted protein, mRNA	thiamine biosynthetic enzyme	Thiamine thiazole synthase OS=Nectria haematococca (strain 77-13-4 / ATCC MYA-4622 / FGSC 9596 / MPVI) GN=NECHADRAFT_61890 PE=3 SV=1	FAD dependent oxidoreductase//Pyridine nucleotide-disulphide oxidoreductase//Lycopene cyclase protein	oxidation-reduction process//carotenoid biosynthetic process//thiamine biosynthetic process	metal ion binding//oxidoreductase activity//oxidoreductase activity, acting on paired donors, with incorporation or reduction of molecular oxygen	cytoplasm//nucleus	Protein involved in thiamine biosynthesis and DNA damage tolerance
comp117466_c0	0	108.551	#NAME?	7.9885e-06	0.0015679	1527	--	--	--	--	--	--	--	--	--
comp119674_c0	1.43353	2290.86	-10.642	7.9947e-06	0.0015679	3336	--	--	--	--	Ferritin-like	antibiotic biosynthetic process	--	--	--
comp70968_c0	0.469552	197.381	-8.7155	7.9649e-06	0.0015679	734	--	--	--	--	--	--	--	--	--
comp97199_c0	0	93.539	#NAME?	7.9913e-06	0.0015679	1262	predicted protein [Nematostella vectensis] >gi|156213130|gb|EDO34160.1| predicted protein [Nematostella vectensis]	Schizosaccharomyces pombe 972h- 19S proteasome regulatory subunit Rpt4 (predicted) (rpt4), mRNA	26S proteasome regulatory subunit T4	26S protease regulatory subunit S10B homolog B OS=Arabidopsis thaliana GN=RPT4B PE=2 SV=1	IstB-like ATP binding protein//TIP49 C-terminus//RNA helicase//AAA domain (dynein-related subfamily)//Uncharacterised P-loop hydrolase UPF0079//Magnesium chelatase, subunit ChlI//ATPase family associated with various cellular activities (AAA)//Sigma-54 interaction domain//Archaeal ATPase//Type III restriction enzyme, res subunit//AAA domain (Cdc48 subfamily)//ABC transporter//PhoH-like protein//H…	photosynthesis//viral genome replication//threonylcarbamoyladenosine biosynthetic process//DNA recombination//chlorophyll metabolic process//regulation of transcription, DNA-dependent//chlorophyll biosynthetic process//DNA repair//protein catabolic process	kinase activity//ATPase activity//DNA helicase activity//four-way junction helicase activity//DNA binding//magnesium chelatase activity//RNA binding//ATP binding//transcription factor binding//nucleoside-triphosphatase activity//hydrolase activity//RNA helicase activity	transcription factor complex//Holliday junction helicase complex//cytoplasm//replication fork//magnesium chelatase complex	26S proteasome regulatory complex, ATPase RPT4
comp74739_c0	0.939104	94.8531	-6.6583	8.0205e-06	0.0015708	1861	ABC transporter ABCF family [Phytophthora sojae]	Candida dubliniensis CD36 ATP-binding cassette protein involved in Ribosome Biogenesis, putative (CD36_22210) mRNA, complete cds	ATP-binding cassette, subfamily F, member 2	ABC transporter F family member 1 OS=Arabidopsis thaliana GN=ABCF1 PE=1 SV=1	SRP54-type protein, GTPase domain//Protein of unknown function, DUF258//Archaeal ATPase//Uncharacterised P-loop hydrolase UPF0079//Type II/IV secretion system protein//AAA domain (dynein-related subfamily)//RNA helicase//Guanylate kinase//NTPase//ATPase family associated with various cellular activities (AAA)//NB-ARC domain//50S ribosome-binding GTPase//Halocarboxylic acid dehydrogenase DehI//ABC…	toxin metabolic process//small GTPase mediated signal transduction//SRP-dependent cotranslational protein targeting to membrane//cellular biogenic amine metabolic process//threonylcarbamoyladenosine biosynthetic process//transport	ATP binding//RNA binding//nucleoside-triphosphatase activity//nucleotide binding//hydrolase activity, acting on acid halide bonds, in C-halide compounds//transferase activity, transferring acyl groups//protein binding//GTP binding//RNA helicase activity//ATPase activity//GTPase activity//ADP binding	intracellular//cytoplasm	Predicted transporter (ABC superfamily)
comp100079_c0	0	97.292	#NAME?	8.033e-06	0.0015712	1376	--	--	--	--	--	--	--	--	--
comp97465_c0	0	194.417	#NAME?	8.0588e-06	0.0015741	705	hypothetical protein NECHADRAFT_60116 [Nectria haematococca mpVI 77-13-4] >gi|256733087|gb|EEU46435.1| hypothetical protein NECHADRAFT_60116 [Nectria haematococca mpVI 77-13-4]	--	UMP-CMP kinase	Uridylate kinase OS=Saccharomyces cerevisiae (strain ATCC 204508 / S288c) GN=URA6 PE=1 SV=1	Zeta toxin//Conserved hypothetical ATP binding protein//SRP54-type protein, GTPase domain	nucleobase-containing small molecule metabolic process//SRP-dependent cotranslational protein targeting to membrane//phosphate-containing compound metabolic process	ATP binding//kinase activity//nucleotide binding//GTP binding	--	Uridylate kinase/adenylate kinase
comp109611_c1	2.3602	110.504	-5.5491	8.0894e-06	0.0015758	415	PREDICTED: 40S ribosomal protein S27-like [Cricetulus griseus] >gi|344249033|gb|EGW05137.1| 40S ribosomal protein S27-like protein [Cricetulus griseus]	Aspergillus terreus NIH2624 40S ribosomal protein S27 (ATEG_08755) partial mRNA	small subunit ribosomal protein S27e	40S ribosomal protein S27-3 OS=Arabidopsis thaliana GN=RPS27D PE=1 SV=2	IBR domain//Ribosomal protein S27	ribosome biogenesis//translation	structural constituent of ribosome//metal ion binding//zinc ion binding	intracellular//ribosome	40s ribosomal protein S27
comp121648_c0	0.481989	400.836	-9.6998	8.0804e-06	0.0015758	305	cytoplasmic ribosomal protein S13 [Pyrocystis lunula]	--	small subunit ribosomal protein S13e	40S ribosomal protein S13-2 OS=Arabidopsis thaliana GN=RPS13B PE=2 SV=1	Ribosomal S13/S15 N-terminal domain	ribosome biogenesis//translation	structural constituent of ribosome	ribosome	40S ribosomal protein S13
comp120231_c0	7435.4	3006.03	1.3066	8.1334e-06	0.0015823	1849	calcium ion binding protein, putative [Ricinus communis] >gi|223548739|gb|EEF50229.1| calcium ion binding protein, putative [Ricinus communis]	--	--	--	EF hand//EF-hand domain//EF hand//Secreted protein acidic and rich in cysteine Ca binding region//Centromere kinetochore component W//EF-hand domain pair	mitosis//kinetochore assembly//signal transduction	calcium ion binding//DNA binding	proteinaceous extracellular matrix	--
comp121867_c0	2.82975	472.141	-7.3824	8.1874e-06	0.0015906	326	hypothetical protein [Monosiga brevicollis MX1] >gi|163777070|gb|EDQ90688.1| predicted protein [Monosiga brevicollis MX1]	--	diazepam-binding inhibitor (GABA receptor modulator, acyl-CoA-binding protein)	Acyl-CoA-binding protein OS=Ricinus communis PE=3 SV=1	Acyl CoA binding protein	--	fatty-acyl-CoA binding	--	Acyl-CoA-binding protein
comp123746_c0	0	278.228	#NAME?	8.2087e-06	0.0015927	367	--	--	--	--	--	--	--	--	--
comp101456_c0	0	164.895	#NAME?	8.3526e-06	0.0016163	2009	Eukaryotic translation initiation factor 3 subunit, putative [Ricinus communis] >gi|223545333|gb|EEF46838.1| Eukaryotic translation initiation factor 3 subunit, putative [Ricinus communis]	--	translation initiation factor 3 subunit B	Eukaryotic translation initiation factor 3 subunit B OS=Arabidopsis thaliana GN=TIF3B1 PE=1 SV=1	Glucose / Sorbosone dehydrogenase//WD domain, G-beta repeat//RNA recognition motif. (a.k.a. RRM, RBD, or RNP domain)	carbohydrate metabolic process	heterocyclic compound binding//quinone binding//nucleic acid binding//oxidoreductase activity, acting on the CH-OH group of donors, quinone or similar compound as acceptor//protein binding//organic cyclic compound binding	--	Translation initiation factor 3, subunit b (eIF-3b)
comp119266_c0	1.87821	599.675	-8.3187	8.3501e-06	0.0016163	4405	Ubiquitin-conjugating enzyme family protein [Oxytricha trifallax]	--	--	Protein NLRC3 OS=Homo sapiens GN=NLRC3 PE=2 SV=2	Leucine Rich Repeat//EF-hand domain pair//RNA recognition motif. (a.k.a. RRM, RBD, or RNP domain)//Ubiquitin-conjugating enzyme	--	calcium ion binding//nucleic acid binding//protein binding//acid-amino acid ligase activity	--	Ubiquitin-protein ligase
comp73265_c0	2245.18	907.52	1.3068	8.4084e-06	0.0016249	1383	PREDICTED: GDSL esterase/lipase At1g74460-like [Glycine max]	--	--	GDSL esterase/lipase At1g74460 OS=Arabidopsis thaliana GN=At1g74460 PE=2 SV=1	GDSL-like Lipase/Acylhydrolase//Protein of unknown function (DUF592)	nitrogen compound metabolic process//protein deacetylation//regulation of transcription, DNA-dependent//chromatin silencing//lipid metabolic process	NAD binding//hydrolase activity, acting on ester bonds//hydrolase activity, acting on carbon-nitrogen (but not peptide) bonds, in linear amides//zinc ion binding//NAD-dependent histone deacetylase activity	histone deacetylase complex	--
comp93839_c0	801.531	2130.01	-1.41	8.434e-06	0.0016277	1884	predicted protein [Populus trichocarpa] >gi|222839032|gb|EEE77383.1| predicted protein [Populus trichocarpa]	Arabidopsis thaliana putative peptide/nitrate transporter (AT1G59740) mRNA, complete cds	--	Probable peptide/nitrate transporter At1g59740 OS=Arabidopsis thaliana GN=At1g59740 PE=2 SV=1	POT family	response to nematode//transport	transporter activity	membrane//plasma membrane	H+/oligopeptide symporter
comp120048_c0	0	110.703	#NAME?	8.4528e-06	0.0016278	994	hypothetical protein GUITHDRAFT_75473, partial [Guillardia theta CCMP2712]	--	--	Probable E3 ubiquitin-protein ligase HERC2 OS=Drosophila melanogaster GN=HERC2 PE=1 SV=3	--	--	--	--	FOG: RCC1 domain
comp98614_c0	7792.56	3560.32	1.1301	8.4572e-06	0.0016278	1141	PREDICTED: probable glutathione S-transferase [Vitis vinifera]	Populus trichocarpa tau class glutathione transferase GSTU32 mRNA, complete cds	glutathione S-transferase	Glutathione S-transferase 3 OS=Glycine max GN=GST3 PE=1 SV=1	Glutathione S-transferase, N-terminal domain//Tetrahydromethanopterin S-methyltransferase, F subunit (MtrF)//Glutathione S-transferase, N-terminal domain//Glutathione S-transferase, N-terminal domain	glutathione metabolic process//methanogenesis//response to karrikin//folic acid biosynthetic process	protein binding//tetrahydromethanopterin S-methyltransferase activity	membrane	Glutathione S-transferase
comp78373_c0	3.2993	2198.07	-9.3799	8.4952e-06	0.001633	597	hypothetical protein CHLNCDRAFT_27566, partial [Chlorella variabilis]	--	small subunit ribosomal protein S25e	40S ribosomal protein S25-3 OS=Arabidopsis thaliana GN=RPS25D PE=3 SV=2	Bacterial regulatory proteins, gntR family//MarR family//Winged helix DNA-binding domain//RNA polymerase Rpc34 subunit	regulation of transcription, DNA-dependent//pyrimidine nucleobase metabolic process//purine nucleobase metabolic process//transcription, DNA-dependent	DNA-directed RNA polymerase activity//DNA binding//sequence-specific DNA binding transcription factor activity	transcription factor complex//intracellular//nucleolus	40S ribosomal protein S25
comp104170_c0	126.403	1.09968	6.8448	8.5369e-06	0.0016345	495	--	--	--	--	--	--	--	--	--
comp115024_c0	0.951541	790.031	-9.6974	8.5196e-06	0.0016345	840	hypothetical protein PPL_11205 [Polysphondylium pallidum PN500]	--	--	--	FMN-binding domain	--	FMN binding	membrane	--
comp119593_c0	4.73283	169.616	-5.1634	8.5342e-06	0.0016345	489	elongation factor 1A, partial [Ceratiomyxa fruticulosa]	Hordeum vulgare subsp. vulgare cDNA clone: FLbaf73o03, mRNA sequence	elongation factor 1-alpha	Elongation factor 1-alpha OS=Dictyostelium discoideum GN=eef1a1 PE=1 SV=2	Catechol dioxygenase N terminus//Elongation factor Tu domain 2//Elongation factor Tu GTP binding domain	carbazole catabolic process//benzoate metabolic process//translational elongation//GTP catabolic process//regulation of translational elongation//1,4-dichlorobenzene catabolic process//toluene catabolic process//catechol-containing compound metabolic process//xylene catabolic process//oxidation-reduction process	translation elongation factor activity//GTP binding//iron ion binding//catechol 1,2-dioxygenase activity//GTPase activity	cytoplasm//ribosome	Translation elongation factor EF-1 alpha/Tu
comp117940_c0	0.939104	439.728	-8.8711	8.5583e-06	0.0016365	1691	--	--	--	--	--	--	--	--	--
comp119178_c0	0	280.929	#NAME?	8.5912e-06	0.0016406	3878	leucine-rich repeat-containing protein [Polysphondylium pallidum PN500]	--	--	Probable serine/threonine-protein kinase pats1 OS=Dictyostelium discoideum GN=pats1 PE=3 SV=1	Miro-like protein//Ras family//Ethanolamine utilisation - propanediol utilisation//Septin//ABC transporter//ADP-ribosylation factor family//Protein kinase domain//Leucine Rich Repeat//Plant self-incompatibility response (SCRL) protein//50S ribosome-binding GTPase//Elongation factor Tu GTP binding domain//Gtr1/RagA G protein conserved region//Protein of unknown function, DUF258//Protein tyrosine k…	protein phosphorylation//cellular biogenic amine metabolic process//cell cycle//signal transduction//small GTPase mediated signal transduction	GTPase activity//protein binding//protein kinase activity//GTP binding//ATP binding//ATPase activity	intracellular//nucleus//cytoplasm	Tyrosine kinase specific for activated (GTP-bound) p21cdc42Hs
comp104742_c0	0	120.36	#NAME?	8.6621e-06	0.0016502	1656	PREDICTED: serine/threonine-protein kinase PAK 2-like isoform 3 [Oryzias latipes]	--	p21-activated kinase 2	Serine/threonine-protein kinase pakA OS=Dictyostelium discoideum GN=pakA PE=1 SV=1	Protein kinase domain//Protein tyrosine kinase	protein phosphorylation	ATP binding//protein kinase activity	--	p21-activated serine/threonine protein kinase
comp52458_c0	3.2993	1288.78	-8.6096	8.6644e-06	0.0016502	353	40S ribosomal protein S21 [Schizosaccharomyces japonicus yFS275] >gi|212003340|gb|EEB09000.1| 40S ribosomal protein S21 [Schizosaccharomyces japonicus yFS275]	--	small subunit ribosomal protein S21e	40S ribosomal protein S21 OS=Schizosaccharomyces pombe (strain 972 / ATCC 24843) GN=rps21 PE=1 SV=2	Ribosomal protein S21e	ribosome biogenesis//translation	structural constituent of ribosome	intracellular part//ribosome//intracellular	40S ribosomal protein S21
comp106514_c0	4.27572	1709.22	-8.643	8.7689e-06	0.0016658	662	PREDICTED: 60S ribosomal protein L11-like [Anolis carolinensis]	--	large subunit ribosomal protein L11e	60S ribosomal protein L11 OS=Rattus norvegicus GN=Rpl11 PE=1 SV=2	ribosomal L5P family C-terminus//Ribosomal protein L5	ribosome biogenesis//translation	structural constituent of ribosome	ribosome	60S ribosomal protein L11
comp116052_c9	1313.65	3089.4	-1.2338	8.7663e-06	0.0016658	1708	predicted protein [Populus trichocarpa] >gi|222855908|gb|EEE93455.1| predicted protein [Populus trichocarpa]	Coffea arabica x Coffea canephora putative class III peroxidase (POX4) mRNA, partial cds	peroxidase	Peroxidase 10 OS=Arabidopsis thaliana GN=PER10 PE=1 SV=1	Peroxidase	peroxidase reaction//oxidation-reduction process//response to oxidative stress	heme binding//peroxidase activity//metal ion binding	--	--
comp68612_c0	1.90308	613.133	-8.3317	8.9211e-06	0.0016925	1441	hypothetical protein DICPUDRAFT_152431 [Dictyostelium purpureum] >gi|325081725|gb|EGC35230.1| hypothetical protein DICPUDRAFT_152431 [Dictyostelium purpureum]	Entamoeba dispar SAW760 hypothetical protein, conserved EDI_065040 mRNA, complete cds	p70 ribosomal S6 kinase	RAC family serine/threonine-protein kinase homolog OS=Dictyostelium discoideum GN=pkbA PE=1 SV=1	Protein tyrosine kinase//Protein kinase domain//Protein kinase C terminal domain	protein phosphorylation//phosphorylation//serine family amino acid metabolic process	ATP binding//protein serine/threonine kinase activity//protein kinase activity//nucleotide binding	--	Serine/threonine protein kinase
comp117199_c0	2.38507	1170.31	-8.9386	8.975e-06	0.0017005	448	--	--	--	--	--	--	--	--	--
comp105328_c0	96.3514	1.09968	6.4532	9.0093e-06	0.0017025	1703	hypothetical protein FOXB_13834 [Fusarium oxysporum Fo5176]	--	--	SRSF protein kinase 3 OS=Homo sapiens GN=SRPK3 PE=2 SV=2	Lipopolysaccharide kinase (Kdo/WaaP) family//Protein tyrosine kinase//Protein kinase domain	lipopolysaccharide biosynthetic process//protein phosphorylation	protein kinase activity//phosphotransferase activity, alcohol group as acceptor//ATP binding	membrane	Serine/threonine protein kinase
comp90835_c0	377.156	2.70129	7.1254	9.0016e-06	0.0017025	1262	hypothetical protein FOXB_07203 [Fusarium oxysporum Fo5176]	Gibberella zeae PH-1 hypothetical protein partial mRNA	--	Protein DJ-1 OS=Dictyostelium discoideum GN=DDB_G0285969 PE=3 SV=1	--	--	--	--	--
comp68949_c0	0.481989	85.741	-7.4748	9.0408e-06	0.0017063	1752	heat shock protein 90 kDa [Blastocladiella emersonii]	Tetrahymena pyriformis heat shock protein 90 (HSP81) gene, partial cds	molecular chaperone HtpG	Heat shock protein 81-2 OS=Oryza sativa subsp. japonica GN=HSP81-2 PE=2 SV=1	Serine carboxypeptidase//Hsp90 protein	protein folding//proteolysis//response to stress	unfolded protein binding//serine-type carboxypeptidase activity//ATP binding	--	Molecular chaperone (HSP90 family)
comp103706_c0	1.43353	572.089	-8.6405	9.1683e-06	0.0017238	1780	hypothetical protein GUITHDRAFT_89280 [Guillardia theta CCMP2712]	--	--	Vacuolar protein 8 OS=Chaetomium globosum (strain ATCC 6205 / CBS 148.51 / DSM 1962 / NBRC 6347 / NRRL 1970) GN=VAC8 PE=3 SV=3	HEAT repeat//V-ATPase subunit H//Proteasome non-ATPase 26S subunit//Armadillo/beta-catenin-like repeat	ATP hydrolysis coupled proton transport	hydrolase activity, acting on acid anhydrides, catalyzing transmembrane movement of substances//protein binding//protein binding involved in protein folding	vacuolar proton-transporting V-type ATPase, V1 domain	Armadillo repeat protein VAC8 required for vacuole fusion, inheritance and cytosol-to-vacuole protein targeting
comp105732_c0	0	101.595	#NAME?	9.1749e-06	0.0017238	1951	hypothetical protein TRIADDRAFT_63788 [Trichoplax adhaerens] >gi|190586586|gb|EDV26639.1| hypothetical protein TRIADDRAFT_63788 [Trichoplax adhaerens]	--	--	Coiled-coil domain-containing protein 93 homolog OS=Dictyostelium discoideum GN=DDB_G0292680 PE=3 SV=1	UV radiation resistance protein and autophagy-related subunit 14//Prefoldin subunit//Syntaxin 6, N-terminal//REV protein (anti-repression trans-activator protein)	protein folding//regulation of transcription, DNA-dependent//Golgi vesicle transport//positive regulation of autophagy	unfolded protein binding//sequence-specific DNA binding transcription factor activity	membrane//transcription factor complex//host cell nucleus//prefoldin complex	Uncharacterized conserved protein
comp118473_c0	0	138.074	#NAME?	9.1744e-06	0.0017238	2407	scp-like extracellular, putative [Ichthyophthirius multifiliis]	--	--	--	Protein of unknown function (DUF3595)	ion transport	mechanically-gated ion channel activity	integral to membrane	--
comp73287_c0	0.481989	1486.84	-11.591	9.1814e-06	0.0017238	654	--	--	--	--	--	--	--	--	--
comp111435_c1	2.37264	110.294	-5.5387	9.2638e-06	0.0017348	1764	hypothetical protein RO3G_11747 [Rhizopus delemar RA 99-880]	Sporisorium reilianum SRZ2 chromosome 9 complete DNA sequence	polyadenylate-binding protein	Polyadenylate-binding protein 4 OS=Homo sapiens GN=PABPC4 PE=1 SV=1	Poly-adenylate binding protein, unique domain//RNA recognition motif. (a.k.a. RRM, RBD, or RNP domain)//RNA binding domain	mRNA catabolic process//regulation of RNA metabolic process	nucleic acid binding//RNA binding//metal ion binding//poly(A)-specific ribonuclease activity	cytoplasm//nucleus	Polyadenylate-binding protein (RRM superfamily)
comp208748_c0	0	76.3753	#NAME?	9.2584e-06	0.0017348	1266	--	--	--	--	--	--	--	--	--
comp113034_c0	0.469552	1409.29	-11.551	9.2855e-06	0.0017367	7527	helicase [Polysphondylium pallidum PN500]	--	--	Protein translocase subunit SecA OS=Syntrophus aciditrophicus (strain SB) GN=secA PE=3 SV=2	50S ribosome-binding GTPase//ABC transporter//Zeta toxin//SecA DEAD-like domain//Protein of unknown function, DUF258	protein import	GTPase activity//kinase activity//ATP binding//GTP binding//ATPase activity	membrane	--
comp118770_c0	6.20367	139.404	-4.49	9.3147e-06	0.0017376	890	60S ribosomal protein [Phaseolus vulgaris] >gi|319428672|gb|ADV56695.1| 60S ribosomal protein [Phaseolus vulgaris]	Drosophila erecta GG19869 (Dere\GG19869), mRNA	large subunit ribosomal protein L19e	60S ribosomal protein L19-3 OS=Arabidopsis thaliana GN=RPL19C PE=2 SV=3	Ribosomal protein L19e	translation//ribosome biogenesis	structural constituent of ribosome	ribosome//intracellular	60s ribosomal protein L19
comp135105_c0	0.469552	103.603	-7.7856	9.3026e-06	0.0017376	443	--	--	--	--	Geminivirus putative movement protein//Colicin V production protein	spread of virus in host, cell to cell//toxin biosynthetic process	--	membrane//integral to membrane	--
comp117295_c4	354.319	1052.99	-1.5714	9.4809e-06	0.0017664	949	transcription factor, putative [Ricinus communis] >gi|223550885|gb|EEF52371.1| transcription factor, putative [Ricinus communis]	Vitis vinifera contig VV78X024983.11, whole genome shotgun sequence	--	WUSCHEL-related homeobox 4 OS=Arabidopsis thaliana GN=WOX4 PE=2 SV=1	Homeobox domain	regulation of transcription, DNA-dependent	sequence-specific DNA binding transcription factor activity//sequence-specific DNA binding	transcription factor complex	--
comp52682_c0	0	201.971	#NAME?	9.4943e-06	0.0017666	1681	PREDICTED: nucleolar protein 56-like [Nasonia vitripennis]	Dictyostelium discoideum AX4 NOP5 family protein (nol5a) mRNA, complete cds	nucleolar protein 56	Nucleolar protein 56 OS=Homo sapiens GN=NOP56 PE=1 SV=4	Paramyxovirus nucleocapsid protein//Ryanodine Receptor TM 4-6//Glycolipid 2-alpha-mannosyltransferase//ZIP Zinc transporter//RNA polymerase Rpb1, domain 5	calcium ion transport//pyrimidine nucleobase metabolic process//transmembrane transport//purine nucleobase metabolic process//cellular calcium ion homeostasis//transcription, DNA-dependent//protein glycosylation//metal ion transport	ryanodine-sensitive calcium-release channel activity//DNA binding//structural molecule activity//DNA-directed RNA polymerase activity//mannosyltransferase activity//metal ion transmembrane transporter activity	alpha-1,6-mannosyltransferase complex//nucleolus//membrane//integral to membrane//viral nucleocapsid//intracellular	Ribosome biogenesis protein - Nop56p/Sik1p
comp120078_c0	1.90308	561.642	-8.2052	9.5297e-06	0.0017709	1348	--	--	--	--	Ankyrin repeat//Transmembrane protein//Autophagy protein Apg6//Herpesvirus DNA helicase/primase complex associated protein//Nucleotide-sugar transporter//Ankyrin repeat//Peptidase family S49 N-terminal//V-type ATPase 116kDa subunit family	ATP hydrolysis coupled proton transport//autophagy//carbohydrate transport//viral genome replication//proton transport	serine-type endopeptidase activity//protein binding//sugar:hydrogen symporter activity//hydrogen ion transmembrane transporter activity	proton-transporting V-type ATPase, V0 domain//Golgi membrane//plasma membrane//integral to membrane	--
comp54244_c0	0	130.568	#NAME?	9.6064e-06	0.0017829	765	--	--	--	--	Tetraspanin family	--	--	integral to membrane	--
comp78494_c0	2.85462	1312.92	-8.8453	9.6214e-06	0.0017834	1018	actin related protein 2/3 complex [Dictyostelium fasciculatum]	--	actin related protein 2/3 complex, subunit 2	Actin-related protein 2/3 complex subunit 2 OS=Dictyostelium discoideum GN=arcB PE=1 SV=1	Arp2/3 complex, 34 kD subunit p34-Arc	regulation of actin filament polymerization	--	cytoskeleton	Actin-related protein Arp2/3 complex, subunit ARPC2
comp103905_c0	2202.42	6465.68	-1.5537	9.659e-06	0.0017881	1270	pistil-specific extensin-like protein [Solanum nigrum]	--	--	Pistil-specific extensin-like protein OS=Nicotiana tabacum PE=2 SV=1	--	--	--	--	--
comp47725_c0	0	75.6795	#NAME?	9.7023e-06	0.0017932	726	--	--	--	--	--	--	--	--	--
comp86137_c0	0.481989	624.538	-10.34	9.711e-06	0.0017932	1883	--	--	--	--	--	--	--	--	--
comp170160_c0	0	75.4149	#NAME?	9.7273e-06	0.0017939	669	hypothetical protein MICPUN_59023 [Micromonas sp. RCC299] >gi|226517996|gb|ACO63988.1| hypothetical protein MICPUN_59023 [Micromonas sp. RCC299]	--	--	--	--	--	--	--	--
comp73386_c0	0	314.301	#NAME?	9.7437e-06	0.0017946	1324	carboxypeptidase A1 [Capsaspora owczarzaki ATCC 30864]	--	--	Metallocarboxypeptidase A-like protein MCYG_01475 OS=Arthroderma otae (strain ATCC MYA-4605 / CBS 113480) GN=MCYG_01475 PE=3 SV=1	Zinc carboxypeptidase	proteolysis	metallocarboxypeptidase activity//zinc ion binding	--	Zinc carboxypeptidase
comp113773_c0	0	84.9811	#NAME?	9.8461e-06	0.0018112	1497	PREDICTED: serine palmitoyltransferase 1-like isoform 1 [Anolis carolinensis]	--	serine palmitoyltransferase	Serine palmitoyltransferase 1 OS=Mus musculus GN=Sptlc1 PE=2 SV=2	Beta-eliminating lyase//Aminotransferase class I and II//Poxvirus I3 ssDNA-binding protein//Cys/Met metabolism PLP-dependent enzyme	cellular amino acid metabolic process//biosynthetic process	lyase activity//single-stranded DNA binding//pyridoxal phosphate binding	--	Serine palmitoyltransferase
comp103710_c0	0.481989	224.25	-8.8619	9.8963e-06	0.0018144	1987	leucine-zipper-like transcriptional regulator 1 [Danio rerio] >gi|120537601|gb|AAI29175.1| Si:dkey-98f17.2 [Danio rerio]	--	--	Leucine-zipper-like transcriptional regulator 1 OS=Homo sapiens GN=LZTR1 PE=2 SV=2	DDHD domain//Calponin homology (CH) domain//Ferric uptake regulator family//BTB/POZ domain	regulation of transcription, DNA-dependent	metal ion binding//protein binding//sequence-specific DNA binding transcription factor activity	transcription factor complex	--
comp108686_c0	0.939104	1381.42	-10.523	9.9132e-06	0.0018144	1616	--	--	--	--	--	--	--	--	--
comp115643_c0	0.469552	85.8412	-7.5142	9.906e-06	0.0018144	1626	group IV decarboxylase [Dictyostelium fasciculatum]	--	ornithine decarboxylase	Probable ornithine decarboxylase OS=Dictyostelium discoideum GN=odc PE=3 SV=1	Pyridoxal-dependent decarboxylase, pyridoxal binding domain//Pyridoxal-dependent decarboxylase, C-terminal sheet domain	--	catalytic activity	--	Ornithine decarboxylase
comp71104_c0	10586.5	4955.63	1.0951	9.885e-06	0.0018144	1686	hydroxycinnamoyl-CoA shikimate/quinate hydroxycinnamoyl transferase [Coffea arabica]	Ricinus communis Taxadien-5-alpha-ol O-acetyltransferase, putative, mRNA	omega-hydroxypalmitate O-feruloyl transferase	Omega-hydroxypalmitate O-feruloyl transferase OS=Arabidopsis thaliana GN=HHT1 PE=1 SV=1	Transferase family	--	transferase activity, transferring acyl groups other than amino-acyl groups	--	--
comp98382_c0	197.942	703.397	-1.8293	9.9614e-06	0.0018209	1146	Heavy metal-associated domain containing protein expressed [Medicago truncatula] >gi|355480131|gb|AES61334.1| Heavy metal-associated domain containing protein expressed [Medicago truncatula]	PREDICTED: Acyrthosiphon pisum hypothetical protein LOC100163533 (LOC100163533), mRNA	--	--	Heavy-metal-associated domain	metal ion transport	metal ion binding	--	--
comp92045_c1	52.9381	357.727	-2.7565	1.0006e-05	0.0018268	754	Acid phosphatase-like protein [Medicago truncatula] >gi|355495772|gb|AES76975.1| Acid phosphatase-like protein [Medicago truncatula]	--	--	Acid phosphatase 1 OS=Solanum lycopersicum GN=APS1 PE=2 SV=1	HAD superfamily, subfamily IIIB (Acid phosphatase)	riboflavin metabolic process//hexachlorocyclohexane metabolic process	acid phosphatase activity	--	--
comp124431_c0	0.481989	144.336	-8.2262	1.0112e-05	0.0018437	237	--	--	--	--	--	--	--	--	--
comp119975_c0	0.481989	155.596	-8.3346	1.016e-05	0.0018479	787	--	--	--	--	UV radiation resistance protein and autophagy-related subunit 14//Septum formation initiator//GLE1-like protein	positive regulation of autophagy//poly(A)+ mRNA export from nucleus//cell cycle	--	nuclear pore	--
comp72943_c1	4.75771	3217.52	-9.4015	1.0149e-05	0.0018479	915	calcium-regulated actin-bundling protein [Dictyostelium purpureum] >gi|325082400|gb|EGC35883.1| calcium-regulated actin-bundling protein [Dictyostelium purpureum]	--	--	Calcium-regulated actin-bundling protein OS=Dictyostelium discoideum GN=abpB PE=1 SV=1	--	--	--	--	--
comp105321_c2	0	482.162	#NAME?	1.0181e-05	0.0018495	400	RecName: Full=Actin-related protein 2; AltName: Full=Actin-like protein 2 >gi|881633|gb|AAC46911.1| Arp2 [Acanthamoeba castellanii]	--	--	Actin-related protein 2 OS=Acanthamoeba castellanii GN=arp2 PE=2 SV=1	--	--	ATP binding//actin binding	cell projection//cytoplasm//cytoskeleton	Actin-related protein Arp2/3 complex, subunit Arp2
comp124092_c0	0	172.449	#NAME?	1.0264e-05	0.0018621	320	--	--	--	--	--	--	--	--	--
comp110421_c0	1.87821	1522.07	-9.6625	1.031e-05	0.0018681	574	40S ribosomal protein S18 [Tuber melanosporum Mel28] >gi|295629374|emb|CAZ79745.1| unnamed protein product [Tuber melanosporum]	Timarcha balearica mRNA for S18e ribosomal protein (rpS18e gene)	small subunit ribosomal protein S18e	40S ribosomal protein S18 OS=Branchiostoma belcheri GN=RPS18 PE=2 SV=1	Formamidopyrimidine-DNA glycosylase H2TH domain//Ribosomal protein S13/S18	DNA repair//translation//ribosome biogenesis//nucleotide-excision repair//base-excision repair	structural constituent of ribosome//DNA-(apurinic or apyrimidinic site) lyase activity//hydrolase activity, hydrolyzing N-glycosyl compounds//damaged DNA binding//RNA binding//zinc ion binding	ribosome//intracellular	Ribosomal protein S18
comp97977_c0	0.481989	511.659	-10.052	1.0334e-05	0.0018701	517	--	--	--	--	L6 membrane protein//Prominin//Resistin	signal transduction	hormone activity	extracellular region//integral to membrane	--
comp52040_c0	0.939104	499.969	-9.0563	1.036e-05	0.0018725	382	thioredoxin II [Candida tropicalis MYA-3404] >gi|240130858|gb|EER30420.1| thioredoxin II [Candida tropicalis MYA-3404]	--	thioredoxin 1	Thioredoxin OS=Macaca mulatta GN=TXN PE=3 SV=2	Redoxin//KaiB domain//Glutaredoxin//AhpC/TSA family//Thioredoxin	oxidation-reduction process//cell redox homeostasis//rhythmic process//electron transport	antioxidant activity//electron carrier activity//protein disulfide oxidoreductase activity//oxidoreductase activity	--	Thioredoxin
comp104441_c0	0.469552	85.0496	-7.5009	1.041e-05	0.0018792	892	NAD(P)-binding protein [Coniophora puteana RWD-64-598 SS2]	--	--	Uncharacterized protein C2A9.02 OS=Schizosaccharomyces pombe (strain 972 / ATCC 24843) GN=SPBC2A9.02 PE=2 SV=1	RmlD substrate binding domain//Dihydrodipicolinate reductase, N-terminus//Ketopantoate reductase PanE/ApbA//NAD binding domain of 6-phosphogluconate dehydrogenase//short chain dehydrogenase//NAD(P)H binding domain of trans-2-enoyl-CoA reductase//lactate/malate dehydrogenase, NAD binding domain//3-hydroxyacyl-CoA dehydrogenase, NAD binding domain//SAND domain//NAD dependent epimerase/dehydratase f…	pentose-phosphate shunt//potassium ion transport//lysine biosynthetic process//fatty acid metabolic process//androgen metabolic process//estrogen metabolic process//streptomycin biosynthetic process//polyketide biosynthetic process//steroid biosynthetic process//extracellular polysaccharide biosynthetic process//nucleotide-sugar metabolic process//D-gluconate metabolic process//leucine catabolic …	DNA binding//phosphogluconate dehydrogenase (decarboxylating) activity//coenzyme binding//oxidoreductase activity, acting on the CH-OH group of donors, NAD or NADP as acceptor//2-dehydropantoate 2-reductase activity//catalytic activity//3-beta-hydroxy-delta5-steroid dehydrogenase activity//3-hydroxyacyl-CoA dehydrogenase activity//oxidoreductase activity//4-hydroxy-tetrahydrodipicolinate reductas…	--	--
comp100928_c0	2.3602	108.401	-5.5213	1.0427e-05	0.0018801	480	RecName: Full=60S ribosomal protein L31 >gi|5123727|emb|CAB45375.1| ribosomal protein L31 [Cyanophora paradoxa]	Penicillium marneffei ATCC 18224 60S ribosomal protein L31e, mRNA	large subunit ribosomal protein L31e	60S ribosomal protein L31 OS=Cyanophora paradoxa GN=RPL31 PE=3 SV=1	Ribosomal protein L31e//SBDS protein C-terminal domain	translation//ribosome biogenesis	structural constituent of ribosome	ribosome//intracellular	60S ribosomal protein L31
comp51575_c0	0	496.17	#NAME?	1.0446e-05	0.001881	1254	hypothetical protein [Monosiga brevicollis MX1] >gi|163773588|gb|EDQ87226.1| predicted protein [Monosiga brevicollis MX1]	--	--	--	Retroviral envelope protein//Replication factor-A protein 1, N-terminal domain	DNA replication	structural molecule activity//DNA binding	nucleus//viral envelope	--
comp98899_c0	0	75.4422	#NAME?	1.046e-05	0.0018812	1278	hypothetical protein SELMODRAFT_115476 [Selaginella moellendorffii] >gi|300150383|gb|EFJ17034.1| hypothetical protein SELMODRAFT_115476 [Selaginella moellendorffii]	--	beta-aspartyl-dipeptidase (metallo-type)	Isoaspartyl dipeptidase OS=Escherichia coli (strain K12) GN=iadA PE=1 SV=1	Amidohydrolase family	--	hydrolase activity	--	--
comp117374_c0	0.481989	158.667	-8.3628	1.049e-05	0.001882	1442	PREDICTED: kynurenine 3-monooxygenase-like [Amphimedon queenslandica]	--	--	Kynurenine 3-monooxygenase OS=Flavobacterium psychrophilum (strain JIP02/86 / ATCC 49511) GN=kmo PE=3 SV=1	Pyridine nucleotide-disulphide oxidoreductase//Glucose inhibited division protein A//Squalene epoxidase	terpenoid biosynthetic process//oxidation-reduction process//steroid biosynthetic process//tRNA processing	oxidoreductase activity//squalene monooxygenase activity//flavin adenine dinucleotide binding	integral to membrane	Kynurenine 3-monooxygenase and related flavoprotein monooxygenases
comp98029_c0	144.886	0.501931	8.1732	1.0479e-05	0.001882	573	hypothetical protein FOXB_01812 [Fusarium oxysporum Fo5176]	--	--	--	--	--	--	--	--
comp105712_c1	0	75.3943	#NAME?	1.0512e-05	0.0018836	234	--	--	--	--	Calcium-activated potassium channel, beta subunit	potassium ion transport	calcium-activated potassium channel activity	membrane	--
comp113780_c0	0.469552	324.125	-9.431	1.054e-05	0.0018863	2361	--	--	--	--	--	--	--	--	--
comp113542_c0	0	237.996	#NAME?	1.0628e-05	0.0018981	1543	AprA [Capsaspora owczarzaki ATCC 30864]	--	--	Autocrine proliferation repressor protein A OS=Dictyostelium discoideum GN=aprA PE=1 SV=1	--	--	--	--	--
comp119679_c0	167.922	0	Inf	1.0632e-05	0.0018981	600	elicitin-like protein SOL7 [Phytophthora sojae] >gi|348690180|gb|EGZ29994.1| elicitin [Phytophthora sojae]	--	--	Elicitin Vex1 OS=Pythium vexans PE=1 SV=1	Elicitin	defense response//pathogenesis	--	extracellular region	--
comp117201_c0	0	225.637	#NAME?	1.0657e-05	0.0018994	3036	hypothetical protein VITISV_030440 [Vitis vinifera]	--	--	Cytokinesis protein sepH OS=Emericella nidulans (strain FGSC A4 / ATCC 38163 / CBS 112.46 / NRRL 194 / M139) GN=sepH PE=3 SV=2	Protein kinase domain//Protein tyrosine kinase//Ankyrin repeat//Lipopolysaccharide kinase (Kdo/WaaP) family//Ankyrin repeat	lipopolysaccharide biosynthetic process//protein phosphorylation	transferase activity, transferring phosphorus-containing groups//ATP binding//phosphotransferase activity, alcohol group as acceptor//protein binding//protein kinase activity	membrane	MEKK and related serine/threonine protein kinases
comp66609_c0	0	87.1325	#NAME?	1.0665e-05	0.0018994	560	EF-hand domain family [Capsaspora owczarzaki ATCC 30864]	--	--	EF-hand domain-containing protein D2 OS=Mus musculus GN=Efhd2 PE=1 SV=1	EF hand//EF-hand domain//EF-hand domain pair//Secreted protein acidic and rich in cysteine Ca binding region	signal transduction	calcium ion binding	proteinaceous extracellular matrix	Predicted Ca2+-binding protein, EF-Hand protein superfamily
comp91407_c0	0	229.94	#NAME?	1.0827e-05	0.0019257	426	--	--	--	--	Intermediate filament protein//ATP synthase E chain	ATP synthesis coupled proton transport//proton transport	hydrogen ion transmembrane transporter activity//structural molecule activity	mitochondrial proton-transporting ATP synthase complex, coupling factor F(o)//intermediate filament	--
comp119262_c0	10.4545	284.494	-4.7662	1.0856e-05	0.0019267	4284	--	--	--	--	--	--	--	--	--
comp147465_c0	0	197.167	#NAME?	1.0859e-05	0.0019267	865	--	--	--	Putative beta-lactamase HcpE OS=Helicobacter pylori (strain J99) GN=hcpE PE=3 SV=1	Ubiquitin carboxyl-terminal hydrolase, family 1	protein deubiquitination//ubiquitin-dependent protein catabolic process	ubiquitin thiolesterase activity	intracellular	--
comp112872_c0	1403.17	4018.35	-1.5179	1.0915e-05	0.0019344	3807	predicted protein [Populus trichocarpa] >gi|222848740|gb|EEE86287.1| predicted protein [Populus trichocarpa]	Populus trichocarpa predicted protein, mRNA	--	Receptor-like protein kinase HSL1 OS=Arabidopsis thaliana GN=HSL1 PE=2 SV=1	Protein tyrosine kinase//Protein kinase domain//Leucine Rich Repeat	serine family amino acid metabolic process//protein phosphorylation//phosphorylation	ATP binding//protein serine/threonine kinase activity//protein binding//protein kinase activity	integral to membrane	--
comp121243_c0	2.3602	1043.21	-8.7879	1.1167e-05	0.0019767	559	cytoplasmic ribosomal protein S13 [Pyrocystis lunula]	Candida parapsilosis strain CDC317 annotated contig 005504	small subunit ribosomal protein S13e	40S ribosomal protein S13-2 OS=Arabidopsis thaliana GN=RPS13B PE=2 SV=1	Ribosomal S13/S15 N-terminal domain//Ribosomal protein S15//Dysbindin (Dystrobrevin binding protein 1)	translation//ribosome biogenesis	structural constituent of ribosome	ribosome//intracellular//cytoplasm	40S ribosomal protein S13
comp58808_c0	0	129.516	#NAME?	1.121e-05	0.0019817	1693	--	--	--	--	--	--	--	--	--
comp48125_c0	0	193.414	#NAME?	1.1226e-05	0.0019823	2068	hypothetical protein SELMODRAFT_416120 [Selaginella moellendorffii] >gi|300156215|gb|EFJ22844.1| hypothetical protein SELMODRAFT_416120 [Selaginella moellendorffii]	--	--	--	Lipase (class 2)	--	hydrolase activity	--	--
comp117408_c0	0	242.849	#NAME?	1.1264e-05	0.0019865	2006	--	--	--	--	--	--	--	--	--
comp76713_c0	1.90308	526.311	-8.1114	1.1353e-05	0.0019999	617	ARP23 complex subunit, partial [Dacryopinax sp. DJM-731 SS1]	--	actin related protein 2/3 complex, subunit 4	Actin-related protein 2/3 complex subunit 4 OS=Mus musculus GN=Arpc4 PE=1 SV=3	ARP2/3 complex 20 kDa subunit (ARPC4)	actin filament polymerization//Arp2/3 complex-mediated actin nucleation	--	cytoskeleton//Arp2/3 protein complex	Actin-related protein Arp2/3 complex, subunit ARPC4
comp119939_c0	135.943	3.65724	5.2161	1.1393e-05	0.0020043	1677	hypothetical protein NECHADRAFT_61287 [Nectria haematococca mpVI 77-13-4] >gi|256731797|gb|EEU45146.1| hypothetical protein NECHADRAFT_61287 [Nectria haematococca mpVI 77-13-4]	Nectria haematococca mpVI 77-13-4 hypothetical protein, mRNA	--	Protein ecm33 OS=Neosartorya fumigata (strain ATCC MYA-4609 / Af293 / CBS 101355 / FGSC A1100) GN=ecm33 PE=1 SV=1	Receptor L domain	--	--	membrane	--
comp117067_c5	1429.23	529.207	1.4333	1.1441e-05	0.0020104	2698	calcium ion binding protein, putative [Ricinus communis] >gi|223545414|gb|EEF46919.1| calcium ion binding protein, putative [Ricinus communis]	PREDICTED: Cucumis sativus calcium uptake protein 1, mitochondrial-like (LOC101218154), mRNA >gi|449485160|ref|XM_004157038.1| PREDICTED: Cucumis sativus calcium uptake protein 1, mitochondrial-like (LOC101218154), mRNA	--	Calcium uptake protein 1, mitochondrial OS=Macaca fascicularis GN=MICU1 PE=2 SV=2	EF-hand domain//EF hand//EF hand//EF-hand domain pair	--	calcium ion binding	--	Ca2+ binding protein, contains EF-hand motifs
comp105636_c0	5.20239	1541.95	-8.2114	1.1483e-05	0.0020129	565	40S ribosomal S23-like protein [Pectinaria gouldii]	Lysiphlebus testaceipes ribosomal protein S23 (RpS23) mRNA, complete cds	small subunit ribosomal protein S23e	40S ribosomal protein S23 OS=Lumbricus rubellus GN=RPS23 PE=2 SV=1	RNA cap guanine-N2 methyltransferase//Ribosomal protein S12/S23	ribosome biogenesis//translation//7-methylguanosine RNA capping//RNA methylation	methyltransferase activity//structural constituent of ribosome	small ribosomal subunit//intracellular//ribosome	40S ribosomal protein S23
comp46530_c0	0	89.284	#NAME?	1.1479e-05	0.0020129	1323	hypothetical protein GUITHDRAFT_87175, partial [Guillardia theta CCMP2712]	--	--	Diaminopimelate decarboxylase OS=Streptomyces coelicolor (strain ATCC BAA-471 / A3(2) / M145) GN=lysA PE=3 SV=1	Thiolase, C-terminal domain//Pyridoxal-dependent decarboxylase, pyridoxal binding domain//Pyridoxal-dependent decarboxylase, C-terminal sheet domain	metabolic process	catalytic activity//transferase activity, transferring acyl groups other than amino-acyl groups	--	--
comp185754_c0	0	74.7007	#NAME?	1.1586e-05	0.0020286	900	--	--	--	--	--	--	--	--	--
comp73328_c0	2.82975	1793.84	-9.3082	1.1751e-05	0.0020549	695	ribosomal protein L13Ae [Salpingoeca sp. ATCC 50818]	--	large subunit ribosomal protein L13Ae	60S ribosomal protein L16 OS=Neurospora crassa (strain ATCC 24698 / 74-OR23-1A / CBS 708.71 / DSM 1257 / FGSC 987) GN=rpl-16 PE=3 SV=1	Ribosomal protein L13	translation//ribosome biogenesis	structural constituent of ribosome	large ribosomal subunit//ribosome	60S ribosomal protein L13a
comp103443_c0	0	151.532	#NAME?	1.1775e-05	0.0020566	985	--	--	--	--	GATA zinc finger//Retroviral envelope protein//Mlo family//Yip1 domain	defense response//regulation of transcription, DNA-dependent	sequence-specific DNA binding transcription factor activity//sequence-specific DNA binding//structural molecule activity//zinc ion binding	viral envelope//membrane//integral to membrane//transcription factor complex	--
comp107501_c1	2.8795	189.98	-6.0439	1.1835e-05	0.0020646	630	ribosomal protein rpl23a [Lineus viridis]	--	large subunit ribosomal protein L23Ae	60S ribosomal protein L23a OS=Rattus norvegicus GN=Rpl23a PE=2 SV=1	Ribosomal protein L23//Mediator complex subunit 3 fungal	regulation of transcription from RNA polymerase II promoter//ribosome biogenesis//translation	structural constituent of ribosome//RNA polymerase II transcription cofactor activity//nucleotide binding	mediator complex//ribosome	60s ribosomal protein L23
comp80617_c0	0	74.7258	#NAME?	1.1854e-05	0.0020655	1597	sphingosine phosphate lyase 1, isoform CRA_a [Rattus norvegicus] >gi|149038747|gb|EDL93036.1| sphingosine phosphate lyase 1, isoform CRA_a [Rattus norvegicus]	--	sphinganine-1-phosphate aldolase	Sphingosine-1-phosphate lyase 1 OS=Rattus norvegicus GN=Sgpl1 PE=2 SV=1	Aminotransferase class I and II//Aminotransferase class-V//Pyridoxal-dependent decarboxylase conserved domain	biosynthetic process//female gonad development//carboxylic acid metabolic process//nitrogen compound metabolic process//cell differentiation//metabolic process//single organism reproductive process//regulation of biological process//cellular hormone metabolic process//steroid metabolic process//anatomical structure formation involved in morphogenesis//multicellular organismal reproductive process	pyridoxal phosphate binding//carboxy-lyase activity	endoplasmic reticulum	--
comp117909_c4	3758.9	1629.58	1.2058	1.1915e-05	0.0020722	1566	PREDICTED: hydroxycinnamoyl-Coenzyme A shikimate/quinate hydroxycinnamoyltransferase [Vitis vinifera]	--	--	Spermidine hydroxycinnamoyl transferase OS=Arabidopsis thaliana GN=SHT PE=1 SV=1	Transferase family//ABC 3 transport family	transport	transferase activity, transferring acyl groups other than amino-acyl groups//ATPase activity, coupled to transmembrane movement of substances//ATP binding	membrane	--
comp76302_c0	0	175.7	#NAME?	1.1921e-05	0.0020722	455	autophagy related protein ATG8 [Naegleria gruberi] >gi|284088575|gb|EFC42238.1| autophagy related protein ATG8 [Naegleria gruberi]	--	GABA(A) receptor-associated protein (autophagy-related protein 8)	Autophagy-related protein 8-like protein DDB_G0290491 OS=Dictyostelium discoideum GN=DDB_G0290491 PE=3 SV=1	Xin repeat//Ubiquitin-like autophagy protein Apg12	actin cytoskeleton organization//autophagic vacuole assembly	actin binding	cell junction//cytoplasm	Microtubule-associated anchor protein involved in autophagy and membrane trafficking
comp131868_c0	0	74.63	#NAME?	1.1972e-05	0.0020786	366	polyubiquitin [Gymnophrys sp. DDB-2005]	Arabidopsis lyrata subsp. lyrata hexaubiquitin protein, mRNA	--	Ubiquitin-like protein OS=Orgyia pseudotsugata multicapsid polyhedrosis virus GN=V-UBI PE=3 SV=1	Ubiquitin family	--	protein binding	--	Ubiquitin and ubiquitin-like proteins
comp111225_c2	11591.7	24180	-1.0607	1.2025e-05	0.0020804	3189	PREDICTED: oligopeptide transporter 3-like [Vitis vinifera]	Populus trichocarpa oligopeptide transporter OPT family, mRNA	--	Oligopeptide transporter 3 OS=Arabidopsis thaliana GN=OPT3 PE=2 SV=3	OPT oligopeptide transporter protein	transmembrane transport	--	--	Sexual differentiation process protein ISP4
comp47728_c0	0	74.3654	#NAME?	1.1997e-05	0.0020804	882	GA15462 [Drosophila pseudoobscura pseudoobscura] >gi|198138087|gb|EAL33487.2| GA15462 [Drosophila pseudoobscura pseudoobscura]	--	--	Translocator protein OS=Mus musculus GN=Tspo PE=2 SV=1	TspO/MBR family	--	--	integral to membrane	Peripheral-type benzodiazepine receptor and related proteins
comp51951_c0	0.939104	1724.22	-10.842	1.2025e-05	0.0020804	978	--	--	--	--	--	--	--	--	--
comp108049_c0	0	285.878	#NAME?	1.2102e-05	0.0020887	1971	succinate dehydrogenase [Polysphondylium pallidum PN500]	Sclerotinia sclerotiorum 1980 conserved hypothetical protein (SS1G_07864) partial mRNA	succinate dehydrogenase (ubiquinone) flavoprotein subunit	Succinate dehydrogenase [ubiquinone] flavoprotein subunit, mitochondrial OS=Dictyostelium discoideum GN=sdhA PE=3 SV=1	Pyridine nucleotide-disulphide oxidoreductase//Lycopene cyclase protein//Fumarate reductase flavoprotein C-term//Glucose inhibited division protein A//FAD dependent oxidoreductase	electron transport chain//carotenoid biosynthetic process//oxidation-reduction process//tricarboxylic acid cycle//tRNA processing	flavin adenine dinucleotide binding//oxidoreductase activity, acting on the CH-CH group of donors//oxidoreductase activity, acting on paired donors, with incorporation or reduction of molecular oxygen//oxidoreductase activity	--	Succinate dehydrogenase, flavoprotein subunit
comp53479_c0	0.951541	224.107	-7.8797	1.2094e-05	0.0020887	387	sorcin [Culex quinquefasciatus] >gi|167868150|gb|EDS31533.1| sorcin [Culex quinquefasciatus]	--	--	Neurocalcin-delta B OS=Danio rerio GN=ncaldb PE=2 SV=1	EF-hand domain//EF hand//EF-hand domain pair//Secreted protein acidic and rich in cysteine Ca binding region//EF hand	signal transduction	calcium ion binding	proteinaceous extracellular matrix	Calmodulin and related proteins (EF-Hand superfamily)
comp71773_c0	17648.6	8070.78	1.1288	1.2117e-05	0.0020888	1822	hypothetical protein VITISV_039443 [Vitis vinifera]	--	--	--	Transcriptional regulatory protein, C terminal//MYM-type Zinc finger with FCS sequence motif	regulation of transcription, DNA-dependent//phosphorelay signal transduction system	zinc ion binding//phosphorelay response regulator activity//DNA binding	--	--
comp103888_c2	0.481989	498.846	-10.015	1.2161e-05	0.0020903	1779	predicted protein [Hordeum vulgare subsp. vulgare]	PREDICTED: Apis mellifera probable ATP-dependent RNA helicase DDX17-like (LOC726768), mRNA	ATP-dependent RNA helicase DBP3	DEAD-box ATP-dependent RNA helicase 5 OS=Oryza sativa subsp. japonica GN=Os07g0301200 PE=2 SV=1	Helicase conserved C-terminal domain//DEAD/DEAH box helicase//Membrane transport protein	transmembrane transport	nucleic acid binding//ATP binding//heterocyclic compound binding//ATP-dependent helicase activity//helicase activity//organic cyclic compound binding//hydrolase activity	integral to membrane	ATP-dependent RNA helicase
comp79359_c0	217.43	22.9245	3.2456	1.2154e-05	0.0020903	1189	--	--	--	--	--	--	--	--	--
comp89899_c0	0	108.599	#NAME?	1.2169e-05	0.0020903	997	putative X-prolyl aminopeptidase [Clonorchis sinensis]	--	--	--	Zinc finger, C2H2 type	--	metal ion binding	--	--
comp47679_c0	0	124.161	#NAME?	1.2244e-05	0.0021007	910	predicted protein [Fibroporia radiculosa]	--	--	NAD/NADP-dependent indole-3-acetaldehyde reductase OS=Schizosaccharomyces pombe (strain 972 / ATCC 24843) GN=SPAC19G12.09 PE=1 SV=1	--	--	--	--	Aldo/keto reductase family proteins
comp97497_c0	0.481989	193.174	-8.6467	1.2262e-05	0.0021013	639	MAPEG family protein [Oxytricha trifallax]	--	--	Microsomal glutathione S-transferase 3 OS=Mus musculus GN=Mgst3 PE=1 SV=1	--	--	--	--	--
comp105733_c0	0.469552	302.156	-9.3298	1.2345e-05	0.0021106	1242	predicted protein [Polysphondylium pallidum PN500]	--	--	L-sorbosone dehydrogenase OS=Acetobacter liquefaciens PE=4 SV=1	NADH-ubiquinone oxidoreductase ASHI subunit (CI-ASHI or NDUFB8)//Glucose / Sorbosone dehydrogenase	mitochondrial electron transport, NADH to ubiquinone//sodium ion transport//electron transport//carbohydrate metabolic process//proton transport//ubiquinone biosynthetic process	oxidoreductase activity, acting on the CH-OH group of donors, quinone or similar compound as acceptor//NADH dehydrogenase (ubiquinone) activity//NADH dehydrogenase activity//quinone binding	mitochondrion	--
comp95237_c0	86.3788	0.501931	7.427	1.2337e-05	0.0021106	2051	hypothetical protein FOXB_06533 [Fusarium oxysporum Fo5176]	Gibberella zeae PH-1 hypothetical protein partial mRNA	allantoinase	Allantoinase OS=Saccharomyces cerevisiae (strain ATCC 204508 / S288c) GN=DAL1 PE=2 SV=2	Amidohydrolase family	DNA catabolic process//nitrogen compound metabolic process	metal ion binding//hydrolase activity, acting on carbon-nitrogen (but not peptide) bonds, in cyclic amides//hydrolase activity//endodeoxyribonuclease activity, producing 5'-phosphomonoesters	--	Dihydroorotase and related enzymes
comp209352_c0	0	74.1988	#NAME?	1.252e-05	0.0021379	979	lactoylglutathione lyase [Salpingoeca sp. ATCC 50818]	--	lactoylglutathione lyase	Lactoylglutathione lyase OS=Saccharomyces cerevisiae (strain ATCC 204508 / S288c) GN=GLO1 PE=1 SV=1	--	--	--	--	Glyoxalase
comp99178_c0	860.135	273.44	1.6533	1.2619e-05	0.0021524	1554	valacyclovir hydrolase, putative [Ricinus communis] >gi|223541902|gb|EEF43448.1| valacyclovir hydrolase, putative [Ricinus communis]	Populus trichocarpa predicted protein, mRNA	--	2-hydroxymuconate semialdehyde hydrolase OS=Pseudomonas putida GN=xylF PE=1 SV=1	Serine hydrolase	--	hydrolase activity	--	Predicted hydrolase/acyltransferase (alpha/beta hydrolase superfamily)
comp116642_c0	0.951541	138.886	-7.1894	1.2655e-05	0.002156	1051	--	--	--	--	MgtC family	--	--	membrane	--
comp117946_c0	42.0793	283.207	-2.7507	1.2788e-05	0.0021726	770	ubiquitin [Salpingoeca sp. ATCC 50818]	--	small subunit ribosomal protein S27Ae	Ubiquitin-40S ribosomal protein S27a-1 OS=Arabidopsis thaliana GN=RPS27AA PE=1 SV=2	Ribosomal protein S27a//Ubiquitin family	ribosome biogenesis//translation	structural constituent of ribosome//protein binding	intracellular//ribosome	Ubiquitin/40S ribosomal protein S27a fusion
comp117962_c2	0.939104	399.09	-8.7312	1.2793e-05	0.0021726	2753	hypothetical protein PTSG_06488 [Salpingoeca sp. ATCC 50818]	--	--	--	BTB/POZ domain//SPRY domain//Mannosyltransferase (PIG-V))	GPI anchor biosynthetic process//protein homooligomerization	transferase activity, transferring hexosyl groups//protein binding	--	AFH1-interacting protein FIP2, contains BTB/POZ domain and pentapeptide repeats
comp73118_c0	2.38507	1540.14	-9.3348	1.2798e-05	0.0021726	558	predicted protein [Nematostella vectensis] >gi|156222573|gb|EDO43416.1| predicted protein [Nematostella vectensis]	--	large subunit ribosomal protein L28e	60S ribosomal protein L28-1 OS=Arabidopsis thaliana GN=RPL28A PE=1 SV=1	Ribosomal protein S6	ribosome biogenesis//translation	rRNA binding//structural constituent of ribosome	ribosome	60S ribosomal protein L28
comp120904_c0	0.951541	1100.82	-10.176	1.2847e-05	0.0021785	484	predicted protein [Physcomitrella patens subsp. patens] >gi|162663198|gb|EDQ49976.1| predicted protein [Physcomitrella patens subsp. patens]	--	small subunit ribosomal protein S24e	40S ribosomal protein S24-2 OS=Arabidopsis thaliana GN=RPS24B PE=2 SV=2	Ribosomal protein S24e	ribosome biogenesis//translation	structural constituent of ribosome	intracellular//ribonucleoprotein complex//ribosome	40S ribosomal protein S24
comp108999_c0	0.481989	93.993	-7.6074	1.2974e-05	0.0021948	2766	ABC transporter A family protein [Polysphondylium pallidum PN500]	--	--	ABC transporter A family member 9 OS=Dictyostelium discoideum GN=abcA9 PE=3 SV=1	ABC transporter//IstB-like ATP binding protein//Magnesium chelatase, subunit ChlI//gpW	chlorophyll metabolic process//photosynthesis//chlorophyll biosynthetic process//viral infectious cycle	ATP binding//ATPase activity//magnesium chelatase activity	magnesium chelatase complex	Lipid exporter ABCA1 and related proteins, ABC superfamily
comp113468_c0	1644.84	3722.73	-1.1784	1.2965e-05	0.0021948	2269	hypothetical protein VITISV_011425 [Vitis vinifera]	--	--	Fasciclin-like arabinogalactan protein 8 OS=Arabidopsis thaliana GN=FLA8 PE=1 SV=1	SKIP/SNW domain	mRNA splicing, via spliceosome	--	apoplast//anchored to plasma membrane//spliceosomal complex//plant-type cell wall	--
comp94245_c0	0.469552	296.802	-9.304	1.2993e-05	0.0021956	1112	hypothetical protein VITISV_038267 [Vitis vinifera]	Caenorhabditis elegans Cosmid C14B9, complete sequence	protein disulfide-isomerase A6	Protein disulfide-isomerase like 2-1 OS=Arabidopsis thaliana GN=PDIL2-1 PE=1 SV=1	Thioredoxin//Endoplasmic reticulum protein ERp29, C-terminal domain//Redoxin//AhpC/TSA family	cell redox homeostasis//oxidation-reduction process	oxidoreductase activity//antioxidant activity	endoplasmic reticulum	Thioredoxin/protein disulfide isomerase
comp53475_c0	0	73.5509	#NAME?	1.3061e-05	0.0022037	590	--	--	--	--	Chain length determinant protein	lipopolysaccharide biosynthetic process	--	membrane	--
comp54610_c0	0	128.464	#NAME?	1.3072e-05	0.0022037	1159	S-adenosyl-L-methionine-dependent methyltransferase [Trametes versicolor FP-101664 SS1]	--	protein arginine N-methyltransferase 1	Probable protein arginine N-methyltransferase OS=Schizosaccharomyces pombe (strain 972 / ATCC 24843) GN=SPAC890.07c PE=1 SV=2	Methyltransferase small domain//Methyltransferase domain//Ribosomal protein L11 methyltransferase (PrmA)//Mycolic acid cyclopropane synthetase//PRMT5 arginine-N-methyltransferase//FtsJ-like methyltransferase	protein methylation//metabolic process//lipid biosynthetic process//methylation	methyltransferase activity//protein methyltransferase activity	cytoplasm	Protein arginine N-methyltransferase PRMT1 and related enzymes
comp66981_c0	0.469552	835.166	-10.797	1.3094e-05	0.0022049	736	PREDICTED: ras-related protein Rab-1A-like isoform 1 [Oreochromis niloticus]	PREDICTED: Tribolium castaneum similar to Rab-protein 1 CG3320-PA (LOC664036), mRNA	Ras-related protein Rab-1B	Ras-related protein ORAB-1 OS=Diplobatis ommata PE=2 SV=1	ADP-ribosylation factor family//AAA domain (dynein-related subfamily)//ABC transporter//Miro-like protein//Ras family//Ethanolamine utilisation - propanediol utilisation//G-protein alpha subunit//Protein of unknown function, DUF258//Ferrous iron transport protein B//Gtr1/RagA G protein conserved region//Elongation factor Tu GTP binding domain//ATPase family associated with various cellular activi…	small GTPase mediated signal transduction//signal transduction//G-protein coupled receptor signaling pathway//ferrous iron transport//cellular biogenic amine metabolic process	ATP binding//GTP binding//ATPase activity//guanyl nucleotide binding//ferrous iron transmembrane transporter activity//G-protein beta/gamma-subunit complex binding//signal transducer activity//GTPase activity	cytoplasm//integral to membrane//intracellular//nucleus	GTPase Rab1/YPT1, small G protein superfamily, and related GTP-binding proteins
comp103080_c0	0	89.8338	#NAME?	1.3241e-05	0.002227	1041	hypothetical protein PHYSODRAFT_563420 [Phytophthora sojae]	Dictyostelium discoideum AX4 arsenite transport subunit A (arsA) mRNA, complete cds	arsenite-transporting ATPase	ATPase ASNA1 homolog OS=Culex quinquefasciatus GN=CPIJ005690 PE=3 SV=1	PhoH-like protein//IstB-like ATP binding protein//RNA helicase//PIF1-like helicase//Zeta toxin//SRP54-type protein, GTPase domain//Type II/IV secretion system protein//4Fe-4S iron sulfur cluster binding proteins, NifH/frxC family//NB-ARC domain	transport//oxidation-reduction process//SRP-dependent cotranslational protein targeting to membrane//telomere maintenance//DNA repair	ADP binding//DNA helicase activity//kinase activity//hydrolase activity//GTP binding//RNA helicase activity//nucleotide binding//oxidoreductase activity//ATP binding//RNA binding	replication fork	Putative arsenite-translocating ATPase
comp117716_c0	4318.17	1925.48	1.1652	1.3339e-05	0.002241	2543	PREDICTED: carboxyl-terminal-processing protease-like [Vitis vinifera]	Nicotiana tabacum cDNA-AFLP-fragment BC2-M22-012	--	Carboxyl-terminal-processing protease OS=Synechococcus sp. (strain ATCC 27264 / PCC 7002 / PR-6) GN=ctpA PE=3 SV=2	Plexin repeat//PDZ domain//PDZ domain (Also known as DHR or GLGF)//Peptidase family S41	proteolysis	serine-type exopeptidase activity//serine-type peptidase activity//serine-type endopeptidase activity//protein binding	membrane	--
comp107796_c1	833.93	2087.89	-1.3241	1.342e-05	0.0022468	1058	beta-1,3-glucanase 18 [Solanum tuberosum]	--	--	Glucan endo-1,3-beta-glucosidase-like protein 3 OS=Arabidopsis thaliana GN=At5g08000 PE=1 SV=1	--	--	--	--	--
comp113551_c2	46.7996	300.715	-2.6838	1.3415e-05	0.0022468	640	predicted protein [Populus trichocarpa] >gi|222833507|gb|EEE71984.1| predicted protein [Populus trichocarpa]	--	--	Pectinesterase 3 OS=Solanum lycopersicum GN=PME3 PE=3 SV=1	Pectinesterase	sucrose metabolic process//cell wall modification//starch metabolic process	aspartyl esterase activity//pectinesterase activity	cell wall	--
comp83761_c0	0	136.52	#NAME?	1.3404e-05	0.0022468	1415	hypothetical protein GUITHDRAFT_160870 [Guillardia theta CCMP2712]	--	--	Major facilitator superfamily domain-containing protein 1 OS=Mus musculus GN=Mfsd1 PE=1 SV=1	Major Facilitator Superfamily	transmembrane transport	--	integral to membrane	Predicted sugar transporter
comp100875_c0	0	82.3277	#NAME?	1.3439e-05	0.0022475	716	--	--	--	--	IBR domain//FYVE zinc finger//Ring finger domain//Zinc finger, C3HC4 type (RING finger)//RING-H2 zinc finger//zinc-RING finger domain	--	metal ion binding//zinc ion binding//protein binding	--	--
comp75592_c1	0.481989	163.15	-8.403	1.3553e-05	0.0022638	393	S-adenosylmethionine synthetase [Dictyostelium purpureum] >gi|325075674|gb|EGC29533.1| S-adenosylmethionine synthetase [Dictyostelium purpureum]	--	S-adenosylmethionine synthetase	S-adenosylmethionine synthase 1 OS=Saccharomyces cerevisiae (strain ATCC 204508 / S288c) GN=SAM1 PE=1 SV=2	S-adenosylmethionine synthetase, N-terminal domain	methionine metabolic process//methanogenesis//one-carbon metabolic process//S-adenosylmethionine biosynthetic process	metal ion binding//ATP binding//methionine adenosyltransferase activity	--	S-adenosylmethionine synthetase
comp52507_c0	0.939104	1028.77	-10.097	1.357e-05	0.0022641	818	thioredoxin domain-containing protein 5 [Danio rerio] >gi|34784103|gb|AAH57499.1| Thioredoxin domain containing 5 [Danio rerio]	--	thioredoxin domain-containing protein 5	Thioredoxin domain-containing protein 5 OS=Homo sapiens GN=TXNDC5 PE=1 SV=2	Redoxin//AhpC/TSA family//ERp29, N-terminal domain//DEC-1 protein, N-terminal region//60s Acidic ribosomal protein//Thioredoxin//Enterobacterial TraT complement resistance protein//Glutaredoxin	chorion-containing eggshell formation//cell redox homeostasis//electron transport//translational elongation//protein secretion//ribosome biogenesis//regulation of conjugation//oxidation-reduction process	oxidoreductase activity//electron carrier activity//protein disulfide oxidoreductase activity//structural constituent of ribosome//structural constituent of chorion//antioxidant activity	intracellular//chorion//endoplasmic reticulum lumen//extracellular region//outer membrane//ribosome	Thioredoxin/protein disulfide isomerase
comp97838_c0	1.42109	2151.66	-10.564	1.371e-05	0.0022849	1512	cyclase associated protein [Polysphondylium pallidum PN500]	--	--	Adenylyl cyclase-associated protein OS=Dictyostelium discoideum GN=cap PE=1 SV=1	WH2 motif//Adenylate cyclase associated (CAP) C terminal//Neutral trehalase Ca2+ binding domain//Adenylate cyclase associated (CAP) N terminal	trehalose metabolic process//sucrose metabolic process//starch metabolic process//trehalose catabolic process//cytoskeleton organization	alpha,alpha-trehalase activity//actin binding//calcium ion binding	cytoplasm	Adenylate cyclase-associated protein (CAP/Srv2p)
comp119385_c0	869.753	235.204	1.8867	1.3762e-05	0.0022909	1659	PREDICTED: LOW QUALITY PROTEIN: cytochrome P450 71D10-like [Vitis vinifera]	Populus trichocarpa cytochrome P450 (CYP71D27), mRNA	--	Cytochrome P450 71D10 OS=Glycine max GN=CYP71D10 PE=2 SV=1	Cytochrome P450	oxidation-reduction process	heme binding//oxidoreductase activity, acting on paired donors, with incorporation or reduction of molecular oxygen//iron ion binding	--	Cytochrome P450 CYP2 subfamily
comp110628_c1	0	396.749	#NAME?	1.3795e-05	0.0022936	780	TolA protein [Entamoeba histolytica HM-1:IMSS] >gi|56470189|gb|EAL47867.1| TolA protein, putative [Entamoeba histolytica HM-1:IMSS] >gi|449707487|gb|EMD47139.1| TolA protein, putative [Entamoeba histolytica KU27]	--	--	--	Ribosomal L27e protein family//Presenilin//Glu-tRNAGln amidotransferase C subunit//DDHD domain	ribosome biogenesis//translation//regulation of translational fidelity	metal ion binding//aspartic-type endopeptidase activity//structural constituent of ribosome	intracellular//integral to membrane//ribosome	--
comp102909_c0	0	73.674	#NAME?	1.391e-05	0.0023095	1312	3-methyl-2-oxobutanoate dehydrogenase [Dictyostelium fasciculatum]	--	2-oxoisovalerate dehydrogenase E1 component, alpha subunit	2-oxoisovalerate dehydrogenase subunit alpha, mitochondrial OS=Dictyostelium discoideum GN=bkdA PE=3 SV=1	1-deoxy-D-xylulose-5-phosphate synthase//Dehydrogenase E1 component	terpenoid biosynthetic process//steroid biosynthetic process//metabolic process	oxidoreductase activity, acting on the aldehyde or oxo group of donors, disulfide as acceptor//1-deoxy-D-xylulose-5-phosphate synthase activity	--	Branched chain alpha-keto acid dehydrogenase complex, alpha subunit
comp92566_c1	0	279.472	#NAME?	1.3922e-05	0.0023095	379	unknown [Lotus japonicus]	--	large subunit ribosomal protein L18Ae	60S ribosomal protein L18a OS=Dictyostelium discoideum GN=rpl18a PE=3 SV=2	Ribosomal L18ae/LX protein domain	ribosome biogenesis//translation	structural constituent of ribosome	ribosome	60S ribosomal protein L18A
comp112512_c0	0.951541	165.157	-7.4394	1.4006e-05	0.0023155	1463	C2 domain-containing protein [Coptotermes formosanus]	--	--	Ras GTPase-activating protein 4 OS=Mus musculus GN=Rasa4 PE=2 SV=1	C2 domain	--	protein binding	--	Ca2+-dependent lipid-binding protein CLB1/vesicle protein vp115/Granuphilin A, contains C2 domain
comp114745_c0	120.793	3.60933	5.0647	1.4001e-05	0.0023155	1100	hypothetical protein FOXB_00435 [Fusarium oxysporum Fo5176]	Gibberella zeae PH-1 hypothetical protein partial mRNA	F-type H+-transporting ATPase subunit gamma	ATP synthase subunit gamma, mitochondrial OS=Kluyveromyces lactis (strain ATCC 8585 / CBS 2359 / DSM 70799 / NBRC 1267 / NRRL Y-1140 / WM37) GN=ATP3 PE=1 SV=1	ATP synthase	proton transport//oxidative phosphorylation//ATP synthesis coupled proton transport	proton-transporting ATPase activity, rotational mechanism//proton-transporting ATP synthase activity, rotational mechanism	proton-transporting ATP synthase complex, catalytic core F(1)//proton-transporting ATP synthase complex	F0F1-type ATP synthase, gamma subunit
comp118621_c1	1521.68	577.682	1.3973	1.3999e-05	0.0023155	2108	PREDICTED: nucleobase-ascorbate transporter 4 [Vitis vinifera] >gi|296083032|emb|CBI22436.3| unnamed protein product [Vitis vinifera]	Solanum lycopersicum cDNA, clone: LEFL2046H18, HTC in fruit	--	Nucleobase-ascorbate transporter 6 OS=Arabidopsis thaliana GN=NAT6 PE=2 SV=2	Permease family	transmembrane transport//transport	transporter activity	membrane	Xanthine/uracil transporters
comp120417_c0	5.72169	2420.58	-8.7247	1.4184e-05	0.00234	511	ribosomal protein L27a [Aplysia californica] >gi|256550152|gb|ACU83596.1| ribosomal protein L27a [Aplysia californica]	PREDICTED: Hydra magnipapillata 60S ribosomal protein L27a-like (LOC100215276), mRNA	large subunit ribosomal protein L27Ae	60S ribosomal protein L27a OS=Bos taurus GN=RPL27A PE=2 SV=3	--	translation//ribosome biogenesis	structural constituent of ribosome	ribosome	60s ribosomal protein L15/L27
comp52184_c0	72927.6	5555.06	3.7146	1.4186e-05	0.00234	1847	xylem sap protein 10 kDa [Solanum lycopersicum]	--	--	--	--	lipid transport	--	--	--
comp102842_c0	0.469552	129.372	-8.106	1.4256e-05	0.0023488	880	--	--	--	--	SCAMP family	protein transport	--	integral to membrane	--
comp120573_c0	2.38507	1923.44	-9.6554	1.4403e-05	0.0023704	591	ubiquitin-40S ribosomal protein S27a [Geomyces destructans 20631-21]	--	small subunit ribosomal protein S27Ae	Ubiquitin-40S ribosomal protein S27a-1 OS=Arabidopsis thaliana GN=RPS27AA PE=1 SV=2	Ubiquitin family//Ribosomal protein S27a	translation//ribosome biogenesis	structural constituent of ribosome//protein binding	intracellular//ribosome	Ubiquitin/40S ribosomal protein S27a fusion
comp110888_c0	0	395.698	#NAME?	1.4518e-05	0.0023866	1009	predicted protein [Physcomitrella patens subsp. patens] >gi|162694511|gb|EDQ80859.1| predicted protein [Physcomitrella patens subsp. patens]	--	cytochrome-b5 reductase	NADH-cytochrome b5 reductase-like protein OS=Arabidopsis thaliana GN=CBR2 PE=1 SV=2	Ferric reductase NAD binding domain//ATP-binding cassette cobalt transporter//Oxidoreductase NAD-binding domain	oxidation-reduction process	oxidoreductase activity//hydrolase activity, acting on acid anhydrides, catalyzing transmembrane movement of substances	--	NADH-cytochrome b-5 reductase
comp110515_c0	0	113.452	#NAME?	1.4749e-05	0.0024219	1869	predicted protein [Physcomitrella patens subsp. patens] >gi|162689851|gb|EDQ76221.1| predicted protein [Physcomitrella patens subsp. patens]	--	ATP citrate (pro-S)-lyase	ATP-citrate synthase beta chain protein 1 OS=Arabidopsis thaliana GN=ACLB-1 PE=2 SV=1	CoA binding domain//CoA-ligase//Citrate synthase	cellular carbohydrate metabolic process//tricarboxylic acid cycle//metabolic process//reductive tricarboxylic acid cycle	ATP citrate synthase activity//cofactor binding//succinate-CoA ligase (ADP-forming) activity//transferase activity, transferring acyl groups, acyl groups converted into alkyl on transfer//catalytic activity//nucleotide binding	succinate-CoA ligase complex	ATP-citrate lyase
comp112640_c0	0.963978	121.212	-6.9743	1.4863e-05	0.0024378	391	--	--	--	--	--	--	--	--	--
comp120935_c0	3.78129	960.422	-7.9886	1.4932e-05	0.0024449	396	ribosomal protein rpl30 [Lineus viridis]	--	large subunit ribosomal protein L30e	60S ribosomal protein L30-2 OS=Arabidopsis thaliana GN=RPL30B PE=2 SV=1	--	ribosome biogenesis//translation	structural constituent of ribosome	ribosome	60S ribosomal protein L30
comp123589_c0	0	284.874	#NAME?	1.4974e-05	0.0024449	417	--	--	--	--	Cytochrome oxidase c subunit VIb	mitochondrial electron transport, cytochrome c to oxygen//proton transport	cytochrome-c oxidase activity	respiratory chain complex IV//mitochondrion	--
comp75938_c0	0	73.22	#NAME?	1.4958e-05	0.0024449	1602	hypothetical protein RO3G_06575 [Rhizopus delemar RA 99-880]	--	--	Protein sel-1 homolog 1 OS=Mus musculus GN=Sel1l PE=2 SV=2	Tetratricopeptide repeat//Tetratricopeptide repeat//Tetratricopeptide repeat	--	protein binding	--	Extracellular protein SEL-1 and related proteins
comp86163_c0	74.8608	0	Inf	1.4963e-05	0.0024449	3233	hypothetical protein FOXB_08940 [Fusarium oxysporum Fo5176]	--	--	--	Tyrosine hydroxylase N terminal	oxidation-reduction process//tyrosine metabolic process	tyrosine 3-monooxygenase activity	--	--
comp105693_c0	0	73.1242	#NAME?	1.5107e-05	0.0024611	2038	--	--	--	--	--	--	--	--	--
comp108682_c0	0.469552	185.166	-8.6233	1.5103e-05	0.0024611	2940	hypothetical protein RO3G_03530 [Rhizopus delemar RA 99-880]	Dictyostelium discoideum AX4 26S proteasome regulatory subunit S1 (psmD1) mRNA, complete cds	26S proteasome regulatory subunit N2	26S proteasome non-ATPase regulatory subunit 1 OS=Mus musculus GN=Psmd1 PE=1 SV=1	Peptidase family S49 N-terminal//HEAT repeat//MMPL family	--	serine-type endopeptidase activity//protein binding	plasma membrane//membrane	26S proteasome regulatory complex, subunit RPN2/PSMD1
comp116613_c0	74.8888	0	Inf	1.5202e-05	0.0024711	1083	hypothetical protein FOXB_05162 [Fusarium oxysporum Fo5176]	Gibberella zeae PH-1 hypothetical protein partial mRNA	--	Glucan 1,3-beta-glucosidase OS=Schizosaccharomyces pombe (strain 972 / ATCC 24843) GN=bgl2 PE=2 SV=4	Glycosyl hydrolases family 17	carbohydrate metabolic process	hydrolase activity, hydrolyzing O-glycosyl compounds//cation binding	--	--
comp95728_c0	2.3602	1871.35	-9.631	1.5195e-05	0.0024711	646	40S ribosomal protein S10 [Wolffia australiana]	--	small subunit ribosomal protein S10e	40S ribosomal protein S10 OS=Oryza sativa subsp. japonica GN=RPS10 PE=2 SV=2	--	--	--	--	40s ribosomal protein s10
comp95789_c0	0	127.412	#NAME?	1.5234e-05	0.0024735	954	Rac-like protein [Arabidopsis thaliana]	PREDICTED: Nasonia vitripennis cell division cycle 42 homolog, transcript variant 2 (LOC100115209), mRNA	Ras-related C3 botulinum toxin substrate 1	Rho-related protein racE OS=Dictyostelium discoideum GN=racE PE=1 SV=1	ADP-ribosylation factor family//CDC45-like protein//Band 3 cytoplasmic domain//Selenoprotein P, N terminal region//Ras family//Miro-like protein//ZIP Zinc transporter	DNA replication initiation//transmembrane transport//metal ion transport//small GTPase mediated signal transduction//anion transport	selenium binding//GTP binding//metal ion transmembrane transporter activity//anion transmembrane transporter activity	membrane//integral to membrane//intracellular	Ras-related small GTPase, Rho type
comp49036_c0	0	73.0283	#NAME?	1.5258e-05	0.0024746	1812	hypothetical protein SELMODRAFT_145135 [Selaginella moellendorffii] >gi|300164708|gb|EFJ31317.1| hypothetical protein SELMODRAFT_145135 [Selaginella moellendorffii]	Tetrapisispora phaffii CBS 4417 hypothetical protein (TPHA0D04200) mRNA, complete cds	asparagine synthase (glutamine-hydrolysing)	Asparagine synthetase, nodule [glutamine-hydrolyzing] OS=Pisum sativum GN=AS1 PE=2 SV=3	Asparagine synthase//Glutamine amidotransferase domain//Glutamine amidotransferases class-II	alanine metabolic process//aspartate metabolic process//asparagine biosynthetic process//metabolic process	ligase activity//nucleotide binding//asparagine synthase (glutamine-hydrolyzing) activity	--	Asparagine synthase (glutamine-hydrolyzing)
comp86846_c0	0	100.041	#NAME?	1.5357e-05	0.0024879	1592	uncharacterized protein LOC100273684 [Zea mays] >gi|223948205|gb|ACN28186.1| unknown [Zea mays] >gi|223948599|gb|ACN28383.1| unknown [Zea mays] >gi|413944632|gb|AFW77281.1| hypothetical protein ZEAMMB73_231111 [Zea mays] >gi|413944633|gb|AFW77282.1| hypothetical protein ZEAMMB73_231111 [Zea mays]	--	--	Importin subunit alpha-1 OS=Arabidopsis thaliana GN=KAP1 PE=1 SV=2	V-ATPase subunit H//TMPIT-like protein//Proteasome non-ATPase 26S subunit//Adaptin N terminal region//Importin beta binding domain//Armadillo/beta-catenin-like repeat//TraL protein//HEAT repeat	vesicle-mediated transport//protein import into nucleus//intracellular protein transport//protein transport//ATP hydrolysis coupled proton transport//conjugation	protein transporter activity//protein binding involved in protein folding//protein binding//hydrolase activity, acting on acid anhydrides, catalyzing transmembrane movement of substances	outer membrane//nucleus//vacuolar proton-transporting V-type ATPase, V1 domain//membrane coat//cytoplasm//integral to membrane	Karyopherin (importin) alpha
comp107341_c0	30139.9	9581.04	1.6534	1.5442e-05	0.0024988	2080	pyruvate decarboxylase [Citrus sinensis]	Nicotiana tabacum pyruvate decarboxylase-like mRNA, partial sequence	pyruvate decarboxylase	Pyruvate decarboxylase isozyme 1 OS=Pisum sativum GN=PDC1 PE=2 SV=1	Thiamine pyrophosphate enzyme, N-terminal TPP binding domain//Thiamine pyrophosphate enzyme, central domain//Thiamine pyrophosphate enzyme, C-terminal TPP binding domain	metabolic process	magnesium ion binding//catalytic activity//thiamine pyrophosphate binding	--	Thiamine pyrophosphate-requiring enzyme
comp51936_c0	1.42109	779.322	-9.0991	1.546e-05	0.0024988	489	--	--	--	--	--	--	--	--	--
comp52372_c0	2.3602	707.199	-8.2271	1.5476e-05	0.0024988	368	Rpl36 60S ribosomal protein L36, probable (IC) [Ostreococcus tauri] >gi|119358806|emb|CAL52103.2| Rpl36 60S ribosomal protein L36, probable (IC) [Ostreococcus tauri]	--	large subunit ribosomal protein L36e	60S ribosomal protein L36 OS=Enteromorpha compressa GN=RL36 PE=3 SV=1	Ribosomal protein L36e	ribosome biogenesis//translation	structural constituent of ribosome	ribosome//intracellular organelle//cytoplasmic part//intracellular	60S ribosomal protein L36
comp214320_c0	74.6649	0	Inf	1.5575e-05	0.002512	1568	hypothetical protein FOXB_02278 [Fusarium oxysporum Fo5176]	Gibberella zeae PH-1 hypothetical protein partial mRNA	porphobilinogen synthase	Delta-aminolevulinic acid dehydratase OS=Candida glabrata (strain ATCC 2001 / CBS 138 / JCM 3761 / NBRC 0622 / NRRL Y-65) GN=HEM2 PE=3 SV=1	Delta-aminolevulinic acid dehydratase	porphyrin-containing compound biosynthetic process//chlorophyll metabolic process//tetrapyrrole biosynthetic process	metal ion binding//porphobilinogen synthase activity	--	Delta-aminolevulinic acid dehydratase
comp73914_c0	3.78129	1881.62	-8.9589	1.5635e-05	0.0025189	639	uncharacterized protein LOC100818880 [Glycine max] >gi|255647307|gb|ACU24120.1| unknown [Glycine max]	--	large subunit ribosomal protein L19e	60S ribosomal protein L19-3 OS=Arabidopsis thaliana GN=RPL19C PE=2 SV=3	Ribosomal protein L19e	translation//ribosome biogenesis	structural constituent of ribosome	ribosome//intracellular	60s ribosomal protein L19
comp89739_c0	0	129.564	#NAME?	1.5652e-05	0.0025189	1727	Tcp1-like, isoform A [Drosophila melanogaster] >gi|24649029|ref|NP_732748.1| Tcp1-like, isoform B [Drosophila melanogaster] >gi|195331043|ref|XP_002032212.1| GM23644 [Drosophila sechellia] >gi|195572900|ref|XP_002104433.1| T-cp1 [Drosophila simulans] >gi|13959710|sp|P12613.2|TCPA_DROME RecName: Full=T-complex protein 1 subunit alpha; Short=TCP-1-alpha; AltName: Full=CCT-alpha >gi|7300868|gb|AAF56…	Schistosoma japonicum SJCHGC06338 protein mRNA, complete cds	T-complex protein 1 subunit alpha	T-complex protein 1 subunit alpha OS=Drosophila melanogaster GN=T-cp1 PE=2 SV=2	TCP-1/cpn60 chaperonin family	phagocytosis, engulfment//mitotic spindle organization//proton transport//cellular protein metabolic process//protein folding//oxidative phosphorylation	hydrogen-exporting ATPase activity, phosphorylative mechanism//ATP binding//unfolded protein binding	mitochondrial proton-transporting ATP synthase complex//chaperonin-containing T-complex//microtubule associated complex	Chaperonin complex component, TCP-1 alpha subunit (CCT1)
comp52261_c0	0.951541	1030.56	-10.081	1.577e-05	0.002535	542	--	--	--	--	Green fluorescent protein	bioluminescence	--	--	--
comp104935_c0	824.921	257.008	1.6824	1.6107e-05	0.0025864	876	PREDICTED: protein ALUMINUM SENSITIVE 3 [Vitis vinifera]	Arabidopsis thaliana protein aluminum sensitive 3 (ALS3) mRNA, complete cds	putative ABC transport system permease protein	Protein ALUMINUM SENSITIVE 3 OS=Arabidopsis thaliana GN=ALS3 PE=1 SV=1	Acyltransferase family	--	transferase activity, transferring acyl groups other than amino-acyl groups	--	--
comp52090_c0	1.87821	1738.13	-9.854	1.6125e-05	0.0025865	510	large subunit ribosomal protein L22e [Nannochloropsis gaditana CCMP526]	--	large subunit ribosomal protein L22e	60S ribosomal protein L22-like 1 OS=Homo sapiens GN=RPL22L1 PE=1 SV=2	Ribosomal L22e protein family	ribosome biogenesis//translation	structural constituent of ribosome	intracellular//ribosome	60S ribosomal protein L22
comp131018_c0	0	139.771	#NAME?	1.619e-05	0.002594	398	--	--	--	--	Peptidase family S49 N-terminal	--	serine-type endopeptidase activity	plasma membrane	--
comp106837_c0	0.469552	308.157	-9.3582	1.6228e-05	0.002597	2280	hypothetical protein BRAFLDRAFT_126230 [Branchiostoma floridae] >gi|229293700|gb|EEN64359.1| hypothetical protein BRAFLDRAFT_126230 [Branchiostoma floridae]	--	lysyl oxidase-like protein 1	Lysyl oxidase homolog 1 OS=Mus musculus GN=Loxl1 PE=2 SV=3	Lysyl oxidase//Cytochrome b(C-terminal)/b6/petD	oxidation-reduction process//electron transport	electron carrier activity//copper ion binding//oxidoreductase activity//oxidoreductase activity, acting on the CH-NH2 group of donors, oxygen as acceptor	membrane	--
comp172657_c0	0	72.6701	#NAME?	1.6245e-05	0.002597	517	hypothetical protein NAEGRDRAFT_80716 [Naegleria gruberi] >gi|284087637|gb|EFC41305.1| hypothetical protein NAEGRDRAFT_80716 [Naegleria gruberi]	--	--	--	Pathogenesis-related protein Bet v I family	defense response//response to biotic stimulus	--	--	--
comp149218_c0	0	72.6222	#NAME?	1.6326e-05	0.0026071	450	--	--	--	--	NADH-ubiquinone/plastoquinone oxidoreductase chain 4L	oxidation-reduction process//ATP synthesis coupled electron transport	oxidoreductase activity, acting on NAD(P)H	--	--
comp110361_c0	0	72.5743	#NAME?	1.6407e-05	0.0026089	1388	hypothetical protein BATDEDRAFT_8571 [Batrachochytrium dendrobatidis JAM81]	--	guanine deaminase	Guanine deaminase OS=Dictyostelium discoideum GN=guaD PE=1 SV=1	Thermophilic metalloprotease (M29)//Adenosine/AMP deaminase//Amidohydrolase family	purine ribonucleoside monophosphate biosynthetic process//proteolysis	hydrolase activity//deaminase activity//aminopeptidase activity	--	Atrazine chlorohydrolase/guanine deaminase
comp120783_c0	3.31174	1100.46	-8.3763	1.6439e-05	0.0026089	444	hypothetical protein E5Q_01358 [Mixia osmundae IAM 14324]	--	small subunit ribosomal protein S26e	40S ribosomal protein S26E OS=Neurospora crassa (strain ATCC 24698 / 74-OR23-1A / CBS 708.71 / DSM 1257 / FGSC 987) GN=rps-26 PE=3 SV=2	Ribosomal protein S26e	ribosome biogenesis//translation	structural constituent of ribosome	ribosome//intracellular	40s ribosomal protein S26
comp148101_c0	0.469552	82.111	-7.4501	1.6366e-05	0.0026089	575	hypothetical protein PPL_12240 [Polysphondylium pallidum PN500]	--	--	Enamine/imine deaminase OS=Pyrococcus furiosus (strain ATCC 43587 / DSM 3638 / JCM 8422 / Vc1) GN=yjgF PE=1 SV=1	--	--	--	--	Putative translation initiation inhibitor UK114/IBM1
comp66790_c0	0.939104	847.093	-9.817	1.6432e-05	0.0026089	907	subunit of heterodimeric actin capping protein cap32/34 [Polysphondylium pallidum PN500]	--	capping protein (actin filament) muscle Z-line, beta	F-actin-capping protein subunit beta OS=Dictyostelium discoideum GN=acpA PE=1 SV=1	F-actin capping protein, beta subunit	actin cytoskeleton organization	actin binding	WASH complex//F-actin capping protein complex//cytoplasm	F-actin capping protein, beta subunit
comp73406_c0	0	133.867	#NAME?	1.6445e-05	0.0026089	657	--	--	--	--	DNA topoisomerase	DNA topological change	DNA binding//DNA topoisomerase activity	--	--
comp98162_c0	0	133.867	#NAME?	1.6445e-05	0.0026089	2076	predicted protein [Hordeum vulgare subsp. vulgare]	--	tripeptidyl-peptidase I	Tripeptidyl-peptidase 1 OS=Dictyostelium discoideum GN=tpp1 PE=3 SV=1	Subtilase family//Pro-kumamolisin, activation domain	proteolysis	serine-type peptidase activity//serine-type endopeptidase activity	--	--
comp96715_c0	0	72.5264	#NAME?	1.6489e-05	0.002613	1463	--	--	--	--	DNA-binding domain of Proline dehydrogenase	arginine metabolic process//proline biosynthetic process//oxidation-reduction process	1-pyrroline-5-carboxylate dehydrogenase activity	--	--
comp99523_c0	4230.53	1659.02	1.3505	1.6672e-05	0.0026392	625	--	--	--	--	60s Acidic ribosomal protein	translational elongation//ribosome biogenesis	structural constituent of ribosome	ribosome//intracellular	--
comp114993_c0	3.34905	112.822	-5.0742	1.6709e-05	0.002642	2513	predicted protein [Physcomitrella patens subsp. patens] >gi|162668740|gb|EDQ55341.1| predicted protein [Physcomitrella patens subsp. patens]	--	--	Pentatricopeptide repeat-containing protein At5g61990, mitochondrial OS=Arabidopsis thaliana GN=At5g61990 PE=2 SV=1	Late embryogenesis abundant protein	response to stress	--	--	--
[truncated: 2,215 more rows]
