# Supplementary material for: De novo transcriptome sequencing and comprehensive analysis of the drought-responsive genes in the desert plant Cynanchum komarovii
Source: BMC Genomics. 2015 Oct 6;16:753. doi: 10.1186/s12864-015-1873-x (PMC4594960; doi:10.1186/s12864-015-1873-x)
Supplement: Additional file 9: — The repeat unit, length, location and primer information for EST-SSRs. (XLSX 4088 kb) [file 12864_2015_1873_MOESM9_ESM.xlsx]

## Sheet: SSR primer
ID	SSR nr.	SSR type	SSR	size	start	end	ssr_position	FORWARD PRIMER1 (5'-3')	Tm	size	REVERSE PRIMER1 (5'-3')	Tm	size	PRODUCT1 size (bp)	start (bp)	end (bp)	FORWARD PRIMER2 (5'-3')	Tm	size	REVERSE PRIMER2 (5'-3')	Tm	size	PRODUCT2 size (bp)	start (bp)	end (bp)	FORWARD PRIMER3 (5'-3')	Tm	size	REVERSE PRIMER3 (5'-3')	Tm	size	PRODUCT3 size (bp)	start (bp)	end (bp)
comp116145_c0	1	p2	(TA)7	14	1564	1577	utr5
comp63518_c0	1	c	(A)15taatg(A)16	36	14	49	undetermined
comp69326_c1	1	p1	(T)17	17	1	17	undetermined
comp62600_c1	1	p3	(CCG)5	15	16	30	undetermined
comp110341_c0	1	p1	(T)12	12	352	363	undetermined	TGGGAGTTCGTCGTCTTGTT	59.252	20	CGCAGAAGCCCCAAAAAGAA	59.327	20	280	254	533	GGGAGTTCGTCGTCTTGTTCT	60	21	ACGCAGAAGCCCCAAAAAGA	60.467	20	280	255	534	GGGAGTTCGTCGTCTTGTTCT	60	21	CGCAGAAGCCCCAAAAAGAA	59.327	20	279	255	533
comp110341_c0	2	c	(TA)8atgcagtggaaagtttcccttttt(A)16	56	758	813	undetermined
comp1115138_c0	1	p1	(A)13	13	1	13	undetermined
comp117819_c0	1	p2	(AT)6	12	171	182	utr3	AGAGCTTTGCTGCATTACAACA	59.113	22	GTTTGGTCAAGTTGGCGCAT	59.968	20	229	82	310	AGAGCTTTGCTGCATTACAACA	59.113	22	AGAGAGGGTTGGTTGGAGGT	60.104	20	153	82	234	GAGCTTTGCTGCATTACAACA	57.713	21	GTTTGGTCAAGTTGGCGCAT	59.968	20	228	83	310
comp99130_c0	1	p3	(GGA)7	21	1	21	utr5
comp99130_c0	2	c	(AGG)6atatactggagaagaagctctagaa(AAT)5	58	1296	1353	cds	GCGAAGGAGGAGGGTTTCAA	59.964	20	GGTGAATGGATCCAGCTGCT	60.107	20	251	1147	1397	GCGAAGGAGGAGGGTTTCAA	59.964	20	AGGTGAATGGATCCAGCTGC	60.107	20	252	1147	1398	GCGAAGGAGGAGGGTTTCAA	59.964	20	GCCGACGTCCAATCGTAGAA	60.179	20	271	1147	1417
comp99130_c0	3	p3	(ATT)6	18	1497	1514	utr3	GCAGCTGGATCCATTCACCT	60.107	20	TGCAAGATCCTAACTTGATCCGA	59.549	23	280	1379	1658	ACGTCGGCCGACAATAATGT	60.109	20	TGCAAGATCCTAACTTGATCCGA	59.549	23	249	1410	1658	TTCTACGATTGGACGTCGGC	60.179	20	TGCAAGATCCTAACTTGATCCGA	59.549	23	261	1398	1658
comp99130_c0	4	p2	(TA)7	14	1704	1717	utr3
comp94962_c0	1	p3	(CAG)6	18	129	146	undetermined	TCACCTGCTGCTAGAGATGA	57.85	20	AAGCCCATACAACGTTCCGT	59.964	20	143	95	237	TCACCTGCTGCTAGAGATGA	57.85	20	TCCTGGTGTTTGCTGCTCTT	59.817	20	255	95	349	TCACCTGCTGCTAGAGATGA	57.85	20	TTCCTGGTGTTTGCTGCTCT	59.817	20	256	95	350
comp94962_c0	2	c	(CTC)5tacctgtagtagtagttc(ATG)5	48	376	423	undetermined	AGAGCAGCAAACACCAGGAA	59.817	20	CTGCAAACGATTCTTGGCCC	60.109	20	124	331	454	AGAGCAGCAAACACCAGGAA	59.817	20	CCTGCAAACGATTCTTGGCC	60.109	20	125	331	455	AAGAGCAGCAAACACCAGGA	59.817	20	CTGCAAACGATTCTTGGCCC	60.109	20	125	330	454
comp94962_c0	3	p3	(GGA)6	18	777	794	undetermined
comp63633_c0	1	p1	(A)15	15	316	330	utr3
comp100215_c2	1	p3	(GGA)7	21	1	21	undetermined
comp85715_c0	1	p1	(A)10	10	312	321	undetermined
comp77527_c0	1	p1	(A)15	15	428	442	undetermined
comp115833_c1	1	p1	(A)11	11	296	306	undetermined	TCCCCAAATCAAACCCGTGA	59.521	20	TCTGGGATTTGCGCGATGAT	60.179	20	198	147	344	TCCCCAAATCAAACCCGTGA	59.521	20	TTAGGGTCTGGGATTTGCGC	60.394	20	204	147	350	TCTCCCCAAATCAAACCCGT	59.225	20	TCTGGGATTTGCGCGATGAT	60.179	20	200	145	344
comp119267_c0	1	p1	(T)15	15	1	15	utr3
comp105550_c0	1	p1	(T)16	16	1	16	undetermined
comp105550_c0	2	p2	(AT)8	16	926	941	undetermined
comp1318046_c0	1	p3	(GAA)5	15	1	15	undetermined
comp113435_c0	1	p1	(A)12	12	11	22	utr3
comp119569_c1	1	p3	(GGC)5	15	2052	2066	utr5	GAAGCTTGGTTTGTGGCCAG	59.967	20	ACCATCATTTCGCCATTTTCCT	58.901	22	264	1831	2094	CGCCAATGGATGCAGCAATT	60.179	20	ACCATCATTTCGCCATTTTCCT	58.901	22	164	1931	2094	CAATCCTTCGCTTCAACGCC	60.179	20	ACCATCATTTCGCCATTTTCCT	58.901	22	180	1915	2094
comp83201_c0	1	p2	(AT)6	12	1	12	undetermined
comp880109_c0	1	p1	(A)15	15	234	248	undetermined
comp112948_c1	1	p1	(T)14	14	4	17	utr3
comp112948_c1	2	p2	(AG)7	14	1916	1929	utr5	CGATTCTGCCATCGCCAAAG	59.971	20	TTATGTCGTGACCTCCGCTG	59.827	20	217	1775	1991	CGATTCTGCCATCGCCAAAG	59.971	20	GTTATGTCGTGACCTCCGCT	59.827	20	218	1775	1992	GCTGTTCCTGCTGCTTTGTC	60.04	20	TTATGTCGTGACCTCCGCTG	59.827	20	188	1804	1991
comp474234_c0	1	p2	(TA)8	16	498	513	utr3
comp119964_c0	1	p2	(AT)8	16	191	206	utr3	TTTCCGAGATCTGCACCGTC	60.109	20	TCAGGTCCCATGCGTCTTTC	60.036	20	211	160	370	TTTCCGAGATCTGCACCGTC	60.109	20	TTCGCCATGAACGCCTACTT	60.037	20	194	160	353	TTTCCGAGATCTGCACCGTC	60.109	20	TTTCGCCATGAACGCCTACT	60.037	20	195	160	354
comp71149_c0	1	p1	(A)10	10	797	806	utr3
comp117199_c0	1	p1	(T)17	17	1	17	undetermined
comp109430_c0	1	p1	(T)10	10	1480	1489	undetermined	AACCAGATGGAGCACTGCAA	59.889	20	GTCTCTCTGCCATGGGATCG	59.967	20	278	1339	1616	AACCAGATGGAGCACTGCAA	59.889	20	TCTCTCTGCCATGGGATCGA	60.106	20	277	1339	1615	GCAAAGCGAGTGGAGAGAGA	59.755	20	GTCTCTCTGCCATGGGATCG	59.967	20	238	1379	1616
comp454667_c0	1	p1	(A)15	15	45	59	undetermined	ACTCTACCTCCACAATGAATGGT	59.153	23	TGCAATTCCTATAGCTGTTGGC	59.048	22	101	0	100	CTCTACCTCCACAATGAATGGTGA	60.081	24	TGCAATTCCTATAGCTGTTGGC	59.048	22	100	1	100	CTCTACCTCCACAATGAATGGTG	58.805	23	TGCAATTCCTATAGCTGTTGGC	59.048	22	100	1	100
comp113067_c0	1	p2	(TA)6	12	2521	2532	utr5
comp75220_c1	1	p1	(T)18	18	257	274	undetermined
comp83551_c0	1	c	(AT)8ttcctccaaattctcactgggttttgcttaaaccactgaagaagaatgcatagagagaaagtaagtgtgtgtgt(GA)6	102	1	102	undetermined
comp62119_c0	1	p3	(ATG)5	15	234	248	undetermined	GACCACCAAAGGTAAGGCCA	59.888	20	CCTTCCTCATCTCCGCTTCC	59.894	20	229	44	272	CCACCAAAGGTAAGGCCAGT	59.888	20	CCTTCCTCATCTCCGCTTCC	59.894	20	227	46	272	ACCACCAAAGGTAAGGCCAG	59.888	20	CCTTCCTCATCTCCGCTTCC	59.894	20	228	45	272
comp1273711_c0	1	p3	(CAG)5	15	199	213	undetermined	TTCAATAGCAGGGGGCCTTG	60.033	20	CAATGCTGGTTGGGCCTTTG	60.321	20	168	70	237	GCCTCAGGACCCACAATCTC	60.107	20	CAATGCTGGTTGGGCCTTTG	60.321	20	213	25	237	CAGGACCCACAATCTCCAGG	59.746	20	CAATGCTGGTTGGGCCTTTG	60.321	20	209	29	237
comp94525_c0	1	p3	(AGG)5	15	303	317	utr3	GCATCATGATCTCCGGCAGA	59.966	20	AGCCACCGCAACATCATAGT	59.747	20	152	250	401	TGCTCCGGCATCATGATCTC	59.966	20	AGCCACCGCAACATCATAGT	59.747	20	159	243	401	CCCACTCTCCCTCTCTCCAT	59.736	20	TAAGTTGGTGTCGCCGGATC	60.109	20	131	211	341
comp770668_c0	1	p1	(T)14	14	172	185	undetermined	TCCTTGCGGGTCCTCTTAGA	59.959	20	TCCAGGCTGAGCAGAAGAAA	58.941	20	176	33	208	ACTGGGAGGGGTTATGGGAA	59.878	20	TCCAGGCTGAGCAGAAGAAA	58.941	20	118	91	208	AACTGGGAGGGGTTATGGGA	59.878	20	TCCAGGCTGAGCAGAAGAAA	58.941	20	119	90	208
comp102020_c0	1	p1	(A)16	16	1	16	undetermined
comp102020_c0	2	p3	(AAT)6	18	450	467	undetermined	TCAAGGACTCACTTGGGAGA	57.601	20	TTCTCCTGTTGTCGCCATCC	60.036	20	254	288	541	TCAAGGACTCACTTGGGAGA	57.601	20	CTCCTGTTGTCGCCATCCAT	60.108	20	252	288	539	CAAGGACTCACTTGGGAGAAGA	59.365	22	TTCTCCTGTTGTCGCCATCC	60.036	20	253	289	541
comp113260_c0	1	p2	(TA)7	14	5	18	utr3
comp113260_c0	2	p1	(A)11	11	196	206	utr3	TCCTGAGATTGCCTACTTCACC	59.498	22	CATCCCCAAAACGTGCTTGG	60.038	20	279	99	377	TCCTGAGATTGCCTACTTCACC	59.498	22	CCATCCCCAAAACGTGCTTG	60.038	20	280	99	378	CCTGAGATTGCCTACTTCACCT	59.497	22	CATCCCCAAAACGTGCTTGG	60.038	20	278	100	377
comp111925_c0	1	p1	(T)17	17	1	17	undetermined
comp77797_c0	1	p1	(A)15	15	1	15	undetermined
comp77797_c0	2	p3	(GAA)5	15	151	165	undetermined	AACGTGCAGAAGCCAATTCC	59.402	20	AGCTTCCGTCCAACTAAGCC	60.036	20	177	21	197	AACGTGCAGAAGCCAATTCC	59.402	20	GCTTCCGTCCAACTAAGCCA	60.321	20	176	21	196	GTGCAGAAGCCAATTCCCAA	59.032	20	AGCTTCCGTCCAACTAAGCC	60.036	20	174	24	197
comp299763_c0	1	p1	(A)10	10	15	24	undetermined
comp2206804_c0	1	p3	(CGC)7	21	1	21	undetermined
comp115656_c0	1	p1	(T)19	19	1	19	utr5
comp115656_c0	2	p3	(TGA)5	15	4523	4537	cds	CAGCAGTCCAAGCACAGGTA	59.965	20	GACGGTACACCTCAGTTGCA	59.967	20	156	4434	4589	CAGCAGTCCAAGCACAGGTA	59.965	20	TGACGGTACACCTCAGTTGC	59.967	20	157	4434	4590	AGCAGTCCAAGCACAGGTAC	59.965	20	GACGGTACACCTCAGTTGCA	59.967	20	155	4435	4589
comp96738_c0	1	p1	(T)20	20	1210	1229	utr3
comp116457_c0	1	p3	(AGA)5	15	884	898	cds	ACACCCGTCGACAAACAACT	60.108	20	ACCGCATCCGTGTAAACCTT	59.964	20	236	729	964	ACCCGTCGACAAACAACTCA	59.824	20	ACCGCATCCGTGTAAACCTT	59.964	20	234	731	964	AAACAACTCATCCCCACCGG	60.251	20	ACCGCATCCGTGTAAACCTT	59.964	20	224	741	964
comp91414_c0	1	p3	(AGA)6	18	4	21	utr5
comp103591_c0	1	p3	(TGC)5	15	865	879	undetermined	CAACATCATGCAGTCGCGAG	59.974	20	TACGACAAGCAGTGGAGTGC	60.32	20	173	842	1014	CAACATCATGCAGTCGCGAG	59.974	20	CCCTCTGAGGCCGAGAACTA	60.396	20	131	842	972	AGCATGGCTGTGAAGTGTGA	59.891	20	TACGACAAGCAGTGGAGTGC	60.32	20	253	762	1014
comp100469_c0	1	p1	(A)18	18	1	18	utr3
comp113852_c1	1	p1	(A)17	17	2641	2657	undetermined
comp154348_c0	1	p2	(CT)10	20	1	20	undetermined
comp104748_c0	1	p1	(A)19	19	1832	1850	utr3
comp71525_c0	1	p1	(T)19	19	4	22	utr3
comp71525_c0	2	p2	(TG)10	20	1926	1945	utr5	TTTGACCGAGAGTCCCAACG	59.967	20	AACTCACTTCAGCGCTGTGA	59.895	20	194	1784	1977	GACCGAGAGTCCCAACGATC	59.899	20	AACTCACTTCAGCGCTGTGA	59.895	20	191	1787	1977	TTTGACCGAGAGTCCCAACG	59.967	20	CGCTACCCCCGAATTTCCAT	60.179	20	255	1784	2038
comp115295_c0	1	p2	(TA)6	12	1	12	utr5
comp115295_c0	2	p2	(TA)8	16	2330	2345	utr3	CCTGGTCTGGTTTGGGGTTT	60.106	20	TGAAGGGGACAAAGTGGTGT	59.077	20	273	2185	2457	CCCTAGGGGTGCCTCAAATC	59.816	20	TGAAGGGGACAAAGTGGTGT	59.077	20	227	2231	2457	TTTCCTGGTCTGGTTTGGGG	59.813	20	TGAAGGGGACAAAGTGGTGT	59.077	20	276	2182	2457
comp103744_c0	1	p1	(A)10	10	1248	1257	utr3	GCAAACCGCACATGAACTGT	59.969	20	AGTGTCCTATGCTCTCTGCT	57.842	20	250	1179	1428	GCAAACCGCACATGAACTGT	59.969	20	TGAAGTGTCCTATGCTCTCTGC	59.833	22	253	1179	1431	TGGAAGTCCCAAATGCCACA	59.813	20	AGTGTCCTATGCTCTCTGCT	57.842	20	221	1208	1428
comp103744_c0	2	p1	(A)10	10	1401	1410	utr3	TGGAAGTCCCAAATGCCACA	59.813	20	TCAGGTTCCTTCTGCATATGCT	59.493	22	277	1208	1484	TGGAAGTCCCAAATGCCACA	59.813	20	TCAGGTTCCTTCTGCATATGC	58.077	21	277	1208	1484	TGGAAGTCCCAAATGCCACA	59.813	20	CAGGTTCCTTCTGCATATGCT	58.072	21	276	1208	1483
comp92508_c1	1	p1	(T)11	11	369	379	undetermined	TCCTCTTGCTCCATTTCCGC	60.393	20	TGGCGAGAAAGAACAACCTCA	59.86	21	151	345	495	CCTCTTGCTCCATTTCCGCT	60.394	20	TGGCGAGAAAGAACAACCTCA	59.86	21	150	346	495	TCCTCTTGCTCCATTTCCGC	60.393	20	GGCGAGAAAGAACAACCTCA	58.121	20	150	345	494
comp100081_c0	1	p3	(AAG)5	15	6	20	utr5
comp100081_c0	2	p2	(AT)7	14	1089	1102	utr3
comp110026_c0	1	p2	(AG)10	20	1	20	utr5
comp110026_c0	2	p3	(TCT)5	15	182	196	utr5	TCGTTCACTTCCCCAATCCC	59.673	20	AAACCCCTCTCGCTCGAATC	59.824	20	207	139	345	GTTCACTTCCCCAATCCCCA	59.592	20	AAACCCCTCTCGCTCGAATC	59.824	20	205	141	345	TCGTTCACTTCCCCAATCCC	59.673	20	CAAAACCCCTCTCGCTCGAA	60.32	20	209	139	347
comp110026_c0	3	p3	(TGG)5	15	535	549	utr5	GATTCGAGCGAGAGGGGTTT	59.824	20	GTTCAGCAGCTTTCCCATGC	60.109	20	252	326	577	TGGGCTTTGGGAAATGGGAA	59.808	20	GTTCAGCAGCTTTCCCATGC	60.109	20	107	471	577	TTGGGCTTTGGGAAATGGGA	59.808	20	GTTCAGCAGCTTTCCCATGC	60.109	20	108	470	577
comp110026_c0	4	p2	(TA)9	18	2955	2972	utr3
comp74395_c0	1	p1	(A)13	13	1	13	utr3
comp89569_c0	1	p1	(A)17	17	1	17	undetermined
comp1531111_c0	1	p3	(GCT)5	15	29	43	undetermined	TGACCTGCTCTGAGTGCTG	59.33	19	TGGTGGTGCTCTTGCTTCAT	59.889	20	163	0	162	GACCTGCTCTGAGTGCTGC	60.741	19	TGGTGGTGCTCTTGCTTCAT	59.889	20	162	1	162	CTCTGAGTGCTGCCTGCTG	60.742	19	TGGTGGTGCTCTTGCTTCAT	59.889	20	156	7	162
comp109313_c0	1	p1	(A)19	19	1	19	undetermined
comp284797_c0	1	p3	(ATT)5	15	42	56	undetermined	AGCAGAGTAAGGAAAATCTATGTGGA	59.843	26	AGGGACACCAAGGTCTTGTTG	60.134	21	238	8	245	AGCAGAGTAAGGAAAATCTATGTGGA	59.843	26	AGGGACACCAAGGTCTTGTT	58.777	20	238	8	245	AGCAGAGTAAGGAAAATCTATGTGGA	59.843	26	AAGGGACACCAAGGTCTTGT	58.777	20	239	8	246
comp104418_c0	1	p1	(A)19	19	2	20	utr3
comp107425_c0	1	p4	(AGGA)10	40	444	483	utr5	GCCCTCTCATCATCAAGCTCA	59.86	21	TGGTGGTGAAGAAGATGCCA	59.23	20	260	274	533	GCCCTCTCATCATCAAGCTCA	59.86	21	TGGTGAAGAAGATGCCACTCC	59.996	21	257	274	530	GCCCTCTCATCATCAAGCTCA	59.86	21	TCTGGTGGTGAAGAAGATGCC	59.996	21	262	274	535
comp107425_c0	2	p1	(A)17	17	2004	2020	utr3
comp119016_c0	1	p3	(TGG)5	15	2498	2512	utr3	GCTGATTGCAGACGAGTTCT	58.28	20	CGCCATGGAGCTTTCGAAAG	59.902	20	242	2394	2635	TCCTCTAGGAGAAACTGGTGGA	59.618	22	CGCCATGGAGCTTTCGAAAG	59.902	20	172	2464	2635	CCTCTAGGAGAAACTGGTGGAC	59.502	22	CGCCATGGAGCTTTCGAAAG	59.902	20	171	2465	2635
comp119016_c0	2	p4	(CAAA)5	20	2800	2819	utr3	CTTTCGAAAGCTCCATGGCG	59.902	20	TGGAAAGAAGTTGGCGTACC	58.113	20	227	2616	2842	CGAAAGCTCCATGGCGGATA	60.25	20	TGGAAAGAAGTTGGCGTACC	58.113	20	223	2620	2842	GCATTTGGAAGCACAGGAGC	60.109	20	CCCTTCTTCCATCTGATGCTGA	59.828	22	145	2773	2917
comp118368_c2	1	p2	(AT)9	18	384	401	utr5	AGCCCTAGTCTCAGTTCGGT	59.96	20	AGCTGATGCCACCAAATCCA	59.96	20	216	260	475	GCTCCAGGTAGCCCTAGTCT	60.106	20	AGCTGATGCCACCAAATCCA	59.96	20	225	251	475	AGCCCTAGTCTCAGTTCGGT	59.96	20	TTAGCACCTACAGCCGCTTC	60.108	20	260	260	519
comp118368_c2	2	p1	(T)19	19	1766	1784	utr3
comp52350_c0	1	p2	(TA)10	20	1867	1886	utr3
comp107491_c0	1	p2	(CT)6	12	4493	4504	utr5	CTTGTCGAGTGTGGAGGCAT	60.037	20	ATAAACCCTGGTGCACGAGG	60.035	20	212	4360	4571	GCACTAGCCTTGTCGAGTGT	60.038	20	ATAAACCCTGGTGCACGAGG	60.035	20	220	4352	4571	AAAAGCGCGAACAACCGATC	60.11	20	ATAAACCCTGGTGCACGAGG	60.035	20	172	4400	4571
comp69942_c0	1	p1	(T)12	12	1	12	undetermined
comp69942_c0	2	p1	(A)14	14	235	248	undetermined
comp58627_c0	1	p3	(TCC)5	15	1354	1368	cds	CTGGCATGCCTGTGGAGTTA	60.035	20	CATGCCGAACCTTGATTGGC	60.179	20	198	1310	1507	TGTGGTTCCCTCAGGATGGA	60.179	20	CATGCCGAACCTTGATTGGC	60.179	20	221	1287	1507	CTGGCATGCCTGTGGAGTTA	60.035	20	ATGCCGAACCTTGATTGGCT	60.324	20	197	1310	1506
comp108442_c0	1	p1	(A)15	15	2397	2411	utr5	GACTCTCTGCCTCAAACCCG	60.39	20	ATCTGCGTCTGCTATCGTCA	58.975	20	280	2155	2434	CGGGTGTGGCGTATTGAGAA	60.391	20	ATCTGCGTCTGCTATCGTCA	58.975	20	262	2173	2434	CTCTCTGCCTCAAACCCGG	60.079	19	ATCTGCGTCTGCTATCGTCA	58.975	20	278	2157	2434
comp98856_c0	1	p1	(A)19	19	1	19	undetermined
comp98856_c0	2	c	(T)10ctatagccag(A)10	30	272	301	undetermined	CCTTGTAAACACCCCTCCCC	59.961	20	CCGTCACCATCTCTTGATTGC	59.332	21	172	193	364	CCCTTGTAAACACCCCTCCC	59.961	20	CCGTCACCATCTCTTGATTGC	59.332	21	173	192	364	CCTTGTAAACACCCCTCCCC	59.961	20	AGGTGGCAAGGAATAGAAGCT	59.081	21	142	193	334
comp58357_c0	1	p3	(TGA)6	18	271	288	utr5
comp117020_c0	1	p3	(GCA)5	15	3314	3328	undetermined	TCTCCCCTGTTCACCATTGC	59.962	20	GGCAAAATTAAGGACCGGCC	59.825	20	269	3268	3536	TCTCCCCTGTTCACCATTGC	59.962	20	CGGCAAAATTAAGGACCGGC	60.179	20	270	3268	3537	TCCCCTGTTCACCATTGCAG	60.251	20	ACTCCCCAACTCGGCAAAAT	59.888	20	279	3270	3548
comp107045_c0	1	p1	(A)18	18	518	535	undetermined
comp111419_c1	1	p1	(T)17	17	1	17	utr5
comp110639_c0	1	p2	(TA)8	16	760	775	utr3	CTTCTTGGTCCCATCCCACC	60.034	20	TCTGAAAAACTCCAAACGACCT	58.119	22	179	705	883	CCTGGTGAGAGTTTGTCCGT	59.607	20	TCTGAAAAACTCCAAACGACCT	58.119	22	161	723	883	ACCTGGTGAGAGTTTGTCCG	59.607	20	TCTGAAAAACTCCAAACGACCT	58.119	22	162	722	883
comp115887_c1	1	p1	(T)14	14	1	14	undetermined
comp104570_c1	1	p3	(AGA)6	18	1978	1995	utr5	AATCCACACCTTCCCAACCC	59.886	20	GGCATTCACCAGCAATTGCA	60.037	20	192	1835	2026	AATCCACACCTTCCCAACCC	59.886	20	TGGCATTCACCAGCAATTGC	60.037	20	193	1835	2027	CGCCGGTCTCTGAAGAATCA	59.827	20	GGCATTCACCAGCAATTGCA	60.037	20	242	1785	2026
comp104570_c1	2	p2	(TA)7	14	2216	2229	utr5
comp1811098_c0	1	p1	(A)11	11	138	148	undetermined	TGACCTGTTGACTAATGACATGGA	59.714	24	TCCAAGCTTCGATAAAACTGCC	59.253	22	196	45	240	TGACCTGTTGACTAATGACATGGA	59.714	24	CCAAGCTTCGATAAAACTGCCT	59.25	22	195	45	239	TGTCTGATGGAGGTGTCATTTT	57.628	22	TCCAAGCTTCGATAAAACTGCC	59.253	22	168	73	240
comp97114_c0	1	p3	(TAT)5	15	1058	1072	undetermined	AGTGTTTCTTGGTAATTGCCGA	58.518	22	GACGAGTAACCGACACTGCA	60.04	20	262	1032	1293	GGGGTAGACTAGTGTTTCTTGGT	59.418	23	GACGAGTAACCGACACTGCA	60.04	20	272	1022	1293	AGTGTTTCTTGGTAATTGCCGA	58.518	22	CATCCCACTCTAGGTGCTGC	60.179	20	110	1032	1141
comp97114_c0	2	p1	(T)19	19	1547	1565	undetermined
comp111400_c0	1	p1	(A)13	13	881	893	undetermined	ACAAGAACATTCCTCCGTCCT	59.021	21	TGACGGACTTCAACAGGTGG	59.894	20	130	837	966	ACAAGAACATTCCTCCGTCCT	59.021	21	GACGGACTTCAACAGGTGGT	59.894	20	129	837	965	ACAAGAACATTCCTCCGTCCT	59.021	21	GGCTGAGAACTCTGGCTCTG	60.108	20	173	837	1009
comp674528_c0	1	p1	(A)14	14	342	355	undetermined
comp105264_c0	1	p2	(AT)9	18	5	22	undetermined
comp105264_c0	2	p3	(CTT)6	18	1548	1565	undetermined	GAAACATCAAGCACGGGTGG	59.759	20	GCATCCTCGTCCACTCTAGC	59.969	20	200	1486	1685	GAAACATCAAGCACGGGTGG	59.759	20	TTGAGGAGGTAGTCGAGCGA	60.036	20	220	1486	1705	GAAACATCAAGCACGGGTGG	59.759	20	CAGGAGTGGCACTTGAGGAG	60.037	20	232	1486	1717
comp105264_c0	3	p1	(T)10	10	2611	2620	undetermined	TGCTGTTGAAGGGTAAAGGGT	59.503	21	ACACATCAAATACTCCACTTTTGACT	59.227	26	278	2388	2665	TGCTGTTGAAGGGTAAAGGGT	59.503	21	ACACATCAAATACTCCACTTTTGAC	58.03	25	278	2388	2665	GCTGTTGAAGGGTAAAGGGTG	59.113	21	ACACATCAAATACTCCACTTTTGACT	59.227	26	277	2389	2665
comp106863_c0	1	p1	(T)21	21	1	21	utr3
comp106863_c0	2	p1	(A)10	10	224	233	utr3	TGGCCATTTTCATTCCCAAACT	59.022	22	TCATTGGCCATTTTCGTCCTC	58.908	21	233	123	355	TGGCCATTTTCATTCCCAAACT	59.022	22	CATTGGCCATTTTCGTCCTCT	58.905	21	232	123	354	TGGCCATTTTCATTCCCAAACT	59.022	22	GTTGTCAAGGATCATTGGCCA	58.83	21	244	123	366
comp224796_c0	1	p1	(T)12	12	190	201	undetermined	AGACTGTCTACCTAAACAGCCA	58.493	22	ATTGAGTGGAACGATGGCCT	59.379	20	222	13	234	ACCTAAACAGCCAAGAAACAAGG	59.363	23	ATTGAGTGGAACGATGGCCT	59.379	20	213	22	234	AGACTGTCTACCTAAACAGCCA	58.493	22	TGAGTGGAACGATGGCCTAG	59.176	20	220	13	232
comp1117978_c0	1	p1	(A)12	12	1	12	undetermined
comp70844_c0	1	p2	(TA)10	20	846	865	undetermined
comp284390_c0	1	p2	(AT)9	18	1	18	undetermined
comp284390_c0	2	p2	(AT)8	16	423	438	undetermined
comp701789_c0	1	p2	(TA)7	14	634	647	utr5	TGCTGTGATTGGCCTGTCAT	59.961	20	GCCGGGTCATGACAAAATAGT	58.634	21	189	485	673	ATGCTGTGATTGGCCTGTCA	59.961	20	GCCGGGTCATGACAAAATAGT	58.634	21	190	484	673	TGGCTGCTTGAACACGTTTG	59.9	20	GCCGGGTCATGACAAAATAGT	58.634	21	252	422	673
comp120075_c0	1	p1	(A)19	19	2004	2022	utr3
comp64037_c0	1	p1	(T)14	14	1	14	undetermined
comp118840_c0	1	p2	(AT)9	18	1819	1836	undetermined	TATCCATGCTGCCTCCAAGC	60.179	20	TGAGCACAACTGGGGAACAA	59.743	20	258	1660	1917	TATCCATGCTGCCTCCAAGC	60.179	20	ATGAGCACAACTGGGGAACA	59.522	20	259	1660	1918	GCTGCCTCCAAGCATAAACC	59.543	20	TGAGCACAACTGGGGAACAA	59.743	20	251	1667	1917
comp118840_c0	2	p1	(A)14	14	3682	3695	undetermined
comp138283_c0	1	p1	(T)20	20	1	20	undetermined
comp103811_c1	1	p3	(GAA)5	15	1309	1323	undetermined	ATCCGGTTGCAGTACGGTTT	59.964	20	AACAGCCCCAGAAACCTTGA	59.444	20	103	1244	1346	TCGAAATGGATCCGGTTGCA	60.036	20	AACAGCCCCAGAAACCTTGA	59.444	20	112	1235	1346	CGGTTGCAGTACGGTTTTGG	60.041	20	AACAGCCCCAGAAACCTTGA	59.444	20	100	1247	1346
comp103811_c1	2	p2	(AT)9	18	1495	1512	undetermined
comp103218_c0	1	p2	(AT)8	16	8	23	undetermined
comp111706_c0	1	p3	(AGA)5	15	922	936	cds	GGAGATGGATGAGCTCTTGGT	59.232	21	AGCCTTGAATTCAGCAGCTCT	59.995	21	244	799	1042	ACGTCAACAAGACCGTGAAA	57.987	20	AGCCTTGAATTCAGCAGCTCT	59.995	21	172	871	1042	AACGTCAACAAGACCGTGAA	57.987	20	AGCCTTGAATTCAGCAGCTCT	59.995	21	173	870	1042
comp116835_c1	1	p1	(T)18	18	355	372	undetermined
comp106188_c2	1	c	(AAG)5aaatcgtcgtcttcctccaatatgaaagatgatgaattaatagacgatgaaagcccac(CCG)5	88	637	724	cds	AACACAAGCAACCCAGCTCA	60.396	20	TGCTGCTTCGGAAATGGCTA	60.036	20	216	556	771	TCACCCGGTGGAAGATTAGC	59.46	20	TGCTGCTTCGGAAATGGCTA	60.036	20	199	573	771	GCTCACCCGGTGGAAGATTA	59.46	20	TGCTGCTTCGGAAATGGCTA	60.036	20	201	571	771
comp106188_c2	2	p3	(TAC)5	15	861	875	cds	TAGCCATTTCCGAAGCAGCA	60.036	20	CCATCACGTGCAGCTGATTG	59.902	20	167	752	918	TAGCCATTTCCGAAGCAGCA	60.036	20	ATTAGCCATCACGTGCAGCT	60.108	20	172	752	923	TAGCCATTTCCGAAGCAGCA	60.036	20	TCACGTGCAGCTGATTGAGA	59.682	20	164	752	915
comp106188_c2	3	p3	(GAT)5	15	1150	1164	cds	ATCCAGCAGTCCAATTGGCA	59.96	20	AGCCAGGAGGAAAAGGATGC	60.034	20	116	1089	1204	GTCCAATTGGCAAGCCGATC	59.899	20	AGCCAGGAGGAAAAGGATGC	60.034	20	108	1097	1204	TCCAGCAGTCCAATTGGCAA	60.179	20	AGCCAGGAGGAAAAGGATGC	60.034	20	115	1090	1204
comp94816_c1	1	p1	(A)10	10	1	10	undetermined
comp94816_c1	2	p1	(T)16	16	560	575	undetermined
comp81002_c0	1	p1	(A)16	16	1	16	undetermined
comp117490_c1	1	p1	(A)13	13	1	13	utr5
comp119916_c3	1	c	(T)10ctttttatttatttat(A)11	37	145	181	undetermined	CGTGCCCTAAATGCGTGATG	59.972	20	AAAAGGAAAGAGCGGCAAGA	58.019	20	245	86	330	CGTGCCCTAAATGCGTGATG	59.972	20	AGAAAAAGGAAAGAGCGGCA	58.019	20	248	86	333	TCGTGCCCTAAATGCGTGAT	60.108	20	AAAAGGAAAGAGCGGCAAGA	58.019	20	246	85	330
comp105654_c0	1	c	(A)18ttcagtctttgg(T)15	45	1	45	undetermined
comp176528_c0	1	p1	(A)18	18	1	18	undetermined
comp103224_c1	1	p1	(A)15	15	870	884	undetermined
comp71664_c0	1	p2	(AT)7	14	245	258	undetermined
comp115512_c0	1	p1	(A)17	17	1123	1139	utr3
comp88795_c0	1	p1	(A)12	12	937	948	undetermined	TCGACTACCAGAGTGACAAACA	59.046	22	ACGGGAGGTTCATTCCTTGG	59.672	20	118	891	1008	TCGACTACCAGAGTGACAAACA	59.046	22	GGAGGTTCATTCCTTGGCCT	59.667	20	115	891	1005	TCAGCCAAATCAATCGACTACCA	60.055	23	ACGGGAGGTTCATTCCTTGG	59.672	20	131	878	1008
comp83301_c0	1	c	(CCA)5tgggtaggagaatcaa(TAT)7	52	433	484	utr5
comp118590_c0	1	p1	(T)16	16	1	16	utr3
comp118590_c0	2	p3	(TAA)5	15	2657	2671	utr5	GAGGGTGGTGAGAAGGAAGC	60.036	20	CGGAGTACCAGATCTTCCGC	59.969	20	165	2627	2791	GTGGTGAGAAGGAAGCTGCT	59.964	20	CGGAGTACCAGATCTTCCGC	59.969	20	161	2631	2791	GAGGGTGGTGAGAAGGAAGC	60.036	20	ATTCGCAGGGGAAGAAGGTG	60.035	20	258	2627	2884
comp88451_c0	1	p1	(T)11	11	274	284	undetermined	ACAGGGTTAAGCAGCTTCCT	58.932	20	TCAGCTGACTTGTGTTGTGC	58.983	20	168	249	416	ACAGGGTTAAGCAGCTTCCT	58.932	20	CAGCTGACTTGTGTTGTGCT	58.98	20	167	249	415	ACTGACACATGGTAAGCAGCA	59.928	21	TCAGCTGACTTGTGTTGTGC	58.983	20	202	215	416
comp116298_c0	1	c	(CT)6atatgtatattttttctctctcttcatcttcctcttcctgagacagacagagagactgagagactcaggcgtgtcctttggctttcatta(CT)7	116	90	205	utr5	AATTCAGCCACAGTTCCCCC	60.252	20	GGACAGCGGAGACAAGAGTC	60.109	20	256	11	266	AATTCAGCCACAGTTCCCCC	60.252	20	AAAGCAAAATGGGGGACAGC	59.313	20	269	11	279	CCAAGCCCGGAGAGTCCATA	61.049	20	GGACAGCGGAGACAAGAGTC	60.109	20	237	30	266
comp118161_c0	1	p3	(TTC)6	18	1592	1609	undetermined	CGGAGGGCTATGGATTGGAC	59.965	20	GTCGACGAGGAGTGTGGATC	59.901	20	195	1462	1656	TCGGAGGGCTATGGATTGGA	60.105	20	GTCGACGAGGAGTGTGGATC	59.901	20	196	1461	1656	GCCGTCACTATGCTCCTTGT	60.108	20	GTCGACGAGGAGTGTGGATC	59.901	20	152	1505	1656
comp118161_c0	2	p3	(TCC)5	15	2054	2068	undetermined	AACAAAGTGGTGGTGGTGGT	59.96	20	CCCAAGAGGCACAACTACGT	59.965	20	209	1935	2143	AACAAAGTGGTGGTGGTGGT	59.96	20	ACCGATGAAAGGCCCAAGAG	60.035	20	221	1935	2155	AACAAAGTGGTGGTGGTGGT	59.96	20	AAGCAGAAGCATCACCGGAA	59.963	20	159	1935	2093
comp121648_c0	1	p1	(A)10	10	296	305	utr5
comp107571_c0	1	p1	(A)12	12	4	15	utr3
comp93259_c1	1	p3	(AGA)6	18	6	23	undetermined
comp93259_c1	2	p3	(TGA)5	15	133	147	undetermined	TCCCACCCTTCATTGGTTGAG	59.925	21	TTTCCCCATGTCCCAAATGG	58.05	20	119	52	170	CTCCCACCCTTCATTGGTTGA	59.925	21	TTTCCCCATGTCCCAAATGG	58.05	20	120	51	170	TCTCCCACCCTTCATTGGTTG	59.925	21	TTTCCCCATGTCCCAAATGG	58.05	20	121	50	170
comp93259_c1	3	p3	(TGA)6	18	322	339	undetermined	TCCATTTGGGACATGGGGAA	58.912	20	GGAGGAAGCCAATCCCACAT	59.74	20	269	150	418	TCCATTTGGGACATGGGGAA	58.912	20	AAGGAGGAAGCCAATCCCAC	59.667	20	271	150	420	TCCATTTGGGACATGGGGAAA	59.565	21	GGAGGAAGCCAATCCCACAT	59.74	20	269	150	418
comp83100_c0	1	p1	(T)14	14	503	516	undetermined
comp65159_c0	1	p2	(AG)7	14	50	63	undetermined	TGTATACGTGCGTGAGAGAAA	57.165	21	CCCGCTTTCCTTCCTTCCTT	59.962	20	117	26	142	ATGTATACGTGCGTGAGAGAAA	57.634	22	CCCGCTTTCCTTCCTTCCTT	59.962	20	118	25	142	TGTATACGTGCGTGAGAGAAA	57.165	21	GTTTTCCAATGGTTCCCCCG	59.394	20	133	26	158
comp65159_c0	2	p2	(CT)6	12	263	274	undetermined	AAGGAAGGAAGGAAAGCGGG	59.962	20	GGTATTTTAAAACGCGAGAATCAAT	57.035	25	208	123	330	GAGAGAGCAGACTTCGGACG	59.902	20	GGTATTTTAAAACGCGAGAATCAAT	57.035	25	275	56	330	CTTCGGACGGAGGAATTGCT	60.108	20	GGTATTTTAAAACGCGAGAATCAAT	57.035	25	264	67	330
comp100499_c1	1	p1	(T)17	17	1	17	undetermined
comp100499_c1	2	p2	(TA)6	12	186	197	undetermined	AGGTGCTTAGGGCCCTCATA	60.03	20	AAAGTGCTCTCCAGGAGTGC	59.964	20	260	109	368	GGTGCTTAGGGCCCTCATAC	59.891	20	AAAGTGCTCTCCAGGAGTGC	59.964	20	259	110	368	AGGTGCTTAGGGCCCTCATA	60.03	20	TGCTCTCCAGGAGTGCCTAA	60.252	20	256	109	364
comp100499_c1	3	p1	(T)12	12	730	741	undetermined	TTGCAAAACAAAGGCTGCCC	60.463	20	ATTCCATACCTCCCCACCCC	60.701	20	267	500	766	TCTTTGTGCTGCTGACTGGA	59.531	20	ATTCCATACCTCCCCACCCC	60.701	20	155	612	766	CCCCTTAGGTCTGAGGCATG	59.528	20	ATTCCATACCTCCCCACCCC	60.701	20	250	517	766
comp110392_c1	1	p2	(GT)9	18	1	18	utr5
comp110392_c1	2	p3	(ATG)6	18	914	931	cds
comp82225_c0	1	p2	(TA)8	16	1	16	undetermined
comp247359_c0	1	p3	(GGA)5	15	477	491	cds	GATTTGGGGAGACGACTGCA	60.036	20	CAACTGATCAAAGCCCGAGC	59.551	20	280	284	563	TTTGGGGAGACGACTGCAAT	59.6	20	CAACTGATCAAAGCCCGAGC	59.551	20	278	286	563	ATTTGGGGAGACGACTGCAA	59.6	20	CAACTGATCAAAGCCCGAGC	59.551	20	279	285	563
comp115002_c0	1	p1	(A)10	10	1367	1376	utr3
comp100838_c1	1	p1	(T)12	12	1	12	undetermined
comp114375_c1	1	c	(T)19ctcagtcaatgcagatgttatttgtgctcttttctttctatctaataattatgtgctcttttgtc(T)17	101	1	101	utr3
comp109610_c0	1	p2	(TA)9	18	1	18	undetermined
comp109610_c0	2	p1	(T)10	10	396	405	undetermined
comp96700_c0	1	p1	(A)10	10	1	10	undetermined
comp96700_c0	2	p1	(T)11	11	210	220	undetermined	TGCTGAGGATGTGGGTAACG	59.751	20	TTGCTTCGAGTACCACCCAG	59.68	20	208	47	254	GCTGAGGATGTGGGTAACGT	59.751	20	TTGCTTCGAGTACCACCCAG	59.68	20	207	48	254	TGCTGAGGATGTGGGTAACG	59.751	20	GCTTCGAGTACCACCCAGTT	59.679	20	206	47	252
comp96700_c0	3	p1	(T)12	12	376	387	undetermined
comp99427_c0	1	p1	(A)18	18	1	18	undetermined
comp471217_c0	1	p1	(T)10	10	62	71	undetermined	AGACTTGTGTGCATCTGCGT	60.25	20	TGCCCAAGAAAACCTTCCCA	59.737	20	220	25	244	AGACTTGTGTGCATCTGCGT	60.25	20	CCTACCCTAAGGACCGGAGA	59.445	20	180	25	204	AGACTTGTGTGCATCTGCGT	60.25	20	TCCTACCCTAAGGACCGGAG	59.445	20	181	25	205
comp100528_c1	1	p1	(A)15	15	1	15	utr3
comp118345_c0	1	p1	(T)11	11	1	11	undetermined
comp115343_c0	1	p1	(T)20	20	193	212	undetermined
comp106122_c0	1	p1	(A)14	14	140	153	undetermined	GGAACCTACACGTGAGGCAA	59.966	20	CCATCGACTGCTGGCATTCT	60.463	20	169	19	187	TCTCGTCGACAAGTGGAACC	59.687	20	CCATCGACTGCTGGCATTCT	60.463	20	183	5	187	GGTTCTCGTCGACAAGTGGA	59.687	20	CCATCGACTGCTGGCATTCT	60.463	20	186	2	187
comp52134_c0	1	p1	(T)22	22	1	22	utr3
comp52450_c0	1	p1	(A)12	12	1	12	undetermined
comp52450_c0	2	c	(T)10ctttttgttgtttttggaaaattgaatgcaggaaaaagaaaggaaatgttaattaaatgtttagtaggtg(A)16gattaagaggatcacgtgatgtttgttgt(A)16	141	254	394	undetermined
comp95239_c0	1	p1	(A)14	14	793	806	utr3
comp102527_c2	1	p4	(TTTC)5	20	189	208	undetermined
comp110906_c1	1	p2	(AT)9	18	5	22	utr3
comp740696_c0	1	p1	(A)11	11	38	48	undetermined
comp529825_c0	1	p3	(TAT)6	18	100	117	undetermined	AGGGAAAGCATGCAGATGAA	57.48	20	AAGCACTACGAGTAAGCTTCA	57.064	21	274	43	316	AGGGAAAGCATGCAGATGAA	57.48	20	AGAAAGCACTACGAGTAAGCTTCA	60.022	24	277	43	319	AGGGAAAGCATGCAGATGAA	57.48	20	AGCACTACGAGTAAGCTTCATTCA	60.082	24	273	43	315
comp668525_c0	1	p1	(T)12	12	351	362	undetermined
comp110181_c0	1	c	(T)10gtaccaaaaccagttttcctcacaaggtcatatttttcttccaaccacccatcaccaaaaattacccaaaaagaatatatacttcctaaagag(T)12	115	410	524	utr3	CTTCCTCACCCACTCCCAAC	59.963	20	TGGCTTGAGCAGATGCAACT	60.251	20	215	380	594	CTTCCTCACCCACTCCCAAC	59.963	20	TAGGAGCTTGGCTTGAGCAG	59.749	20	223	380	602	CCCCGGAAACTCAAACCTCA	59.89	20	TGGCTTGAGCAGATGCAACT	60.251	20	239	356	594
comp110181_c0	2	p1	(A)12	12	3585	3596	utr5	CGTCCACCAAGCTGCAAATC	60.11	20	CTGTGACTACTGCAGCCGAT	59.826	20	223	3447	3669	TCAAGTTCACCAACCGCAGA	59.821	20	CTGTGACTACTGCAGCCGAT	59.826	20	205	3465	3669	TAATCGTCCACCAAGCTGCA	59.677	20	CTGTGACTACTGCAGCCGAT	59.826	20	227	3443	3669
comp110181_c0	3	p2	(AT)8	16	3759	3774	utr5
comp2030637_c0	1	p3	(CAG)5	15	189	203	undetermined
comp97642_c0	1	p1	(T)15	15	1	15	undetermined
comp301508_c0	1	p1	(A)16	16	1	16	undetermined
comp79144_c0	1	p1	(A)10	10	535	544	utr3	ATGTCTCGCGAGATGCCTTC	60.249	20	GGAGTTCCTCTGAAACAGGCA	59.928	21	225	413	637	GATGTCTCGCGAGATGCCTT	60.249	20	GGAGTTCCTCTGAAACAGGCA	59.928	21	226	412	637	AATCCCCAAAAAGGAGGGCC	60.253	20	GGAGTTCCTCTGAAACAGGCA	59.928	21	182	456	637
comp114426_c0	1	p1	(T)13	13	11	23	utr3
comp894110_c0	1	p1	(T)10	10	342	351	undetermined	TCCATCATTGAAGAAGAGAACCCA	59.711	24	GCTAGTGGCCTTGGAATTTTGG	60.094	22	194	232	425	TCCATCATTGAAGAAGAGAACCCA	59.711	24	AGTGGCCTTGGAATTTTGGT	57.898	20	191	232	422	CCATCATTGAAGAAGAGAACCCA	58.407	23	GCTAGTGGCCTTGGAATTTTGG	60.094	22	193	233	425
comp110359_c0	1	p1	(A)15	15	199	213	utr3	TCCCTGAAAAGAATACTTGGGAGA	59.15	24	CGAGTACCTCCAAATGTTTGCA	59.189	22	267	32	298	TCTCCCTGAAAAGAATACTTGGGA	59.15	24	CGAGTACCTCCAAATGTTTGCA	59.189	22	269	30	298	TCCCTGAAAAGAATACTTGGGAGA	59.15	24	ACGAGTACCTCCAAATGTTTGC	59.188	22	268	32	299
comp107543_c0	1	p1	(A)12	12	53	64	utr3
comp107543_c0	2	p1	(A)20	20	3712	3731	utr5
comp93318_c0	1	p1	(A)18	18	1	18	utr3
comp411527_c0	1	p2	(AT)9	18	1	18	undetermined
comp116540_c0	1	p2	(AC)6	12	9	20	undetermined
comp112883_c1	1	p3	(AGA)5	15	1	15	undetermined
comp215626_c0	1	p1	(T)11	11	125	135	undetermined	TGCAGGTGAGACTGTCGTTT	59.536	20	GGCAGAGGGTTTTTGTGCTG	59.967	20	236	82	317	ATGCAGGTGAGACTGTCGTT	59.318	20	GGCAGAGGGTTTTTGTGCTG	59.967	20	237	81	317	AATGCAGGTGAGACTGTCGT	59.318	20	GGCAGAGGGTTTTTGTGCTG	59.967	20	238	80	317
comp120747_c0	1	p2	(CA)9	18	1	18	utr5
comp120747_c0	2	p1	(T)12	12	2444	2455	utr3	CCAGGGTTTGTCGACAACCT	60.179	20	TCTCGTGATGCAACTTGGCT	59.965	20	191	2317	2507	TCCAGGGTTTGTCGACAACC	60.179	20	TCTCGTGATGCAACTTGGCT	59.965	20	192	2316	2507	TGAGCCAGAAGATCCAGGGT	60.253	20	TCTCGTGATGCAACTTGGCT	59.965	20	204	2304	2507
comp238858_c0	1	p1	(G)10	10	257	266	undetermined	AGTCAAGGCAGTGAACCTCG	59.966	20	GGTGAGGGCGAGGAGTACTA	60.107	20	238	52	289	CTCACCAGCAAGCAGAGTCA	59.966	20	GGTGAGGGCGAGGAGTACTA	60.107	20	211	79	289	ATGAGCAGTAAACACCGCCA	59.964	20	GGTGAGGGCGAGGAGTACTA	60.107	20	106	184	289
comp920698_c0	1	p2	(AT)9	18	2	19	undetermined
comp68389_c0	1	p1	(T)10	10	48	57	undetermined	TATCGAACGGCCAAGGTAGC	59.896	20	ACTTAGGAATTTATTTTGGTTCACAAG	57.019	27	194	8	201	CGAACGGCCAAGGTAGCTAT	59.896	20	ACTTAGGAATTTATTTTGGTTCACAAG	57.019	27	191	11	201	TCTTATCGAACGGCCAAGGT	59.1	20	ACTTAGGAATTTATTTTGGTTCACAAG	57.019	27	197	5	201
comp99549_c0	1	p1	(T)10	10	682	691	undetermined	CGCAGATGTGTTTCTGGAACC	59.802	21	TGCTTCCACAAGTGACAACCT	60.065	21	223	642	864	CGCAGATGTGTTTCTGGAACC	59.802	21	TGCTTCCACAAGTGACAACC	58.611	20	223	642	864	AGAAGCACAAATGGGAGGACT	59.293	21	TGCTTCCACAAGTGACAACCT	60.065	21	261	604	864
comp120904_c0	1	p1	(T)20	20	1	20	utr3
comp79409_c1	1	p1	(A)11	11	129	139	undetermined	CCAACTTATTCTGGAAATACTCTGCA	59.401	26	ACGAGTTAACTGTTTGATGCATGT	59.485	24	273	1	273	ACCAACTTATTCTGGAAATACTCTGC	59.4	26	ACGAGTTAACTGTTTGATGCATGT	59.485	24	274	0	273	CCAACTTATTCTGGAAATACTCTGC	57.979	25	ACGAGTTAACTGTTTGATGCATGT	59.485	24	273	1	273
comp100355_c0	1	c	(GA)8aagaggcagggggaatggaagcctaagacagccgcgacgccgtcatcaattcatcatcacattagggggtcaacaattaaaag(A)10	109	1	109	utr5
comp100355_c0	2	p3	(CCT)5	15	1802	1816	cds	GTCCCTCCCACTTTGCAAGA	59.89	20	CCAGGTTGCTGTTGAATGGC	60.038	20	182	1762	1943	GTCCCTCCCACTTTGCAAGA	59.89	20	TCCATTAGAGGGAGGGCCAA	59.954	20	213	1762	1974	TGTCCCTCCCACTTTGCAAG	60.179	20	CCAGGTTGCTGTTGAATGGC	60.038	20	183	1761	1943
comp110784_c0	1	p1	(A)15	15	453	467	undetermined	GCAAATAAGCCCAGCCATAAGG	59.964	22	GCTGCTATTTCCTTTTTCAAGTTGG	59.594	25	280	221	500	TCCAAACTTCAGCTAACTGTAACA	58.323	24	TCAATGGATTCCTCCTGGGT	58.014	20	280	396	675	TCCAAACTTCAGCTAACTGTAACAT	58.704	25	TCAATGGATTCCTCCTGGGT	58.014	20	280	396	675
comp110784_c0	2	p1	(A)14	14	1900	1913	undetermined
comp56996_c0	1	p3	(AAG)6	18	1	18	undetermined
comp7647_c0	1	p3	(CTG)6	18	158	175	utr3	TGCTTGATCCATGGAGCTGG	60.107	20	GAAGATCCTGGAGAGCTCGC	59.968	20	139	122	260	CAGGTTGTCTGCCTGTCACT	59.893	20	GAAGATCCTGGAGAGCTCGC	59.968	20	233	28	260	CAGGTTGTCTGCCTGTCACT	59.893	20	GAGGCGGTCAACATCCAGAA	60.036	20	187	28	214
comp92392_c0	1	p1	(A)10	10	873	882	cds
comp432486_c0	1	p3	(TCT)5	15	276	290	undetermined	CCCACGACTTTGATCTTTGCC	59.8	21	AGACCAGAAGCCTAGCAGGA	59.958	20	216	161	376	CCCACGACTTTGATCTTTGCC	59.8	21	TCTTCCCAATGCAGCACTGT	59.889	20	267	161	427	CCCACGACTTTGATCTTTGCC	59.8	21	AGGTTCTTCCCAATGCAGCA	59.887	20	271	161	431
comp115627_c0	1	p2	(TA)9	18	1	18	undetermined
comp115627_c0	2	p1	(A)11	11	1075	1085	undetermined	TGTCATGGGCTATTGATCCGG	59.928	21	GGTGGAAAGAGAGAGTGCCC	60.036	20	154	966	1119	GTCATGGGCTATTGATCCGGT	59.928	21	GGTGGAAAGAGAGAGTGCCC	60.036	20	153	967	1119	TGGGCTATTGATCCGGTTGA	58.791	20	GGTGGAAAGAGAGAGTGCCC	60.036	20	149	971	1119
comp63553_c0	1	p1	(T)10	10	12	21	undetermined
comp649766_c0	1	p4	(GGAG)6	24	7	30	undetermined
comp77107_c0	1	p1	(A)15	15	1	15	undetermined
comp110727_c0	1	p2	(CT)7	14	154	167	undetermined	GGGGGCCAAATTTCAGAGAC	58.814	20	TGCAGGGTTTTAGTTGGGGG	60.179	20	197	2	198	GGGGGCCAAATTTCAGAGAC	58.814	20	TGCTGCTGCAGGGTTTTAGT	60.179	20	203	2	204	GGGGGCCAAATTTCAGAGACT	60.273	21	TGCAGGGTTTTAGTTGGGGG	60.179	20	197	2	198
comp110727_c0	2	p1	(A)21	21	1539	1559	undetermined
comp89651_c0	1	p1	(T)10	10	348	357	undetermined	AATTCTGCCGCAGTAGTCCC	60.108	20	ACAAAGATTGCACAAATCCAGGT	59.357	23	228	178	405	CACCTAACCCAACAACCCCA	59.814	20	ACAAAGATTGCACAAATCCAGGT	59.357	23	201	205	405	CCGCAGTAGTCCCCATCATT	59.53	20	ACAAAGATTGCACAAATCCAGGT	59.357	23	221	185	405
comp249734_c0	1	p1	(G)13	13	366	378	undetermined
comp94013_c0	1	p2	(AT)9	18	3	20	undetermined
comp115232_c0	1	p2	(AT)6	12	10	21	undetermined
comp115232_c0	2	p1	(A)14	14	730	743	undetermined	GACACATGAAAGTGGTCGCAG	59.805	21	AGGTTTCGCGTAATGCTGAT	57.976	20	232	611	842	CTGACACATGAAAGTGGTCGC	59.805	21	AGGTTTCGCGTAATGCTGAT	57.976	20	234	609	842	ACACATGAAAGTGGTCGCAGA	60.203	21	AGGTTTCGCGTAATGCTGAT	57.976	20	231	612	842
comp104660_c0	1	p1	(A)14	14	86	99	utr5	GCAGTCAGCAATCCAGCTCA	60.676	20	CAATGCATGGCACTTCTGCA	59.755	20	280	48	327	GCAGTCAGCAATCCAGCTCA	60.676	20	GGCACTTCTGCAGCATACCT	60.394	20	272	48	319	GCAGTCAGCAATCCAGCTCA	60.676	20	AATGCATGGCACTTCTGCAG	59.469	20	279	48	326
comp114117_c0	1	p2	(AT)9	18	1	18	undetermined
comp114117_c0	2	p3	(GAA)6	18	1944	1961	undetermined
comp120520_c0	1	p3	(TCT)6	18	700	717	cds	AAGGATCCGCTTCAGCTACG	59.897	20	ATCTGTGCAAGCGGAAGACA	59.965	20	176	597	772	CTGAGGACGAGAGGCTTTGG	60.108	20	ATCTGTGCAAGCGGAAGACA	59.965	20	223	550	772	GCGTTAGCAAGCAGTGGAAG	59.833	20	ATCTGTGCAAGCGGAAGACA	59.965	20	250	523	772
comp71098_c0	1	p3	(GCT)5	15	247	261	cds	TGTTGCACCATATTGGGCTACT	60.025	22	GCAGGAGCAGCACTAGATGA	59.537	20	144	152	295	TGTTGCACCATATTGGGCTACT	60.025	22	AGCAGGAGCAGCACTAGATG	59.535	20	145	152	296	TGTTGCACCATATTGGGCTACT	60.025	22	CAGCAGGAGCAGCACTAGAT	59.535	20	146	152	297
comp111538_c0	1	p1	(A)16	16	1	16	undetermined
comp111538_c0	2	p1	(A)18	18	420	437	undetermined
comp106817_c0	1	p2	(TA)6	12	1	12	utr5
comp106817_c0	2	p4	(AATT)5	20	786	805	undetermined	GGATGCCATCGACGACTGAT	59.967	20	GGAATCACGTCCCCTACTGC	60.179	20	235	639	873	GAAGGTGGCTTCTTGGACGA	59.965	20	GGAATCACGTCCCCTACTGC	60.179	20	134	740	873	AAGGTGGCTTCTTGGACGAG	59.965	20	GGAATCACGTCCCCTACTGC	60.179	20	133	741	873
comp106817_c0	3	p2	(TA)6	12	968	979	utr3	GCAGTAGGGGACGTGATTCC	60.179	20	CCGGCAGAGGTTCGATAGTC	59.969	20	197	854	1050	GCAGTAGGGGACGTGATTCC	60.179	20	AGGCCGTTGATTCTCGGAAG	60.108	20	243	854	1096	GCAGTAGGGGACGTGATTCC	60.179	20	GTTGAGAGGAAGGGCCGATC	60.179	20	216	854	1069
comp55065_c0	1	p1	(A)16	16	9	24	undetermined
comp109627_c0	1	p2	(AT)9	18	3361	3378	utr3
comp73410_c0	1	p3	(GAT)5	15	139	153	undetermined	TCCTCTTTTCTGGAACCATGCA	59.892	22	TGGAGCAGACAAAAGATCCCA	59.295	21	189	72	260	TCCTCTTTTCTGGAACCATGCA	59.892	22	TGGAGCAGACAAAAGATCCCAA	59.892	22	189	72	260	CCTCTTTTCTGGAACCATGCA	58.482	21	TGGAGCAGACAAAAGATCCCA	59.295	21	188	73	260
comp107808_c0	1	p3	(GAT)6	18	439	456	utr3	GGCCTGACTGACTACACACC	60.037	20	CTGATCAGCCATTGTCGCAC	59.624	20	276	247	522	GGGCCTGACTGACTACACAC	60.037	20	CTGATCAGCCATTGTCGCAC	59.624	20	277	246	522	GGCCTGACTGACTACACACC	60.037	20	TCCTGATCAGCCATTGTCGC	60.463	20	278	247	524
comp89457_c1	1	p1	(C)10	10	360	369	utr3	GCCATTGTTGCCAAAGCTCT	59.681	20	TTCAGAATCTCAACGTCGCC	58.29	20	149	244	392	ATGGCCATTGTTGCCAAAGC	60.322	20	TTCAGAATCTCAACGTCGCC	58.29	20	152	241	392	AATATCCTCAGCCGCCTTCC	59.602	20	TTCAGAATCTCAACGTCGCC	58.29	20	115	278	392
comp47674_c0	1	p1	(T)13	13	781	793	undetermined	TACGCCAGTAACGAAGGTGG	59.756	20	ACAAACAGTAAAGTGAACACGCA	59.563	23	279	717	995	CGCCAGTAACGAAGGTGGAA	60.32	20	ACAAACAGTAAAGTGAACACGCA	59.563	23	277	719	995	TGCTTGCTGTTTGACTCTTCT	58.077	21	GAAGCAGATCGTAGCCTGACA	59.865	21	266	748	1013
comp99486_c0	1	p3	(ACT)5	15	586	600	utr5	CTGACAAATCACCGCCGTTC	59.834	20	CTGGCAACTCCACTGACACA	60.179	20	268	369	636	CTGACAAATCACCGCCGTTC	59.834	20	TGGCAACTCCACTGACACAA	59.746	20	267	369	635	TCTCAGCGTTCCTTTTCCGT	59.608	20	CTGGCAACTCCACTGACACA	60.179	20	175	462	636
comp99486_c0	2	p1	(A)21	21	1789	1809	utr3
comp118893_c1	1	p1	(A)19	19	1	19	undetermined
comp91255_c0	1	p1	(A)16	16	1	16	undetermined
comp1608308_c0	1	p2	(TA)8	16	1	16	undetermined
comp104812_c1	1	p1	(A)12	12	1168	1179	utr5	TTCGCAGCTTTTTCCCCTTT	58.591	20	TCTCGTCGATGATCCTTTAGCC	59.706	22	220	1012	1231	TTCGCAGCTTTTTCCCCTTT	58.591	20	CTCGTCGATGATCCTTTAGCCT	59.705	22	219	1012	1230	TTCGCAGCTTTTTCCCCTTT	58.591	20	TCGTCGATGATCCTTTAGCCT	58.692	21	218	1012	1229
comp111573_c0	1	p1	(T)17	17	1	17	undetermined
comp106161_c0	1	p2	(TA)9	18	1072	1089	undetermined
comp119810_c4	1	p1	(A)13	13	1	13	undetermined
comp119810_c4	2	p1	(A)11	11	164	174	undetermined	AGTCCTGTGACCAAACCACT	58.787	20	AGCTTGACTCTCCTTCCAACC	59.651	21	113	110	222	AGTCCTGTGACCAAACCACT	58.787	20	CTCCTTCCAACCCTTGACAGT	59.578	21	104	110	213	AGTCCTGTGACCAAACCACT	58.787	20	TCCTTCCAACCCTTGACAGT	58.482	20	103	110	212
comp87615_c0	1	p1	(A)12	12	117	128	undetermined	AGGTTTGCGCTGTTCTCACT	60.179	20	TGCGCCCCCTCTCCTATTAT	60.179	20	143	68	210	TGAGGTTTGCGCTGTTCTCA	60.179	20	TGCGCCCCCTCTCCTATTAT	60.179	20	145	66	210	GGTTTGCGCTGTTCTCACTC	59.764	20	TGCGCCCCCTCTCCTATTAT	60.179	20	142	69	210
comp109873_c0	1	p2	(TA)9	18	1	18	utr3
comp109873_c0	2	p2	(AT)6	12	713	724	utr5
comp52797_c0	1	p1	(A)17	17	1	17	undetermined
comp424992_c0	1	p1	(A)11	11	8	18	undetermined
comp84679_c0	1	p1	(A)11	11	4	14	undetermined
comp84679_c0	2	p2	(TA)6	12	174	185	undetermined	GCTTTCTTGGGTTCTTCGCA	59.048	20	AGGGACGAAGAGAGTAGCGT	60.035	20	221	38	258	GCTTTCTTGGGTTCTTCGCA	59.048	20	GGGACGAAGAGAGTAGCGTG	59.901	20	220	38	257	AGCTTTCTTGGGTTCTTCGC	58.761	20	AGGGACGAAGAGAGTAGCGT	60.035	20	222	37	258
comp114842_c0	1	p2	(AT)7	14	1	14	utr5
comp118352_c0	1	p3	(ATA)5	15	849	863	undetermined	TGCCAAGGTAACACGAGAGG	59.68	20	GAACTAAGCTGTGCACTCGC	59.56	20	225	817	1041	TGCCAAGGTAACACGAGAGG	59.68	20	CACTCGCACCCCATCTTCTC	60.461	20	212	817	1028	TGCCAAGGTAACACGAGAGG	59.68	20	GCACCCCATCTTCTCCAAGA	59.379	20	207	817	1023
comp49673_c0	1	p2	(TA)6	12	211	222	undetermined
comp1440047_c0	1	p1	(T)12	12	12	23	undetermined
comp319179_c0	1	p1	(T)15	15	80	94	undetermined	CACCTAGCCACTTCTGCACA	59.965	20	TCCGTTATCAGTGTTTTTGGCAC	59.996	23	155	9	163	CACCTAGCCACTTCTGCACA	59.965	20	TGGCATTTCCGTTATCAGTGT	57.934	21	162	9	170	CGAATCAGAGTCACCGCTGT	60.109	20	TCCGTTATCAGTGTTTTTGGCAC	59.996	23	115	49	163
comp109272_c1	1	p1	(A)18	18	1	18	utr3
comp109272_c1	2	p4	(AGGA)6	24	1522	1545	utr5
comp85495_c0	1	p1	(A)11	11	335	345	undetermined	ACAGAAGTGGTGTGTTGAGCT	59.79	21	GCTTCTTGCATCCTCAGGAA	57.88	20	262	192	453	ACAGAAGTGGTGTGTTGAGC	58.332	20	GCTTCTTGCATCCTCAGGAA	57.88	20	262	192	453	ACAGAAGTGGTGTGTTGAGCT	59.79	21	GCTTCTTGCATCCTCAGGAATC	59.382	22	262	192	453
comp60980_c0	1	p2	(AT)6	12	133	144	undetermined	TGCTTTGGTGGGACAAAAGA	57.848	20	TTTGTCTGCCTGTTTCATAGGA	57.634	22	279	76	354	TGCTTTGGTGGGACAAAAGA	57.848	20	TTGTCTGCCTGTTTCATAGGAT	57.425	22	278	76	353	TGCTTTGGTGGGACAAAAGAA	58.538	21	TTTGTCTGCCTGTTTCATAGGA	57.634	22	279	76	354
comp119252_c0	1	p1	(T)10	10	3799	3808	utr3	GCTCATATGCCTCCCTTCCC	59.963	20	CAAGGCGCATCCCTACTGAA	60.108	20	196	3649	3844	GCTCATATGCCTCCCTTCCC	59.963	20	TAACCAAGGCGCATCCCTAC	59.821	20	200	3649	3848	GCTCATATGCCTCCCTTCCC	59.963	20	AATAACCAAGGCGCATCCCT	59.741	20	202	3649	3850
comp4215_c0	1	p1	(A)13	13	206	218	undetermined	TGTGGCGACCTTCTTTGTCA	59.821	20	TGGTGCAAGAAACCTGGTTT	58.141	20	230	93	322	TGTGGCGACCTTCTTTGTCA	59.821	20	ATGGTGCAAGAAACCTGGTT	57.913	20	231	93	323	TGTGGCGACCTTCTTTGTCA	59.821	20	AATGGTGCAAGAAACCTGGT	57.913	20	232	93	324
comp116557_c0	1	p2	(AG)7	14	3616	3629	utr5	CTTCCCGGACTCTCCTGAGA	60.034	20	ACTTCCAAATGGCTCCATCTCA	59.69	22	237	3453	3689	TTCCAATGCTTCCCGGACTC	60.035	20	ACTTCCAAATGGCTCCATCTCA	59.69	22	245	3445	3689	AAACCTTTCCGTGCCAGACA	60.107	20	ACTTCCAAATGGCTCCATCTCA	59.69	22	125	3565	3689
comp307333_c0	1	c	(A)11tattaaactaatatttattcctacatatctatcattgaaagggaaattagttaatattctaataccaatataaggatatggtat(A)14	109	69	177	undetermined	TGAACAGCAGTTGAACATGGG	59.044	21	GAGATCTCTCCCTGGGACCA	59.737	20	235	2	236	GAACAGCAGTTGAACATGGGT	59.044	21	GAGATCTCTCCCTGGGACCA	59.737	20	234	3	236	ACAGCAGTTGAACATGGGTT	57.928	20	GAGATCTCTCCCTGGGACCA	59.737	20	232	5	236
comp110188_c1	1	p3	(AGG)7	21	1	21	utr5
comp95289_c1	1	p1	(T)10	10	1058	1067	undetermined
comp70288_c0	1	p2	(TA)8	16	1	16	undetermined
comp70288_c0	2	p1	(A)14	14	426	439	undetermined	AGTTCATGTATGGTGGCATTTCA	58.657	23	GGCGGGAATGATGCATCTCT	60.251	20	186	361	546	TGTACTAGTTCATGTATGGTGGCA	59.532	24	GGCGGGAATGATGCATCTCT	60.251	20	192	355	546	GTTCATGTATGGTGGCATTTCA	57.283	22	GGCGGGAATGATGCATCTCT	60.251	20	185	362	546
comp102319_c0	1	p1	(A)18	18	291	308	undetermined
comp671140_c0	1	p1	(G)14	14	1	14	undetermined
comp83733_c0	1	p1	(T)10	10	1	10	undetermined
comp111702_c0	1	p1	(A)11	11	1005	1015	utr3
comp96758_c0	1	p1	(T)10	10	11	20	utr3
comp69094_c0	1	p2	(CT)6	12	202	213	undetermined	TCTGCATCTTGCTGCTGTTC	58.837	20	ACAGCTTTCAAAGGAAACCTTGT	59.231	23	100	169	268	TCTGCATCTTGCTGCTGTTCT	60.271	21	ACAGCTTTCAAAGGAAACCTTGT	59.231	23	100	169	268	ATCTGCATCTTGCTGCTGTTC	59.256	21	ACAGCTTTCAAAGGAAACCTTGT	59.231	23	101	168	268
comp110945_c0	1	p1	(T)20	20	1	20	undetermined
comp110945_c0	2	p1	(A)12	12	259	270	undetermined	CAGCCAACCAATACAAGCTCA	58.838	21	TGGTCGATTTTCATGCCCCT	59.669	20	212	90	301	AGGGAATAGTGCGAATCGTTCA	59.832	22	TGGTCGATTTTCATGCCCCT	59.669	20	251	51	301	TCAGCCAACCAATACAAGCTCA	60.225	22	TGGTCGATTTTCATGCCCCT	59.669	20	213	89	301
comp110945_c0	3	p2	(AT)9	18	502	519	undetermined
comp118007_c0	1	p1	(T)17	17	5	21	undetermined
comp107167_c0	1	p1	(T)10	10	182	191	undetermined	AGGACTGTCTTGGGAATTCGT	59.021	21	AGAGAGAAACTGATATACGCGGT	59.116	23	161	133	293	GAGGACTGTCTTGGGAATTCGT	60.028	22	AGAGAGAAACTGATATACGCGGT	59.116	23	162	132	293	TGAGGACTGTCTTGGGAATTCG	60.028	22	AGAGAGAAACTGATATACGCGGT	59.116	23	163	131	293
comp246336_c0	1	p1	(A)18	18	1	18	undetermined
comp104052_c0	1	p1	(T)16	16	8	23	undetermined
comp102628_c0	1	p2	(TA)8	16	4	19	undetermined
comp102628_c0	2	p2	(AT)8	16	164	179	undetermined	CGTCATTGGTGGCCTCTCTC	60.461	20	GGGCAGGCACAGTACACTAT	59.458	20	220	39	258	CTCGTCATTGGTGGCCTCTC	60.461	20	GGGCAGGCACAGTACACTAT	59.458	20	222	37	258	GTTGTCTCGTCATTGGTGGC	59.483	20	GGGCAGGCACAGTACACTAT	59.458	20	227	32	258
comp52071_c0	1	c	(A)10tgaagatg(A)10tgaaaatg(A)10tgaaaatg(A)10tgaaaatg(A)10tgaaaatg(A)10tgaaaatg(A)10	118	129	246	undetermined
comp110426_c0	1	p2	(AT)6	12	4332	4343	utr5	TCCCTCCTCCGTTTCACTCT	59.885	20	ATGAGTTTCGCAACGCATCG	59.905	20	126	4267	4392	CCCTCCTCCGTTTCACTCTC	59.467	20	ATGAGTTTCGCAACGCATCG	59.905	20	125	4268	4392	TCCCTCCTCCGTTTCACTCT	59.885	20	GCATCGGAGCAGGTTCTCTC	60.53	20	112	4267	4378
comp115278_c0	1	p1	(A)10	10	2037	2046	cds	AGAACCAGGTTGCAGCTCAA	59.817	20	AGTTCCTGGCCTGGTACTGA	60.179	20	256	1960	2215	AAGAACCAGGTTGCAGCTCA	59.817	20	AGTTCCTGGCCTGGTACTGA	60.179	20	257	1959	2215	AGAACCAGGTTGCAGCTCAA	59.817	20	GAGTTCCTGGCCTGGTACTG	59.749	20	257	1960	2216
comp115278_c0	2	p2	(AT)9	18	2426	2443	utr3
comp38043_c0	1	p2	(AG)8	16	22	37	utr5	CGCCACCAGGTCGTCAAA	60.281	18	GTAAGCGAGCACCACCTTCT	60.037	20	211	0	210	CGCCACCAGGTCGTCAAA	60.281	18	AGTAAGCGAGCACCACCTTC	60.037	20	212	0	211	CGCCACCAGGTCGTCAAA	60.281	18	GAGTAAGCGAGCACCACCTT	60.037	20	213	0	212
comp88982_c0	1	p3	(GGA)5	15	618	632	cds	TCCGGGAGTACTTTTGCCAC	59.964	20	GTAGTGGAGGAGGTACCGGT	60.034	20	182	517	698	TCCGGGAGTACTTTTGCCAC	59.964	20	TGGTAGTGGAGGAGGTACCG	60.034	20	184	517	700	TCCGGGAGTACTTTTGCCAC	59.964	20	CGGTAGTAGGTTGTTGCCGT	60.038	20	157	517	673
comp98091_c1	1	p1	(A)13	13	124	136	undetermined	ATGCGCAGGTATGAGTACGG	59.968	20	CCCCACTTTGAGGAACCTCC	59.962	20	256	4	259	ACGAATGCGCAGGTATGAGT	59.824	20	CCCCACTTTGAGGAACCTCC	59.962	20	260	0	259	CAGGTATGAGTACGGCTGCA	59.54	20	CCCCACTTTGAGGAACCTCC	59.962	20	251	9	259
comp121251_c0	1	p2	(AT)6	12	294	305	utr3	GGCCACCACCACCACTATAG	59.82	20	ACTGGTCATCTGCACTTGAAGA	59.63	22	266	264	529	GCCACCACCACCACTATAGC	60.464	20	ACTGGTCATCTGCACTTGAAGA	59.63	22	265	265	529	CATGAGATAGACCCACCGGC	59.966	20	TCAGGTGGGATACGATGTTTCA	59.165	22	259	247	505
comp121251_c0	2	p2	(AT)8	16	1132	1147	utr5	AGGCCTGTTTTTGTGAGCCA	60.397	20	TCCCCTCTCCAAAATCCCTCT	59.917	21	129	1060	1188	GGCCTGTTTTTGTGAGCCAT	59.319	20	TCCCCTCTCCAAAATCCCTCT	59.917	21	128	1061	1188	AAGGCCTGTTTTTGTGAGCC	59.247	20	TCCCCTCTCCAAAATCCCTCT	59.917	21	130	1059	1188
comp121251_c0	3	p1	(A)15	15	1270	1284	utr5
comp93437_c0	1	p2	(TG)6	12	9	20	undetermined
comp93437_c0	2	p1	(A)19	19	264	282	undetermined
comp119832_c0	1	p3	(ATT)6	18	2653	2670	undetermined	GCCCTCCCAAGTGACTTGAA	59.89	20	TGGAAGTATGCGTTTCAGAAGA	57.734	22	276	2587	2862	AAGCCCTCCCAAGTGACTTG	59.889	20	TGGAAGTATGCGTTTCAGAAGA	57.734	22	278	2585	2862	GCCCTCCCAAGTGACTTGAA	59.89	20	TGGATTTGATTGATGGGAAGTTGG	59.533	24	121	2587	2707
comp119832_c0	2	p1	(A)13	13	3405	3417	undetermined	ACCAATCCCCCTCAGAGCTA	59.657	20	AGAGACAAACATTCAACGCTGT	58.794	22	280	3252	3531	TGACACCAATCCCCCTCAGA	60.179	20	ACATTCAACGCTGTAAAGACGA	58.614	22	276	3248	3523	ATCCTGACACCAATCCCCCT	60.254	20	ACATTCAACGCTGTAAAGACGA	58.614	22	280	3244	3523
comp86870_c0	1	p3	(TGC)6	18	131	148	undetermined	AGCCTGCCGATCTTGATAGC	59.965	20	GTCCATGCAGCAAAACAGCA	59.968	20	210	27	236	AGCCTGCCGATCTTGATAGC	59.965	20	TGTCCATGCAGCAAAACAGC	59.968	20	211	27	237	ATCCCTTCTTCTTGCGAGCC	60.107	20	GTCCATGCAGCAAAACAGCA	59.968	20	226	11	236
comp82512_c1	1	p1	(A)13	13	1008	1020	undetermined
comp69995_c1	1	p1	(A)18	18	1	18	undetermined
comp15050_c0	1	p2	(AT)6	12	1	12	undetermined
comp15050_c0	2	p2	(AT)9	18	249	266	undetermined
comp113289_c0	1	p1	(T)11	11	1154	1164	undetermined	ATTTTGGCTTGGGTGGTGGT	60.4	20	TTTTTCGCGTCCTCCCCTTT	60.179	20	190	1042	1231	ATTTTGGCTTGGGTGGTGGT	60.4	20	CAAGTTTTTCGCGTCCTCCC	59.763	20	194	1042	1235	ATTTTGGCTTGGGTGGTGGT	60.4	20	CCAAGTTTTTCGCGTCCTCC	59.763	20	195	1042	1236
comp118292_c4	1	p2	(AT)8	16	221	236	utr3	ACTGGGCATTGCAGTCAACT	60.179	20	TTGGCCATTTGGTTGGAGGT	60.105	20	211	166	376	ACACTACTGGGCATTGCAGT	59.598	20	TTGGCCATTTGGTTGGAGGT	60.105	20	216	161	376	CTGGGCATTGCAGTCAACTC	59.475	20	TTGGCCATTTGGTTGGAGGT	60.105	20	210	167	376
comp118292_c4	2	p2	(AT)9	18	1387	1404	utr5
comp76782_c0	1	p3	(TCT)5	15	31	45	utr5	TCTCCTTCTTCAAGCTTTCCCC	59.96	22	TACCTTCTTCACTGCGCCAG	60.037	20	248	5	252	CTCCTTCTTCAAGCTTTCCCCT	59.959	22	TACCTTCTTCACTGCGCCAG	60.037	20	247	6	252	TCCTTCTTCAAGCTTTCCCCT	58.934	21	TACCTTCTTCACTGCGCCAG	60.037	20	246	7	252
comp98887_c0	1	p1	(A)18	18	2508	2525	utr3
comp14533_c0	1	p3	(GGA)5	15	95	109	undetermined	ATTCTTGGGGGTGTCCTTGC	60.252	20	ACCTCAAGAGCACCTTTCGG	59.965	20	233	2	234	GCATTCTTGGGGGTGTCCTT	60.252	20	ACCTCAAGAGCACCTTTCGG	59.965	20	235	0	234	ATTCTTGGGGGTGTCCTTGC	60.252	20	GTCCGTTACGCCATTTTCCG	59.904	20	177	2	178
comp111436_c0	1	p2	(TC)10	20	1	20	utr5
comp111436_c0	2	p1	(A)19	19	2249	2267	utr3
comp89785_c0	1	c	(CTC)5gacgcgccggtccatggacgtgaccacgggccaggtggtgcgcgggcactgggtgatggcgggggcc(CAG)7	103	998	1100	cds
comp100633_c1	1	p2	(TA)6	12	1	12	undetermined
comp100633_c1	2	p2	(TA)6	12	127	138	undetermined	TCAGCAGATCGCAGAAAGATCA	59.833	22	GCGGTTCAATAAAGCTGTGGG	60.135	21	149	67	215	CAGCAGATCGCAGAAAGATCA	58.452	21	GCGGTTCAATAAAGCTGTGGG	60.135	21	148	68	215	TCAGCAGATCGCAGAAAGATCA	59.833	22	TGCGGTTCAATAAAGCTGTGG	59.461	21	150	67	216
comp108705_c0	1	p1	(A)11	11	1631	1641	undetermined
comp116997_c0	1	p2	(TA)9	18	1	18	utr3
comp110060_c0	1	p2	(TA)10	20	1	20	utr5
comp117108_c0	1	p2	(TA)9	18	1	18	undetermined
comp1321726_c0	1	p1	(T)10	10	224	233	undetermined
comp105765_c0	1	p1	(A)21	21	3	23	undetermined
comp105765_c0	2	p1	(T)13	13	176	188	undetermined
comp983552_c0	1	p3	(TCG)5	15	121	135	cds	ATGTCGATCGCTCGTCTCAC	59.972	20	CAGAGGGTCAACTTGGGGAC	59.963	20	155	32	186	AAAGTCGGGCAAGATCCAGG	60.035	20	CAGAGGGTCAACTTGGGGAC	59.963	20	120	67	186	GGAAAGTCGGGCAAGATCCA	60.035	20	CAGAGGGTCAACTTGGGGAC	59.963	20	122	65	186
comp118231_c0	1	p1	(T)11	11	1	11	utr3
comp112076_c0	1	p1	(T)11	11	11	21	undetermined
comp122890_c0	1	p1	(T)19	19	1	19	utr3
comp1576757_c0	1	p3	(GGA)5	15	338	352	utr5
comp75258_c0	1	p1	(A)13	13	1	13	undetermined
comp109279_c1	1	p1	(A)10	10	654	663	undetermined	ACAGAAGCCAGGCACAAGAT	59.597	20	TGCGCATGAGCAGGTGTAAT	60.393	20	165	534	698	ACAGAAGCCAGGCACAAGAT	59.597	20	GCGCATGAGCAGGTGTAATT	59.265	20	164	534	697	ACAGAAGCCAGGCACAAGAT	59.597	20	TGCGCATGAGCAGGTGTAA	60.004	19	165	534	698
comp87475_c0	1	p1	(A)11	11	15	25	undetermined
comp116825_c1	1	p1	(T)11	11	53	63	utr5	TGCCAAAATAGCCTGCCTCT	59.667	20	ACAGAGAACGCCATTGCCAA	60.537	20	104	8	111	TGCCAAAATAGCCTGCCTCT	59.667	20	AACAGAGAACGCCATTGCCA	60.537	20	105	8	112	TGCCAAAATAGCCTGCCTCT	59.667	20	AAACAGAGAACGCCATTGCC	59.402	20	106	8	113
comp116825_c1	2	p3	(ATC)6	18	205	222	utr5	TGGCAATGGCGTTCTCTGTT	60.537	20	GGCAACATTGACGTCGTGTT	59.693	20	236	93	328	TTGGCAATGGCGTTCTCTGT	60.537	20	GGCAACATTGACGTCGTGTT	59.693	20	237	92	328	GGCAATGGCGTTCTCTGTTT	59.402	20	GGCAACATTGACGTCGTGTT	59.693	20	235	94	328
comp88480_c0	1	p3	(TCT)5	15	208	222	utr5	CAAGTTCGTGGTCCCAGTGA	59.894	20	TGTTGGGATTGGTGGGACTG	59.888	20	101	159	259	TCAAGTTCGTGGTCCCAGTG	59.894	20	TGTTGGGATTGGTGGGACTG	59.888	20	102	158	259	CGTCCTCTCCCAAACACACA	59.894	20	TGTTGGGATTGGTGGGACTG	59.888	20	180	80	259
comp119384_c0	1	p2	(TA)6	12	12	23	utr3
comp119384_c0	2	p1	(A)17	17	2509	2525	utr5
comp80905_c1	1	p2	(TA)7	14	1	14	undetermined
comp109470_c1	1	p3	(TGA)5	15	2524	2538	utr5	AAAGCCTCGTCATCCTGGTG	60.036	20	TCCTTCTTCTTCGGCTACTGC	59.795	21	204	2466	2669	AAAGCCTCGTCATCCTGGTG	60.036	20	CCTTCTTCTTCGGCTACTGCT	59.794	21	203	2466	2668	TCGTCCCGGAAGAGTACGAT	60.108	20	TCCTTCTTCTTCGGCTACTGC	59.795	21	237	2433	2669
comp109470_c1	2	p1	(A)17	17	2686	2702	utr5
comp83641_c0	1	p1	(A)14	14	1	14	undetermined
comp83641_c0	2	p2	(AT)7	14	215	228	undetermined	GATCTGACACCACTGCTGCT	60.037	20	CACTCCGCTAGCTCCAATCC	60.25	20	251	87	337	AGATCTGACACCACTGCTGC	60.037	20	CACTCCGCTAGCTCCAATCC	60.25	20	252	86	337	ACACCACTGCTGCTTGTTCT	60.107	20	CACTCCGCTAGCTCCAATCC	60.25	20	245	93	337
comp70792_c0	1	p2	(AT)8	16	464	479	undetermined
comp360134_c0	1	p1	(T)17	17	3	19	undetermined
comp360134_c0	2	p1	(A)11	11	126	136	undetermined	AGCAAAATGGGATCTAATTTTACCA	57.268	25	AGGATTGAATGTTTGCACTTGGG	59.993	23	251	77	327	AGCAAAATGGGATCTAATTTTACCA	57.268	25	GGATTGAATGTTTGCACTTGGGT	60.244	23	250	77	326	AGCAAAATGGGATCTAATTTTACCA	57.268	25	GGATTGAATGTTTGCACTTGGG	58.671	22	250	77	326
comp360134_c0	3	p2	(AT)6	12	268	279	undetermined	TGAACAGCACTCTCTAGAAAACCT	59.655	24	AGGATTGAATGTTTGCACTTGGG	59.993	23	147	181	327	AGTTTCATGAACAGCACTCTCT	57.651	22	AGGATTGAATGTTTGCACTTGGG	59.993	23	154	174	327	TGAAGTTTCATGAACAGCACTCT	58.545	23	AGGATTGAATGTTTGCACTTGGG	59.993	23	157	171	327
comp78542_c0	1	p2	(TC)6	12	66	77	utr5	TCGCGTGCGAGAATTTGATTC	59.939	21	GAGTGTGGAAGTGCAGTCGA	59.968	20	197	30	226	TCGCGTGCGAGAATTTGATTC	59.939	21	TCGACGACGGGAACAATGTT	59.968	20	140	30	169	TCGCGTGCGAGAATTTGATTC	59.939	21	AGAGTGTGGAAGTGCAGTCG	59.967	20	198	30	227
comp1290087_c0	1	p1	(T)10	10	64	73	undetermined
comp89062_c0	1	p1	(A)10	10	356	365	undetermined	AGAAGTGGACAGTCCCTCCA	59.809	20	GGCACGGGAATGGATTCTTG	59.259	20	243	244	486	GGACAGTCCCTCCAACCCTA	60.253	20	GGCACGGGAATGGATTCTTG	59.259	20	237	250	486	AAGTGGACAGTCCCTCCAAC	59.234	20	GGCACGGGAATGGATTCTTG	59.259	20	241	246	486
comp116179_c4	1	p1	(T)15	15	1	15	undetermined
comp81823_c0	1	p1	(A)17	17	1	17	undetermined
comp126878_c0	1	c	(A)16ctaacctcacccgatccagttctttaaacgaatctagaaatccgcaagcaataaatagtcgtgtcgtttaccca(T)11	101	1	101	undetermined
comp126878_c0	2	p3	(CAG)6	18	414	431	undetermined	GCAGCAGCAACAACAACAGA	59.899	20	TTAGTTGGCGCATTTGGCTG	59.757	20	189	298	486	AGCAGCAGCAACAACAACAG	59.898	20	TTAGTTGGCGCATTTGGCTG	59.757	20	190	297	486	CTACCATGATGGACCAGGGC	59.891	20	TTAGTTGGCGCATTTGGCTG	59.757	20	220	267	486
comp61240_c0	1	p2	(AT)7	14	1	14	undetermined
comp103812_c0	1	p1	(T)21	21	1	21	utr3
comp111498_c0	1	p1	(T)14	14	130	143	utr5	AAAGTCGTCTCGCTCGTCTG	60.11	20	GATCCAGAAGCGGAGGATCG	60.039	20	267	76	342	CAAAGTCGTCTCGCTCGTCT	60.11	20	GATCCAGAAGCGGAGGATCG	60.039	20	268	75	342	AAAGTCGTCTCGCTCGTCTG	60.11	20	GCAGATACCGATCCAGGTCG	60.039	20	219	76	294
comp104180_c1	1	p1	(T)12	12	478	489	undetermined	AGCACATGCCAATAGATCACCA	60.092	22	TCCGAAAACACCACACACCA	60.035	20	164	412	575	AGCACATGCCAATAGATCACCA	60.092	22	TGGTCCGAAAACACCACACA	60.035	20	167	412	578	AGCACATGCCAATAGATCACCA	60.092	22	CGAAAACACCACACACCACC	59.9	20	162	412	573
comp104180_c1	2	p1	(T)14	14	1664	1677	undetermined
comp99634_c0	1	p2	(AG)6	12	102	113	utr5	TCGATACGAATTAAAGAAACAGCAGA	59.19	26	ATGACTAGGAGGTGCAAGCG	59.823	20	132	35	166	TCGATACGAATTAAAGAAACAGCAGA	59.19	26	AATATCCACCGTAACCGCCG	60.25	20	190	35	224	TCGATACGAATTAAAGAAACAGCAGA	59.19	26	GGTGCACTTGCTGGTTCTTC	59.688	20	112	35	146
comp99634_c0	2	c	(TA)8acctcatatcttatatttgttctttgaaattgatttttaattcgattgtagagattctatgtgta(T)14	95	845	939	utr3
comp99421_c0	1	p2	(AT)9	18	1	18	undetermined
comp99421_c0	2	p2	(AT)6	12	1952	1963	undetermined
comp88841_c0	1	p1	(A)16	16	1	16	undetermined
comp107161_c0	1	p1	(A)16	16	1	16	undetermined
comp107161_c0	2	p1	(T)10	10	236	245	undetermined	GGGGGAGGAAAGAAACCGAA	59.597	20	AATGCTTGCCAGTGTTGCAG	59.967	20	134	135	268	CGACAAAAAGTTTGGTGGGGG	60.202	21	AATGCTTGCCAGTGTTGCAG	59.967	20	151	118	268	GGGGGAGGAAAGAAACCGAAA	60.203	21	AATGCTTGCCAGTGTTGCAG	59.967	20	134	135	268
comp480169_c0	1	p1	(A)12	12	120	131	undetermined	AGGAGCAGAGAGTATTTCAAGCT	59.226	23	TCTACTCAGAGATATCAGCTGGT	57.682	23	237	26	262	GGAGCAGAGAGTATTTCAAGCT	57.864	22	TCTACTCAGAGATATCAGCTGGT	57.682	23	236	27	262	AGGAGCAGAGAGTATTTCAAGC	57.864	22	TCTACTCAGAGATATCAGCTGGT	57.682	23	237	26	262
comp118229_c2	1	p1	(A)11	11	1	11	undetermined
comp99206_c0	1	p1	(A)11	11	66	76	utr3
comp99206_c0	2	p2	(TA)10	20	229	248	utr3	TCTGTACAACAGCATCAACCA	57.516	21	TGACAGCGTACCAGTGCATT	59.965	20	132	149	280	TCTGTACAACAGCATCAACCA	57.516	21	GGTGGTCTCTCTGCAACCTC	60.037	20	195	149	343	TCTGTACAACAGCATCAACCA	57.516	21	TGGAATCTTGTGCTGCTGGT	59.889	20	212	149	360
comp567457_c0	1	p3	(ATT)6	18	1	18	undetermined
comp115335_c0	1	p1	(A)10	10	38	47	undetermined	ACGTAAACATATAACGTCATGTCAGAC	59.78	27	AGCCATATCCCTACCTACCACT	59.545	22	277	6	282	ACGTAAACATATAACGTCATGTCAGA	58.747	26	AGCCATATCCCTACCTACCACT	59.545	22	277	6	282	CGTAAACATATAACGTCATGTCAGACT	59.569	27	AGCCATATCCCTACCTACCACT	59.545	22	276	7	282
comp115335_c0	2	p1	(A)16	16	421	436	undetermined
comp118710_c0	1	p1	(A)12	12	1605	1616	utr3
comp231221_c0	1	p1	(A)10	10	108	117	undetermined	ACTAAGTGGAGCAAAACACCCT	59.825	22	ACATCTTTGATGCGCCTAGGA	59.514	21	215	55	269	ACTAAGTGGAGCAAAACACCCT	59.825	22	TCTTTGATGCGCCTAGGATGA	59.238	21	212	55	266	ACTAAGTGGAGCAAAACACCC	58.417	21	ACATCTTTGATGCGCCTAGGA	59.514	21	215	55	269
comp450846_c0	1	p1	(A)11	11	240	250	undetermined
comp117200_c0	1	p1	(A)11	11	375	385	undetermined
comp1211569_c0	1	p1	(A)14	14	1	14	undetermined
comp95392_c0	1	p1	(A)10	10	130	139	utr5	GGCCACCTCTTCTTCTCCTT	59.012	20	ATTCCGAATCTACCACGGCC	59.894	20	232	0	231	GGCCACCTCTTCTTCTCCTT	59.012	20	CACGGCCGATTTCTTCACAC	59.834	20	219	0	218	GGCCACCTCTTCTTCTCCTT	59.012	20	ATCGCTCTTGAGGTTCTCGC	60.179	20	191	0	190
comp72530_c0	1	p1	(T)18	18	67	84	utr5	AGGAGCATTTTCGGATTTGCT	58.55	21	AACTCCAGCTCCATTTGCCA	59.887	20	194	6	199	AGGAGCATTTTCGGATTTGCT	58.55	21	GAAATGTAGGGTCCCGAGGC	60.179	20	269	6	274	AGGAGCATTTTCGGATTTGCT	58.55	21	TAGGGTCCCGAGGCTTTGAT	60.326	20	263	6	268
comp72530_c0	2	p1	(T)11	11	800	810	utr3	GTCACGTGACGGTTGATCCT	60.039	20	CCGCTGCTGTTTCTAATGTGT	59.193	21	223	641	863	TCACGTGACGGTTGATCCTG	60.039	20	CCGCTGCTGTTTCTAATGTGT	59.193	21	222	642	863	CGTGACGGTTGATCCTGTGT	60.32	20	CCGCTGCTGTTTCTAATGTGT	59.193	21	219	645	863
comp51965_c0	1	c	(A)19tgaaaccgagacaatctaaacttaaaattcaaattccaaaccctagaagatctaatagaaat(TA)7	95	1	95	utr5
comp51965_c0	2	p1	(A)19	19	663	681	utr3
comp112184_c0	1	p2	(AT)6	12	763	774	undetermined	GCTCTCTCATTTGCGCCATG	59.971	20	TGAACACGTGAGATGTGAGAA	57.274	21	260	704	963	AGCTCTCTCATTTGCGCCAT	60.107	20	TGAACACGTGAGATGTGAGAA	57.274	21	261	703	963	GCTCTCTCATTTGCGCCATG	59.971	20	ATGAACACGTGAGATGTGAGA	57.058	21	261	704	964
comp81542_c0	1	p1	(T)16	16	1	16	undetermined
comp555132_c0	1	p1	(T)11	11	10	20	utr3
comp555132_c0	2	p1	(A)15	15	125	139	utr3	ACACATTCATTTGTTGTTGTTGTGT	59.069	25	CTCTTCATCGAGCTGGGAGC	60.249	20	177	29	205	ACACATTCATTTGTTGTTGTTGTGT	59.069	25	TGCGTTCAAGTGCTCGATGA	60.319	20	242	29	270	ACACATTCATTTGTTGTTGTTGTGT	59.069	25	TTGCGTTCAAGTGCTCGATG	59.487	20	243	29	271
comp359535_c0	1	c	(AT)8ctgattttttgttagagatccaatggccaaagattgaatgaaaaatgggctagtctttcttctggtctaatgacaactcaataaaactctgaagcttaac(CT)6	128	1	128	undetermined
comp96694_c0	1	p1	(T)17	17	1	17	undetermined
comp762558_c0	1	p2	(TA)7	14	81	94	undetermined	TGACTGTGAATGGATTTTCTAAGGT	58.457	25	CAGGTTATGATCAGGGCTCCC	59.927	21	123	0	122	TGACTGTGAATGGATTTTCTAAGGT	58.457	25	GGTTATGATCAGGGCTCCCA	58.86	20	121	0	120	TGACTGTGAATGGATTTTCTAAGGT	58.457	25	AGGTTATGATCAGGGCTCCCA	60.345	21	122	0	121
comp86080_c0	1	p2	(AT)9	18	1	18	undetermined
comp86080_c0	2	p1	(T)14	14	212	225	undetermined
comp74054_c1	1	p1	(A)10	10	73	82	undetermined	TCGAACAGAAACAATGGCCA	58.026	20	GGAGACCGTTCCTTTTGGGA	59.601	20	232	19	250	TCGAACAGAAACAATGGCCA	58.026	20	AGGAGACCGTTCCTTTTGGG	59.599	20	233	19	251	TCGAACAGAAACAATGGCCAA	58.698	21	GGAGACCGTTCCTTTTGGGA	59.601	20	232	19	250
comp97382_c0	1	p2	(AT)8	16	217	232	undetermined
comp289971_c0	1	p3	(ATC)7	21	2	22	undetermined
comp289971_c0	2	p1	(A)11	11	167	177	undetermined	ACTTCATTTCGCTTCTCCTCCT	59.431	22	TGGAACTTGAATTGCTCTGTTTTGT	60.105	25	205	44	248	ACTTCATTTCGCTTCTCCTCCT	59.431	22	TCGTGTCGCTAGTTAAACTTATCCT	59.876	25	167	44	210	ACTTCATTTCGCTTCTCCTCCT	59.431	22	CGTGTCGCTAGTTAAACTTATCCTG	59.771	25	166	44	209
comp118480_c1	1	p2	(TA)7	14	10	23	undetermined
comp118480_c1	2	p2	(TA)7	14	348	361	undetermined	CGGCCCGGAGATTCTTGAAA	60.392	20	TGGTAGTCCCTCTTCATACAGT	57.667	22	154	307	460	CGGCCCGGAGATTCTTGAAA	60.392	20	TGGTATTTGGTAGTCCCTCTTCA	58.569	23	161	307	467	CGGCCCGGAGATTCTTGAAA	60.392	20	TTGGTAGTCCCTCTTCATACAGT	58.315	23	155	307	461
comp118480_c1	3	p2	(AT)8	16	476	491	undetermined
comp47049_c0	1	p2	(AT)9	18	1	18	undetermined
comp71422_c0	1	p3	(GGA)7	21	1	21	utr5
comp1640334_c0	1	p1	(T)12	12	114	125	undetermined	GATGGAGTTGCAACAAGCCC	59.755	20	GAATGGATGCCGAAATGCCC	59.967	20	120	48	167	GGAGTTGCAACAAGCCCAAA	59.536	20	GAATGGATGCCGAAATGCCC	59.967	20	117	51	167	ATGGAGTTGCAACAAGCCCA	60.47	20	GAATGGATGCCGAAATGCCC	59.967	20	119	49	167
comp513105_c0	1	p1	(A)15	15	1	15	undetermined
comp377973_c0	1	p2	(TA)9	18	1	18	undetermined
comp115078_c1	1	p1	(A)17	17	1550	1566	utr5
comp107812_c0	1	p3	(TCT)6	18	272	289	utr5
comp60395_c1	1	p1	(A)17	17	1	17	undetermined
comp60395_c1	2	p2	(TA)7	14	209	222	undetermined	CCCCACAATTCAAGAAATGTCCA	59.422	23	GCATTCCCAATTTGGAGCTCT	58.894	21	262	177	438	CCCCACAATTCAAGAAATGTCCA	59.422	23	AGCATTCCCAATTTGGAGCTC	58.894	21	263	177	439	ACCCCACAATTCAAGAAATGTCC	59.422	23	GCATTCCCAATTTGGAGCTCT	58.894	21	263	176	438
comp106261_c1	1	p3	(ATA)7	21	225	245	undetermined
comp93225_c0	1	p1	(T)14	14	140	153	utr5	CCTGAGGGAAAACACCAGTCT	59.578	21	TGGAAGATGAGGAGGGCAAAG	59.717	21	156	70	225	CCTGAGGGAAAACACCAGTCT	59.578	21	GGTATGGAAGATGAGGAGGGC	59.651	21	160	70	229	CCTGAGGGAAAACACCAGTCT	59.578	21	TGGAAGATGAGGAGGGCAAA	58.629	20	156	70	225
comp93225_c0	2	p1	(T)10	10	902	911	utr3	TTGCTCCGTATGCCTTCAGG	60.108	20	TCAAACAGAAAACCCCACAAGT	58.564	22	203	752	954	ACCACAGTGCCATCACATGT	59.889	20	TCAAACAGAAAACCCCACAAGT	58.564	22	152	803	954	TTGCTCCGTATGCCTTCAGG	60.108	20	TGATCAAACAGAAAACCCCACA	58.363	22	206	752	957
comp188871_c0	1	p1	(A)17	17	1	17	undetermined
comp188871_c0	2	p2	(GA)8	16	226	241	undetermined	TGGTGCAAGTTTTCAAAGAAGCT	59.805	23	ACAAAACACACGCTCTCTGT	57.976	20	171	97	267	TCCTACTCTTTTCTGGTGCAAGT	59.609	23	ACAAAACACACGCTCTCTGT	57.976	20	184	84	267	TGGTGCAAGTTTTCAAAGAAGC	58.479	22	ACAAAACACACGCTCTCTGT	57.976	20	171	97	267
comp86575_c1	1	p1	(T)11	11	1	11	undetermined
comp64310_c0	1	p3	(AGA)5	15	325	339	cds	GTTACGATCGCAAGCAGCAG	59.974	20	AGTTACCGGGAAGAGTCTCTCT	59.691	22	243	162	404	GGCCAAGACAACCCGTAAGA	59.964	20	AGTTACCGGGAAGAGTCTCTCT	59.691	22	185	220	404	GAAGGCCAAGACAACCCGTA	59.964	20	AGTTACCGGGAAGAGTCTCTCT	59.691	22	188	217	404
comp1006815_c0	1	p1	(A)14	14	261	274	undetermined
comp115662_c6	1	c	(A)18gacaaagaacgaacaaaatactttcttt(TTC)5	61	3	63	utr5
comp1208260_c0	1	p1	(A)14	14	111	124	undetermined
comp106876_c0	1	p1	(C)11	11	1954	1964	utr3	CGTTGCACCTGAACCAGTTG	59.971	20	CCCTTCCCTCTCCTGCATTG	60.107	20	218	1773	1990	CAACAGAAGAGCCGTTGCAC	60.041	20	CCCTTCCCTCTCCTGCATTG	60.107	20	230	1761	1990	GTCAAGTGCGCCAACAGAAG	60.041	20	CCCTTCCCTCTCCTGCATTG	60.107	20	241	1750	1990
comp32190_c0	1	p3	(ATT)5	15	242	256	undetermined
comp101609_c0	1	p1	(A)18	18	1	18	undetermined
comp245019_c0	1	p1	(G)10	10	176	185	undetermined	TCAAGCCCCAAAATCTTCTGGT	60.158	22	AGCCCACAACACAACCATCA	60.106	20	222	2	223	GGCTGTGCAAATCTGTACTCAC	59.84	22	AGCCCACAACACAACCATCA	60.106	20	116	108	223	TGGCTGTGCAAATCTGTACTCA	60.224	22	AGCCCACAACACAACCATCA	60.106	20	117	107	223
comp110379_c0	1	p1	(T)17	17	1	17	utr3
comp110379_c0	2	p1	(T)16	16	188	203	utr3	GGCCTCTTTAGTAGTACTAGTGATGG	60.016	26	TGGTGAAGAGAGCAACGGAA	59.244	20	222	32	253	GGCCTCTTTAGTAGTACTAGTGATGG	60.016	26	ATGGTGAAGAGAGCAACGGA	59.023	20	223	32	254	AGGCCTCTTTAGTAGTACTAGTGA	57.675	24	TGGTGAAGAGAGCAACGGAA	59.244	20	223	31	253
comp110379_c0	3	p3	(TGG)6	18	483	500	cds	ACTGTCGTCTGTGAAGCTGG	59.967	20	ACTCTTTACGGCGCACATCA	60.038	20	203	413	615	CGTCTGTGAAGCTGGATGGT	60.037	20	ACTCTTTACGGCGCACATCA	60.038	20	198	418	615	AGCTGGTTGTGGAGGGAATG	59.961	20	ACTCTTTACGGCGCACATCA	60.038	20	164	452	615
comp110379_c0	4	p3	(TAT)5	15	940	954	cds	GCTTACAAAACGCCTGTGCA	59.97	20	ACTTCCGGAGTTGGCTCTTG	59.965	20	259	868	1126	GCTTACAAAACGCCTGTGCA	59.97	20	GGTGGTACTTCCGGAGTTGG	60.037	20	265	868	1132	GACCAGCATCTCCTTGCCTT	60.035	20	ACTTCCGGAGTTGGCTCTTG	59.965	20	231	896	1126
comp110379_c0	5	p3	(TTC)5	15	1337	1351	cds	ATAACTCGCGGGTGCTTCTT	59.751	20	TCAGACAAGAAGGCGGCAAT	59.963	20	179	1313	1491	ATAACTCGCGGGTGCTTCTT	59.751	20	ATCAGACAAGAAGGCGGCAA	59.963	20	180	1313	1492	AATAACTCGCGGGTGCTTCT	59.751	20	TCAGACAAGAAGGCGGCAAT	59.963	20	180	1312	1491
comp110379_c0	6	p2	(TA)7	14	1835	1848	utr5
comp1058475_c0	1	p3	(TGC)6	18	348	365	undetermined	AACCAATGCGTGTTGCTTCC	59.968	20	CAACCAGCTGCACCTCGG	61.052	18	220	193	412	TACTGCTGCTTGCTGCTGAT	60.036	20	CAACCAGCTGCACCTCGG	61.052	18	116	297	412	TGCAGTTGAAAACGGTGCTG	59.9	20	CAACCAGCTGCACCTCGG	61.052	18	279	134	412
comp101319_c0	1	p1	(A)10	10	485	494	undetermined
comp119069_c1	1	p2	(TA)6	12	3400	3411	utr3	TGTGGTGCCTTTTTGAGGGA	59.74	20	TCAAATCTTCATTCCTAAGTTTGCT	57.234	25	222	3249	3470	TGTGGTGCCTTTTTGAGGGA	59.74	20	GGTTACTGTCCAATAATCTCTTAAGCA	59.231	27	264	3249	3512	TGTGGTGCCTTTTTGAGGGA	59.74	20	TGGTTACTGTCCAATAATCTCTTAAGC	59.231	27	265	3249	3513
comp119069_c1	2	p1	(T)12	12	3515	3526	utr3	ACTAACAAGTTGGTGCCGTA	57.085	20	ATCACGCGGTTGTTTTAATTAAAAA	57.304	25	236	3330	3565	TACTAACAAGTTGGTGCCGT	57.085	20	ATCACGCGGTTGTTTTAATTAAAAA	57.304	25	237	3329	3565	AGATACTAACAAGTTGGTGCCGT	59.992	23	ATCACGCGGTTGTTTTAATTAAAAA	57.304	25	240	3326	3565
comp420773_c0	1	p1	(A)15	15	1	15	undetermined
comp420773_c0	2	p1	(T)10	10	187	196	undetermined	TGTGGTGCGACTAAACGTTT	58.346	20	ACCAAATTCTAGGACGGGGG	59.083	20	206	44	249	TTGTGGTGCGACTAAACGTT	58.346	20	ACCAAATTCTAGGACGGGGG	59.083	20	207	43	249	TTTGTGGTGCGACTAAACGT	58.346	20	ACCAAATTCTAGGACGGGGG	59.083	20	208	42	249
comp95549_c0	1	p2	(GA)9	18	1	18	undetermined
comp116569_c2	1	p1	(A)16	16	1	16	undetermined
comp97612_c0	1	p1	(A)17	17	1	17	undetermined
comp56024_c0	1	p4	(AAGA)5	20	1	20	undetermined
comp56024_c0	2	p1	(A)13	13	128	140	undetermined	TCTTTGGCAGTACAGTTTTAGACA	58.323	24	TCGCTGCTCTCCTTCTCTCT	60.035	20	202	93	294	TCTTTGGCAGTACAGTTTTAGACA	58.323	24	GTGTGTGTCTCTCCCTCTGC	60.038	20	156	93	248	TCTTTGGCAGTACAGTTTTAGACA	58.323	24	GTCGCTGCTCTCCTTCTCTC	59.899	20	203	93	295
comp74839_c0	1	p1	(T)10	10	112	121	undetermined	ACCCAGATCAGTTTCTGTGCA	59.579	21	CATATAGCTGGGTCACCGCC	60.321	20	167	1	167	ACCCAGATCAGTTTCTGTGCA	59.579	21	ACATATAGCTGGGTCACCGC	59.607	20	168	1	168	ACCCAGATCAGTTTCTGTGCA	59.579	21	TGGGTCACCGCCAAAAGAAA	60.396	20	159	1	159
comp74839_c0	2	p2	(AT)9	18	318	335	undetermined
comp91642_c0	1	p1	(T)11	11	149	159	undetermined	TTCCTTGTGCTGGTAGTCGG	59.68	20	TCAACCATCCGCGTGAAAAA	58.69	20	184	5	188	TTCCTTGTGCTGGTAGTCGG	59.68	20	ATCAACCATCCGCGTGAAAA	58.471	20	185	5	189	CCCTTCCTTGTGCTGGTAGT	59.307	20	TCAACCATCCGCGTGAAAAA	58.69	20	187	2	188
comp91642_c0	2	p1	(A)11	11	830	840	undetermined	ACAGGAAAACTTGGGCTGGG	60.47	20	ACTGCAGATTGTGAGAGGAAAGT	59.928	23	154	753	906	AGGACAGGAAAACTTGGGCT	59.146	20	ACTGCAGATTGTGAGAGGAAAGT	59.928	23	157	750	906	GACAGGAAAACTTGGGCTGG	59.038	20	ACTGCAGATTGTGAGAGGAAAGT	59.928	23	155	752	906
comp222185_c0	1	p1	(A)13	13	370	382	undetermined
comp92935_c0	1	p2	(TA)8	16	1	16	undetermined
comp92935_c0	2	p2	(AG)6	12	709	720	undetermined
comp122966_c0	1	p2	(TA)8	16	1	16	undetermined
comp116733_c0	1	p1	(T)15	15	1	15	undetermined
comp106483_c0	1	p1	(A)11	11	480	490	utr3	ACTCCAAGGGCTCAGGACTT	60.475	20	GGTCTGATTGCACCCAGTGA	59.963	20	150	412	561	ACTCCAAGGGCTCAGGACTT	60.475	20	CTGGTCTGATTGCACCCAGT	59.963	20	152	412	563	CCGTCTAGCAGCAAAAGCCT	60.675	20	GGTCTGATTGCACCCAGTGA	59.963	20	270	292	561
comp100649_c3	1	p1	(A)10	10	1	10	utr5
comp100649_c3	2	p1	(A)19	19	1735	1753	utr3
comp84629_c0	1	p1	(T)13	13	1	13	undetermined
comp109185_c0	1	p1	(T)17	17	1	17	undetermined
comp164617_c0	1	p1	(A)16	16	1	16	undetermined
comp116290_c0	1	p2	(TA)6	12	1	12	utr5
comp108549_c0	1	p2	(AG)8	16	812	827	undetermined	TCGTCAGAGATATGCCTTACAACT	59.355	24	TGGTTGTGAGCGTTTGTGTG	59.55	20	280	695	974	TCGTCAGAGATATGCCTTACAACT	59.355	24	GGTTGTGAGCGTTTGTGTGT	59.55	20	279	695	973	TCGTCAGAGATATGCCTTACAAC	58.067	23	TGGTTGTGAGCGTTTGTGTG	59.55	20	280	695	974
comp124900_c0	1	p1	(T)15	15	1	15	utr3
comp109320_c0	1	c	(A)16ctttttccaaaatgcttctagaacttccgatgtacaaaacaacatgatgttttacttgtatttacaaatgaatattt(TA)8	109	1	109	undetermined
comp67107_c0	1	p1	(A)13	13	8	20	undetermined
comp67107_c0	2	p1	(A)16	16	186	201	undetermined
comp61367_c0	1	p1	(A)10	10	16	25	undetermined
comp112283_c0	1	p1	(T)12	12	333	344	undetermined	TATGCACAGTGAAGGAGCCG	60.108	20	CGACACGCCAGCACAAAAAT	60.318	20	187	195	381	CAGTGAAGGAGCCGAGACTG	60.109	20	CGACACGCCAGCACAAAAAT	60.318	20	181	201	381	GCGGCAGGTGTCTCTATTCA	59.824	20	CGACACGCCAGCACAAAAAT	60.318	20	207	175	381
comp112283_c0	2	p1	(T)10	10	625	634	undetermined	ACGGATTGGTTTGTCTGTCT	57.069	20	ACCACCCTCCATCTACCCTC	60.031	20	194	511	704	ACGGATTGGTTTGTCTGTCT	57.069	20	GCAGTTATCAATCGCAGCCG	60.042	20	245	511	755	ACGGATTGGTTTGTCTGTCT	57.069	20	ATCGCAGCCGGATGAGAAAT	59.893	20	235	511	745
comp113578_c0	1	p1	(T)19	19	1	19	utr3
comp113578_c0	2	p3	(GAA)6	18	2103	2120	utr5	TCTTCGCCATTGGTATCGGG	59.894	20	GCTGAGGGGTATCATCTGGC	59.964	20	156	2076	2231	CGCCATTGGTATCGGGGTAA	59.893	20	GCTGAGGGGTATCATCTGGC	59.964	20	152	2080	2231	TCTTCGCCATTGGTATCGGG	59.894	20	TTCACCTCCTCCCTCCACAA	60.105	20	114	2076	2189
comp109884_c1	1	p2	(GA)9	18	1	18	undetermined
comp608133_c0	1	p1	(A)12	12	61	72	undetermined	TCAACAGCAAAAGCACGTGC	60.525	20	ACACTTGTTATGGAATCTGGGTGT	60.203	24	213	4	216	TCAACAGCAAAAGCACGTGC	60.525	20	CACTTGTTATGGAATCTGGGTGT	58.665	23	212	4	215	TCAACAGCAAAAGCACGTGC	60.525	20	ACACTTGTTATGGAATCTGGGTG	58.665	23	213	4	216
comp665752_c0	1	p1	(T)14	14	1	14	undetermined
comp100282_c0	1	p2	(TA)6	12	660	671	utr3
comp115143_c0	1	p1	(A)17	17	3484	3500	utr3
comp106735_c0	1	p1	(A)13	13	1	13	undetermined
comp49874_c0	1	c	(AT)7aaaaatcatcttagatctagatgctccaaagaaagtgccatgtgctcatgtttaaattttctaaagatgc(CA)9	102	10	111	undetermined
comp553475_c0	1	p1	(A)12	12	7	18	utr3
comp48105_c0	1	p1	(A)18	18	1	18	undetermined
comp377278_c0	1	p1	(A)17	17	326	342	undetermined
comp73872_c0	1	p2	(TA)7	14	511	524	utr3	GCCATTGCCATTTTCCAGGG	60.108	20	AAAGGAAAGGCAGCAAATGTC	57.608	21	278	327	604	GCCATTGCCATTTTCCAGGG	60.108	20	CAAAAGGAAAGGCAGCAAATGT	58.53	22	280	327	606	GCCATTGCCATTTTCCAGGG	60.108	20	CAAAAGGAAAGGCAGCAAATGTC	59.504	23	280	327	606
comp127787_c0	1	p1	(A)14	14	1	14	undetermined
comp145480_c0	1	p2	(AT)6	12	32	43	undetermined	CCCACAGAGCAAATTATTCTGCA	59.555	23	TCCCCTTTGTTTACTGGGTTGT	59.755	22	270	4	273	TCCCACAGAGCAAATTATTCTGC	59.304	23	TCCCCTTTGTTTACTGGGTTGT	59.755	22	271	3	273	CCCACAGAGCAAATTATTCTGCA	59.555	23	CCCCTTTGTTTACTGGGTTGT	58.327	21	269	4	272
comp113792_c0	1	p1	(T)17	17	3	19	utr5
comp113792_c0	2	c	(T)11atcttaatcttatttttttatggtttttcatgaaaaggatgatcgaatcatacatttgtttagtacaaaaaacactgaattattagtaggaag(TA)10	124	1881	2004	utr3
comp119809_c0	1	p1	(A)11	11	852	862	undetermined	AGACATCCTAACGTAAGCACCT	58.902	22	ACTGGAACTTGAAGGGAATCGT	59.628	22	215	675	889	CAGACATCCTAACGTAAGCACCT	60.119	23	ACTGGAACTTGAAGGGAATCGT	59.628	22	216	674	889	TCAGACATCCTAACGTAAGCACC	60.119	23	ACTGGAACTTGAAGGGAATCGT	59.628	22	217	673	889
comp86355_c0	1	p2	(TA)9	18	391	408	undetermined
comp112855_c0	1	c	(A)13ggcttataatataaatgggagtccattcaggtgctta(T)14	64	5	68	undetermined
comp233778_c0	1	p2	(TA)8	16	1	16	undetermined
comp233778_c0	2	p1	(A)11	11	436	446	undetermined
comp106973_c1	1	p2	(TA)7	14	45	58	undetermined	AGAAGCTGTACGTCCAACAGA	59.039	21	GGGCGGCCGACATTTATTTT	59.542	20	123	16	138	AGAAGCTGTACGTCCAACAGA	59.039	21	ATTGGGCGGCCGACATTTAT	60.467	20	126	16	141	AGAAGCTGTACGTCCAACAGA	59.039	21	TGGGCGGCCGACATTTATTT	60.682	20	124	16	139
comp106973_c1	2	p4	(GTGA)5	20	241	260	undetermined
comp118956_c4	1	p2	(TA)6	12	9	20	utr5
comp118956_c4	2	p3	(CGG)5	15	635	649	cds	CGAGGTCAAGGACGAGATCG	59.972	20	TGAAACATCCCGGTCACCAG	59.964	20	131	543	673	CGAGGTCAAGGACGAGATCG	59.972	20	GAAACATCCCGGTCACCAGT	59.964	20	130	543	672	CGAGGTCAAGGACGAGATCG	59.972	20	AGTGAAACATCCCGGTCACC	59.964	20	133	543	675
comp118956_c4	3	p3	(ATG)5	15	1078	1092	undetermined
comp69489_c0	1	p3	(AGG)7	21	1	21	undetermined
comp72537_c0	1	p1	(T)12	12	338	349	undetermined
comp115296_c0	1	p1	(A)20	20	2	21	utr3
comp115296_c0	2	p2	(TA)7	14	2806	2819	utr5
comp117355_c0	1	c	(AT)8tataaagaaaagagaag(A)14	47	5	51	undetermined
comp113948_c0	1	c	(TA)9gtactaactgaaaaatag(T)11acctctgtaaaataaatagtggag(A)11	82	1852	1933	utr3	TGCCAACAAGCTTATGGGGG	60.614	20	CGCAAACGTCAGCTATTGGA	58.924	20	280	1692	1971	TGCCAACAAGCTTATGGGGG	60.614	20	CGCAAACGTCAGCTATTGGAA	59.537	21	280	1692	1971	TGCCAACAAGCTTATGGGGG	60.614	20	CGCAAACGTCAGCTATTGGAAT	59.904	22	280	1692	1971
comp114958_c0	1	p1	(A)10	10	5044	5053	utr3	AGACTGTCTCAGGTCGAAGA	57.43	20	ACAGGAGAAGAACCACCGGT	60.763	20	276	4952	5227	TCAGTCGGAGCGGTCAAAAA	59.895	20	AGAAAAGTGAGAGGACCCAAGA	58.682	22	266	4933	5198	AGACTGTCTCAGGTCGAAGAA	58.135	21	ACAGGAGAAGAACCACCGGT	60.763	20	276	4952	5227
comp51973_c0	1	p2	(AG)11	22	1825	1846	utr5	ACCATGCTGGCTTGTGATGA	59.961	20	AACACGTCAGCCATCTCAGG	60.037	20	126	1752	1877	GGGCGTTCCAGTTGAGAGAT	59.749	20	AACACGTCAGCCATCTCAGG	60.037	20	165	1713	1877	TGATGCGTGCAGAAGAAAGC	59.481	20	AACACGTCAGCCATCTCAGG	60.037	20	187	1691	1877
comp93136_c0	1	p3	(GAA)5	15	1	15	undetermined
comp66277_c0	1	c	(T)10gag(T)11	24	199	222	undetermined
comp63852_c0	1	p3	(TCT)5	15	1	15	undetermined
comp201444_c0	1	p1	(T)11	11	33	43	undetermined
comp99613_c0	1	p1	(A)10	10	53	62	undetermined	CCCCAAAAACCAAAGCCCTC	59.604	20	AGTGGCAATCTTCAGCTCTCA	59.373	21	156	3	158	CCCCAAAAACCAAAGCCCTC	59.604	20	TGTGCTTGTTGTGGATGTCAC	59.325	21	238	3	240	CCAAAGCCCTCACTGAAAGC	59.4	20	AGTGGCAATCTTCAGCTCTCA	59.373	21	147	12	158
comp106444_c0	1	c	(T)20atg(T)19	42	1	42	utr3
comp114759_c1	1	p1	(T)19	19	356	374	utr5
comp50590_c0	1	p1	(A)10	10	670	679	utr3
comp345055_c0	1	p1	(A)16	16	1	16	utr3
comp98802_c0	1	p1	(A)20	20	1	20	utr3
comp98802_c0	2	p1	(T)10	10	1059	1068	cds	ATCATCCTCGCTCCACAACC	59.821	20	TACCCCGAGAACTCCCAACT	59.884	20	220	968	1187	CTCGCTCCACAACCTCTGAA	59.682	20	CTCCGATTCGCCGATCAAGA	59.969	20	280	974	1253	ATCATCCTCGCTCCACAACC	59.821	20	GGAACTGCTACTACTGCGGG	60.179	20	168	968	1135
comp750219_c0	1	p1	(A)16	16	259	274	undetermined
comp115181_c2	1	p1	(A)20	20	1	20	utr5
comp115181_c2	2	p1	(A)13	13	1369	1381	utr5	ATTGTCGATCGCCAGCTTGA	60.108	20	CCTCTGGGCTTCTTGGTGTT	59.889	20	271	1167	1437	TGATTGTCGATCGCCAGCTT	60.108	20	CCTCTGGGCTTCTTGGTGTT	59.889	20	273	1165	1437	TTGATTGTCGATCGCCAGCT	60.108	20	CCTCTGGGCTTCTTGGTGTT	59.889	20	274	1164	1437
comp115181_c2	3	p3	(TTC)5	15	2722	2736	utr3	TGGTGTTTTGCCATTGCCAG	59.894	20	GCATTAAGGCTCCTTGCAACA	59.454	21	254	2636	2889	TGCCATTGCCAGCAAATAGC	59.824	20	GCATTAAGGCTCCTTGCAACA	59.454	21	246	2644	2889	TGTTTTGCCATTGCCAGCAA	59.82	20	GCATTAAGGCTCCTTGCAACA	59.454	21	251	2639	2889
comp115181_c2	4	p1	(T)13	13	2936	2948	utr3
comp868728_c0	1	p1	(A)17	17	426	442	utr3
comp1650372_c0	1	c	(T)10gtctgttgttttttaagg(T)10	38	189	226	undetermined
comp347653_c0	1	p1	(A)13	13	1	13	undetermined
comp347653_c0	2	p1	(T)10	10	258	267	undetermined	GGTTTGGGTCGGATTGAGGT	59.962	20	AGACCTGCAAATGGAAAAGGGA	60.158	22	238	78	315	TGGTAAAGGGTTTGGGTCGG	59.889	20	AGACCTGCAAATGGAAAAGGGA	60.158	22	246	70	315	GGTTTGGGTCGGATTGAGGT	59.962	20	GACCTGCAAATGGAAAAGGGA	58.753	21	237	78	314
comp52136_c0	1	p1	(A)22	22	717	738	utr3
comp85566_c0	1	p1	(T)17	17	5	21	undetermined
comp132239_c0	1	c	(T)11ctgagattttccggcgacagggaggagtctgagagggacctgcatttcataaagagggcagagttttgctg(AT)9	100	141	240	undetermined
comp111932_c0	1	p1	(T)11	11	1019	1029	utr3
comp109919_c0	1	p1	(A)11	11	6	16	undetermined
comp109919_c0	2	p1	(A)14	14	477	490	undetermined
comp106647_c0	1	c	(AAC)6agagatcaggtaagcatactaacaacttcctctggcacaagattttccaaccgtttgacctcgaattcggg(AGC)5	104	3922	4025	undetermined	TCCGTGGCATTGTTCACAGA	59.892	20	TTCACAGCCAACAGGGAGAC	59.891	20	264	3801	4064	TGAGATCACCATCGCCATCA	58.878	20	GGAAGAAGGGGGCGAATGAA	60.034	20	242	3883	4124	TCCGTGGCATTGTTCACAGA	59.892	20	ATTCACAGCCAACAGGGAGA	58.933	20	265	3801	4065
comp106647_c0	2	p2	(AT)9	18	4179	4196	undetermined
comp330841_c0	1	p1	(T)16	16	1	16	undetermined
comp330841_c0	2	p1	(T)17	17	268	284	undetermined
comp60615_c0	1	p1	(T)14	14	1	14	undetermined
comp96895_c0	1	p1	(T)18	18	8	25	utr3
comp96895_c0	2	p3	(TCT)5	15	289	303	cds	GTGGTGGTGCCTCTTCAGAT	59.674	20	CAACAGCCACCGGAAACTTG	59.969	20	253	247	499	GCTCATTCGATCCTGGGCAT	60.251	20	CAGAAAACAGAGCGCTGCTG	60.11	20	268	142	409	GTGGTGGTGCCTCTTCAGAT	59.674	20	AACAGCCACCGGAAACTTGA	60.107	20	252	247	498
comp96895_c0	3	p2	(AT)8	16	836	851	utr5
comp104833_c0	1	p1	(A)10	10	1	10	utr5
comp104833_c0	2	c	(AC)6aaaagaaaaaagag(A)10	36	1395	1430	utr3
comp81792_c0	1	p1	(T)10	10	1131	1140	undetermined	TGCCCACAATCCAGAACCTT	59.518	20	TCCAAATAAAAGGGAGAAAGGACA	58.04	24	257	926	1182	GCCTCCACAAGAAACGGGAA	60.536	20	TCCAAATAAAAGGGAGAAAGGACA	58.04	24	221	962	1182	ATGCCCACAATCCAGAACCT	59.294	20	TCCAAATAAAAGGGAGAAAGGACA	58.04	24	258	925	1182
comp754052_c0	1	c	(CTG)6ggctccaccgagtgcttgcgccatcaatgtggtgtcagcatgacctgcgggcacccatccgcccgctgcacccccgtcatgcc(GCT)6	119	164	282	undetermined
comp477160_c0	1	p1	(A)16	16	1	16	undetermined
comp99933_c0	1	p1	(A)19	19	1	19	utr5
comp99933_c0	2	p3	(AGC)5	15	450	464	utr5	AAAACGCGAGAGGTCTGGTT	59.894	20	GGAGAAGAGCTGGTCCTTGG	59.748	20	165	356	520	AAAACGCGAGAGGTCTGGTT	59.894	20	CCAGAGAGCATCCGAGGAAG	59.611	20	255	356	610	TGGAAAACGCGAGAGGTCTG	60.32	20	GGAGAAGAGCTGGTCCTTGG	59.748	20	168	353	520
comp102257_c2	1	p2	(TA)6	12	995	1006	utr3	TGTCATCAGGACCAGGTCAGA	60.203	21	TGTCCAACCATGTGCAGAGT	59.526	20	263	924	1186	TGTCATCAGGACCAGGTCAG	58.73	20	TGTCCAACCATGTGCAGAGT	59.526	20	263	924	1186	GTCATCAGGACCAGGTCAGA	58.438	20	TGTCCAACCATGTGCAGAGT	59.526	20	262	925	1186
comp102257_c2	2	p1	(A)10	10	1154	1163	utr3	TGTCATCAGGACCAGGTCAGA	60.203	21	TGTCCAACCATGTGCAGAGT	59.526	20	263	924	1186	TGTCATCAGGACCAGGTCAG	58.73	20	TGTCCAACCATGTGCAGAGT	59.526	20	263	924	1186	GTCATCAGGACCAGGTCAGA	58.438	20	TGTCCAACCATGTGCAGAGT	59.526	20	262	925	1186
comp118320_c0	1	c	(T)19ccattaagtcttctttg(T)10	46	3	48	undetermined
comp105537_c0	1	p1	(T)18	18	1	18	utr3
comp558318_c0	1	p1	(T)10	10	439	448	undetermined	CGACTTCCACGCTCTCTGTT	60.039	20	GCGAAGTACATTCACTGGCG	59.63	20	147	330	476	GACGACTTCCACGCTCTCTG	60.455	20	GCGAAGTACATTCACTGGCG	59.63	20	149	328	476	CGACTTCCACGCTCTCTGTT	60.039	20	CCAACCAGCGTAATCCAAGG	58.905	20	172	330	501
comp106006_c1	1	c	(GAT)7ggtgctacaacatcaagaaacctttttacgatgatcaacaactgttgaatcttgaatctgtgtaaaaaac(A)11	102	1	102	undetermined
comp107893_c0	1	p1	(A)15	15	2	16	utr3
comp107893_c0	2	p1	(A)17	17	689	705	utr5
comp48877_c0	1	p1	(A)10	10	131	140	undetermined	ACTGCTGCAAAACTTTTGGTGT	60.028	22	CCGTGGAGGCCATCTGAAAT	60.107	20	252	86	337	TGCTGCAAAACTTTTGGTGTGA	60.029	22	CCGTGGAGGCCATCTGAAAT	60.107	20	250	88	337	AGTACACTGCAAAAACGCCA	58.615	20	TCCATGGTTCAATCCCTCCC	59.074	20	149	16	164
comp73071_c0	1	p1	(T)18	18	776	793	undetermined
comp1237197_c0	1	p3	(AAT)6	18	341	358	undetermined
comp117180_c0	1	p1	(A)21	21	1	21	utr5
comp117180_c0	2	p2	(AC)6	12	447	458	utr5	AACCGCGAGTTTTTGTTCCG	59.972	20	ACATGCCCGCAGAATCTCAA	60.035	20	193	382	574	AACCGCGAGTTTTTGTTCCG	59.972	20	AACATGCCCGCAGAATCTCA	60.035	20	194	382	575	GCGAGTTTTTGTTCCGCCAT	60.04	20	ACATGCCCGCAGAATCTCAA	60.035	20	189	386	574
comp117180_c0	3	p1	(A)16	16	2561	2576	utr3
comp529988_c0	1	p1	(T)17	17	1	17	undetermined
comp114015_c2	1	p1	(T)11	11	105	115	utr5	GCAAGCCGGTCTTCTTCTCT	60.037	20	CCTGCACCTGAAAGAACCCT	59.889	20	273	26	298	GCAAGCCGGTCTTCTTCTCT	60.037	20	GATGCGTTGTCGGTGAACAG	59.836	20	253	26	278	GCAAGCCGGTCTTCTTCTCT	60.037	20	CTGATGCGTTGTCGGTGAAC	59.836	20	255	26	280
comp114015_c2	2	p2	(TC)10	20	562	581	utr5	TCATGCATTAAAAGGGCGCG	59.9	20	CCACGTCCCGACATCTTCAA	60.038	20	171	441	611	CTACTTCTCTTTCCGCCCCC	59.822	20	CCACGTCCCGACATCTTCAA	60.038	20	234	378	611	CCTACTTCTCTTTCCGCCCC	59.822	20	CCACGTCCCGACATCTTCAA	60.038	20	235	377	611
comp114015_c2	3	p1	(A)13	13	1199	1211	utr3
comp75491_c0	1	c	(TTA)7ttcc(GCT)5	40	1	40	undetermined
comp114855_c0	1	p2	(AT)9	18	1	18	undetermined
comp554597_c0	1	p1	(A)11	11	7	17	undetermined
comp20422_c0	1	p2	(TC)9	18	4	21	utr3
comp89736_c1	1	p1	(A)16	16	249	264	undetermined
comp241806_c0	1	p1	(A)16	16	1	16	undetermined
comp241806_c0	2	p1	(A)10	10	240	249	undetermined	CCCATTTGCACCTGTCTCCT	59.961	20	AGAACAGGTTTCCTTCGGGA	58.569	20	141	195	335	ACCCATTTGCACCTGTCTCC	60.251	20	AGAACAGGTTTCCTTCGGGA	58.569	20	142	194	335	CCCATTTGCACCTGTCTCCT	59.961	20	AAGAACAGGTTTCCTTCGGGA	59.228	21	142	195	336
comp449553_c0	1	p1	(A)12	12	856	867	undetermined	TCATACCCACGGATGCATGG	59.892	20	TGGACCCAACACATCCACTG	59.89	20	178	789	966	CATACCCACGGATGCATGGT	60.179	20	TGGACCCAACACATCCACTG	59.89	20	177	790	966	TACCCACGGATGCATGGTTT	59.67	20	TGGACCCAACACATCCACTG	59.89	20	175	792	966
comp110862_c0	1	p1	(T)21	21	1	21	utr3
comp114507_c0	1	p1	(T)12	12	176	187	undetermined	GCTCACATGCTCCTTAAGAAGC	59.646	22	AGTGTTGCGTAGAACGTGGA	59.614	20	140	121	260	TGCTCCTTCTGTAGAACAAGCA	59.631	22	AGTGTTGCGTAGAACGTGGA	59.614	20	248	13	260	GCTCACATGCTCCTTAAGAAGC	59.646	22	GTGCAGAGGCTTAGTGTTGC	59.481	20	152	121	272
comp116150_c0	1	p2	(TA)6	12	132	143	utr5	AAGCTCCAATCCACCGTACG	60.108	20	TGTTGTGTGAAACTCTGTGTCA	58.33	22	193	44	236	ACAAAGCTCCAATCCACCGT	59.89	20	TGTTGTGTGAAACTCTGTGTCA	58.33	22	196	41	236	CTCCAATCCACCGTACGTGT	59.754	20	TGTTGTGTGAAACTCTGTGTCA	58.33	22	190	47	236
comp116150_c0	2	p1	(T)14	14	3545	3558	utr3	GCTCCAATTCAGCAAGCTGG	59.827	20	TCTGGCCACCAAAAACCCTT	60.032	20	226	3388	3613	GCTCCAATTCAGCAAGCTGG	59.827	20	ACCTACTTTCCCTCTGGCCA	60.179	20	238	3388	3625	GCTCCAATTCAGCAAGCTGG	59.827	20	CTTTCCCTCTGGCCACCAAA	60.179	20	233	3388	3620
comp116150_c0	3	p2	(AT)9	18	4030	4047	utr3
comp114129_c0	1	p1	(T)16	16	1450	1465	undetermined
comp50792_c0	1	p2	(AT)6	12	13	24	undetermined
comp50792_c0	2	p1	(A)10	10	195	204	undetermined
comp73159_c0	1	p1	(T)17	17	1	17	undetermined
comp73159_c0	2	p1	(T)12	12	248	259	undetermined	GAGCTACTGGTAACCTTCAGCA	59.766	22	AACCAAGGTTCCTGCAGAGG	59.889	20	227	206	432	TGAGCTACTGGTAACCTTCAGC	59.766	22	AACCAAGGTTCCTGCAGAGG	59.889	20	228	205	432	AGCTACTGGTAACCTTCAGCA	58.743	21	AACCAAGGTTCCTGCAGAGG	59.889	20	226	207	432
comp72354_c0	1	p1	(A)19	19	1	19	undetermined
comp72354_c0	2	p1	(T)11	11	357	367	undetermined
comp106175_c0	1	p1	(T)18	18	458	475	undetermined
comp17895_c0	1	p1	(T)11	11	355	365	undetermined	GTGTGTGTGGACCGAGTAGA	59.043	20	CCGAAAACATATAAGGTTAAGATGTGA	57.895	27	103	310	412	AGTGTGTGTGGACCGAGTAG	59.04	20	CCGAAAACATATAAGGTTAAGATGTGA	57.895	27	104	309	412	GTGTGTGGACCGAGTAGAACA	59.661	21	CCGAAAACATATAAGGTTAAGATGTGA	57.895	27	101	312	412
comp69670_c1	1	p2	(GT)9	18	1	18	undetermined
comp107769_c0	1	p1	(A)19	19	14	32	utr5
comp107029_c0	1	c	(T)10g(T)11	22	3	24	undetermined
comp104897_c0	1	p1	(A)18	18	4	21	utr5
comp108355_c0	1	p1	(A)14	14	1	14	undetermined
comp561381_c0	1	p2	(AT)8	16	1	16	undetermined
comp57197_c1	1	p1	(A)12	12	273	284	undetermined
comp102152_c0	1	p1	(T)15	15	1	15	undetermined
comp103554_c0	1	p1	(A)17	17	6	22	utr3
comp103554_c0	2	p2	(TA)7	14	1896	1909	utr5
comp100699_c0	1	p1	(T)13	13	1	13	utr5
comp100699_c0	2	p1	(A)19	19	442	460	utr3
comp623303_c0	1	p4	(AAAG)5	20	1	20	undetermined
comp623303_c0	2	p2	(AT)7	14	297	310	undetermined
comp103754_c0	1	p1	(A)14	14	69	82	undetermined	TCAGAGCCACAAACAAGAAGA	57.441	21	TGACTTTGGAAGACTGTAGCCA	59.296	22	234	32	265	TCTCATTTCAGAGCCACAAACA	58.181	22	TGACTTTGGAAGACTGTAGCCA	59.296	22	241	25	265	TCAGAGCCACAAACAAGAAGAA	58.115	22	TGACTTTGGAAGACTGTAGCCA	59.296	22	234	32	265
comp103754_c0	2	c	(A)14cttctagactacaaacttcgctagctcctaccaggcaccagatcaggcataaacccacataagcaatcagggaaaag(A)12	103	523	625	undetermined	ACAGATTGTTTGTTCTTTAAGAGTTCT	57.821	27	AGATGCAAAATGGTTCAATCTGT	57.266	23	250	402	651	ACAGATTGTTTGTTCTTTAAGAGTTCT	57.821	27	AAGATGCAAAATGGTTCAATCTGT	57.895	24	251	402	652	ACAGATTGTTTGTTCTTTAAGAGTTCT	57.821	27	ACTACAAAGATGCAAAATGGTTCA	57.596	24	257	402	658
comp103754_c0	3	p1	(A)10	10	829	838	undetermined	TCCGAACGAGTTGCCCAAAA	60.464	20	TTCCTCGGTGTAGTTGCAGT	58.955	20	172	759	930	TTCCGAACGAGTTGCCCAAA	60.464	20	TTCCTCGGTGTAGTTGCAGT	58.955	20	173	758	930	CCGAACGAGTTGCCCAAAAT	59.404	20	TTCCTCGGTGTAGTTGCAGT	58.955	20	171	760	930
comp89292_c1	1	p1	(A)11	11	1	11	undetermined
comp89292_c1	2	c	(AG)6cgaaccaaagttaagctcgtagaatatacttgaaaggaaaagttccactgaaataagaaaggttaaaatgcggataatatag(A)11	105	137	241	undetermined
comp869240_c0	1	p1	(A)15	15	1	15	undetermined
comp57589_c0	1	p1	(A)18	18	1	18	undetermined
comp750820_c0	1	p1	(A)12	12	1	12	undetermined
comp91230_c0	1	p2	(AT)7	14	1353	1366	utr5
comp102280_c0	1	p2	(AC)8	16	1	16	utr3
comp102280_c0	2	p3	(GAA)6	18	689	706	utr5	TGTGGGATGATGGTGTGTGA	58.937	20	GCAGAGAGATCCTCCCACCA	60.689	20	241	576	816	TGTGGGATGATGGTGTGTGA	58.937	20	TGCAGAGAGATCCTCCCACC	60.689	20	242	576	817	TTGTGGGATGATGGTGTGTGA	59.577	21	GCAGAGAGATCCTCCCACCA	60.689	20	242	575	816
comp120462_c0	1	p1	(A)20	20	2254	2273	utr3
comp106355_c0	1	p1	(A)14	14	128	141	undetermined	TCTTGTTTGGTGCTTTGGGT	58.141	20	GTGTCGTCGTCGTAGTCCAG	60.179	20	259	15	273	TTCTTGTTTGGTGCTTTGGGT	58.816	21	GTGTCGTCGTCGTAGTCCAG	60.179	20	260	14	273	TCTTGTTTGGTGCTTTGGGT	58.141	20	AGTCCAGCTGGTCAAACACA	59.454	20	246	15	260
comp106355_c0	2	p3	(TGG)6	18	425	442	undetermined
comp116802_c0	1	p1	(A)18	18	198	215	undetermined
comp117326_c0	1	p1	(A)20	20	1	20	undetermined
comp117326_c0	2	p1	(A)14	14	150	163	undetermined	ATGAGCACAGCCACAAGGAA	59.889	20	CCACACTTAGGTCTGTGCGT	59.966	20	155	47	201	ATGAGCACAGCCACAAGGAA	59.889	20	ACGACTCCAACAGGAAGCAG	59.966	20	256	47	302	ATGAGCACAGCCACAAGGAA	59.889	20	TTCCTTTCCATCCCTTCGGC	60.034	20	193	47	239
comp107001_c0	1	p1	(A)17	17	1	17	undetermined
comp114616_c0	1	p1	(A)10	10	628	637	utr3	AGCCATGTGACGAGCTTCTT	59.677	20	TTTTTCCCTTCAGCCGAGCT	59.89	20	265	442	706	AAGCCATGTGACGAGCTTCT	59.677	20	TTTTTCCCTTCAGCCGAGCT	59.89	20	266	441	706	TGTGACGAGCTTCTTCGACA	59.334	20	TTTTTCCCTTCAGCCGAGCT	59.89	20	260	447	706
comp83743_c1	1	p1	(A)12	12	515	526	undetermined	TGATGCATGCATGGATGGCT	60.469	20	GGGTATATTCTTGGAGTGACTTTACAC	59.505	27	206	436	641	TGATGCATGCATGGATGGCT	60.469	20	GGGTATATTCTTGGAGTGACTTTACA	58.438	26	206	436	641	CATGCATGGATGGCTAAGGC	59.398	20	GGGTATATTCTTGGAGTGACTTTACAC	59.505	27	201	441	641
comp120458_c0	1	p1	(A)21	21	1	21	utr3
comp112477_c0	1	p2	(TA)8	16	481	496	undetermined
comp1241211_c0	1	p1	(A)11	11	24	34	undetermined
comp92043_c1	1	p1	(A)17	17	5	21	undetermined
comp122784_c0	1	p3	(TTA)6	18	944	961	utr3
comp117591_c1	1	p3	(TTA)5	15	88	102	undetermined	TGAAGTTGTACTTTCAGGGCT	57.143	21	GAATGGGGCAGCGAATGAAT	58.965	20	145	35	179	TGAAGTTGTACTTTCAGGGCT	57.143	21	GGAATGGGGCAGCGAATGAA	61.037	20	146	35	180	TGAAGTTGTACTTTCAGGGCT	57.143	21	AAGGAATGGGGCAGCGAATG	61.039	20	148	35	182
comp446459_c0	1	p2	(AG)8	16	1	16	undetermined
comp446459_c0	2	p2	(AT)8	16	196	211	undetermined
comp112840_c0	1	p2	(AT)8	16	304	319	undetermined
comp114701_c2	1	p2	(AT)9	18	1	18	undetermined
comp114701_c2	2	p1	(T)10	10	1838	1847	undetermined	ACTTCCGTCACATGCTATTGC	58.99	21	CCTTGTTTGGTGCACGTCAG	59.971	20	260	1698	1957	AGCATGTAAAATGGGCCGAT	57.928	20	CCTTGTTTGGTGCACGTCAG	59.971	20	188	1770	1957	ACTTCCGTCACATGCTATTGC	58.99	21	TGTTGCTGCCTTGTTTGGTG	59.825	20	268	1698	1965
comp101141_c0	1	p1	(T)11	11	941	951	undetermined	GGTGTGCATTTGACCACACG	60.318	20	ACTATTGAGACCCAAGGACACT	58.478	22	254	774	1027	GTGTGCATTTGACCACACGT	59.62	20	ACTATTGAGACCCAAGGACACT	58.478	22	253	775	1027	GTGTGCATTTGACCACACGT	59.62	20	CTTCGAAATACCCCTCCATTGT	58.114	22	280	775	1054
comp843025_c0	1	p3	(GCT)5	15	277	291	undetermined
comp65740_c0	1	c	(AG)6aagcttgctt(GTG)5	37	284	320	utr5
comp58817_c0	1	p1	(A)14	14	184	197	undetermined
comp94927_c0	1	p2	(TA)11	22	1	22	utr5
comp94927_c0	2	p2	(AG)8	16	242	257	utr5	CCTCCCTGAATCTGGTTGGT	59.005	20	GGATCTCCGTTCAGAGGCTG	59.896	20	280	204	483	CCTCCCTGAATCTGGTTGGT	59.005	20	CTAGTCATGGCGGATGCAGT	59.894	20	100	204	303	CCTCCCTGAATCTGGTTGGT	59.005	20	TTGAGCTGGCTAGTCATGGC	60.108	20	109	204	312
comp119472_c1	1	p1	(T)12	12	1	12	utr5
comp91507_c1	1	p1	(A)16	16	225	240	undetermined
comp103988_c2	1	c	(GAA)6gagagggaaagagacggggcggaatacagagaaactataaggagagtgagagaaagaaagaaag(A)10	92	3	94	utr5
comp103988_c2	2	p3	(CAG)5	15	980	994	cds	ACAAAATACCCCGTGGCAGT	59.888	20	GCATTGCTGCTCTGTTGAGG	59.829	20	258	814	1071	TAGCAATGCCATAGCCAGCA	59.817	20	GCATTGCTGCTCTGTTGAGG	59.829	20	173	899	1071	ACAAAATACCCCGTGGCAGT	59.888	20	CGGATGACTCAAGCTCTCGG	60.249	20	221	814	1034
comp103988_c2	3	c	(ACA)7ggttaattagtgcagtggcagcagcagaag(A)10tgtaaagaaaagaaactgaaaaaaagaaaaaaaaatattacatacatatgaaaaactatataggctgtaaatata(ATG)5ctcaatgatttgcagcttttcctttttc(T)12cttgtctacattttataattggtggaaaaaggaaatgacaagaag(A)10	246	1867	2112	undetermined
comp113063_c1	1	p1	(T)20	20	4	23	undetermined
comp113063_c1	2	p2	(AT)6	12	132	143	undetermined	AGAAACCTATGGACATTTGCGT	58.314	22	CTCCCGAAGAGTGCCAAAAA	58.395	20	151	32	182	AGAAACCTATGGACATTTGCGTT	58.921	23	CTCCCGAAGAGTGCCAAAAA	58.395	20	151	32	182	AAGAAACCTATGGACATTTGCGT	58.921	23	CTCCCGAAGAGTGCCAAAAA	58.395	20	152	31	182
comp107122_c0	1	p1	(T)19	19	1	19	cds
comp1038920_c0	1	p1	(T)10	10	1	10	undetermined
comp509638_c0	1	p1	(T)10	10	12	21	undetermined
comp1008247_c0	1	p3	(GTC)6	18	150	167	undetermined	TGCCCATCGGAACTTGAGTC	60.036	20	TGACTGCACACTATGGCCTC	59.75	20	234	41	274	TGCCCATCGGAACTTGAGTC	60.036	20	TGCACACTATGGCCTCTTCC	59.747	20	230	41	270	TGCCCATCGGAACTTGAGTC	60.036	20	GGCGACATGACTGCACACTA	60.39	20	241	41	281
comp1335646_c0	1	p1	(A)10	10	38	47	undetermined	GAGAACGAAAATTTACGTCCGA	57.109	22	TCAGCGACTGACTCAACTCA	58.681	20	141	0	140	GAGAACGAAAATTTACGTCCGA	57.109	22	TCGCGCTAAATAAGTTTCCGC	59.675	21	196	0	195	GAGAACGAAAATTTACGTCCGA	57.109	22	CGCGCTAAATAAGTTTCCGCT	59.673	21	195	0	194
comp76960_c0	1	p1	(T)12	12	38	49	undetermined	CAGCGAAGATGGTGGCAACA	61.237	20	ACCAACCATCACCTTGCAGA	59.522	20	174	2	175	CAGCGAAGATGGTGGCAAC	59.496	19	ACCAACCATCACCTTGCAGA	59.522	20	174	2	175	CAGCGAAGATGGTGGCAACA	61.237	20	GCTTCCCAAACAACCAACCA	59.173	20	186	2	187
comp81147_c0	1	p1	(A)18	18	1705	1722	utr3
comp106726_c2	1	p1	(A)11	11	1	11	utr5
comp106726_c2	2	p3	(CAA)5	15	132	146	utr5	CACGCACCAGGACAATGAGT	60.604	20	TGAGCAAAATAGACGGCCGT	60.037	20	148	54	201	ACACGCACCAGGACAATGAG	60.604	20	TGAGCAAAATAGACGGCCGT	60.037	20	149	53	201	TACACGCACCAGGACAATGA	59.318	20	TGAGCAAAATAGACGGCCGT	60.037	20	150	52	201
comp78233_c0	1	p1	(A)15	15	274	288	undetermined
comp52350_c1	1	c	(AT)10cttcggatgtattttgtcacagattcatcaatgatcaactatgcaaggtcaaccaaaatatagggagaatataagcaatatgcag(TAA)5	120	1	120	undetermined
comp98167_c0	1	p1	(T)10	10	226	235	undetermined	CGCCGGCTGAAATTCGTTAG	59.974	20	ACTGAAAACCCCCTGGAAAA	57.141	20	238	118	355	CGCCGGCTGAAATTCGTTAG	59.974	20	AACTGAAAACCCCCTGGAAA	57.141	20	239	118	356	CGCCGGCTGAAATTCGTTAG	59.974	20	AAACTGAAAACCCCCTGGAA	57.141	20	240	118	357
comp109599_c2	1	p1	(A)12	12	3	14	undetermined
comp109599_c2	2	c	(TC)6act(CA)6	27	339	365	undetermined	TGGCTCACGATAGGAATCTCC	59.036	21	CACTTTGCATGGGGGTCTGA	60.251	20	187	314	500	TGCGTGACGTTTTCTTTTGCT	59.868	21	GTGCATTGACCCACTCTCTCT	59.722	21	194	213	406	TGCGTGACGTTTTCTTTTGCT	59.868	21	AGTGCATTGACCCACTCTCTC	59.722	21	195	213	407
comp109599_c2	3	p3	(CAT)5	15	535	549	undetermined	TCAGACCCCCATGCAAAGTG	60.251	20	AGAGAGAAAGAAGAGAGAAGAGCT	58.426	24	103	481	583	TCAGACCCCCATGCAAAGTG	60.251	20	GAGAGAGAAAGAAGAGAGAAGAGCT	59.35	25	104	481	584	TCAGACCCCCATGCAAAGTG	60.251	20	AGAGAGAGAAAGAAGAGAGAAGAGC	59.35	25	105	481	585
comp116576_c0	1	p3	(TTA)6	18	1	18	utr3
comp88717_c0	1	p1	(A)19	19	240	258	undetermined
comp113857_c0	1	p1	(T)19	19	1	19	undetermined
comp116108_c0	1	p1	(A)20	20	488	507	undetermined
comp114760_c0	1	c	(AT)8aatctttacag(A)12	39	1	39	utr3
comp101738_c0	1	p1	(A)11	11	1	11	utr5
comp111020_c0	1	c	(A)12gaaaaaaaaat(A)13	36	3901	3936	undetermined
comp117987_c2	1	p1	(A)17	17	1	17	undetermined
comp117987_c2	2	p4	(AAAC)5	20	156	175	undetermined	TGAACTTGTTTGCCTTTTGCTCA	60.056	23	CCACGTCCTGCCCTTATCTT	59.458	20	218	29	246	AGGAGAGATGAACTTGTTTGCCT	59.926	23	CCACGTCCTGCCCTTATCTT	59.458	20	226	21	246	GGAGAGATGAACTTGTTTGCCT	58.584	22	CCACGTCCTGCCCTTATCTT	59.458	20	225	22	246
comp109997_c0	1	p1	(A)12	12	1	12	utr5
comp94363_c0	1	p1	(T)18	18	6	23	undetermined
comp59981_c0	1	p1	(A)13	13	132	144	undetermined	AGCACTCCCTTGACAAAACT	57.263	20	ACTGTGACGGTAACAGAAGCA	59.589	21	150	86	235	AGCACTCCCTTGACAAAACTT	57.982	21	ACTGTGACGGTAACAGAAGCA	59.589	21	150	86	235	ACAACCAGATGTATAGCACTCCC	59.865	23	ACTGTGACGGTAACAGAAGCA	59.589	21	164	72	235
comp87544_c0	1	p1	(A)16	16	1	16	undetermined
comp102706_c0	1	p1	(A)10	10	215	224	cds	GCTGGAATTTCCGGTGCAAG	60.109	20	ATTCCTCCCCCTCCTCCTTC	60.03	20	270	167	436	GCTGGAATTTCCGGTGCAAG	60.109	20	ACGTTGCTTCCATTGGTTGC	59.968	20	107	167	273	TTTCCGGTGCAAGAAGTGGA	59.818	20	ATTCCTCCCCCTCCTCCTTC	60.03	20	263	174	436
comp107683_c1	1	p1	(A)11	11	468	478	undetermined	GCAGCAGGCATTCACCAAAT	59.752	20	AGGCAAGATTGGGTTTCGAGA	59.649	21	222	336	557	AAAACAGAGGCGGAGGAGAC	59.678	20	AGGCAAGATTGGGTTTCGAGA	59.649	21	243	315	557	GCAGCAGGCATTCACCAAAT	59.752	20	GGCAAGATTGGGTTTCGAGAC	59.531	21	221	336	556
comp52252_c0	1	p1	(T)11	11	295	305	utr3	TTGGCTGCATTCGACCTCAA	60.251	20	GGCCCCCTCTCTCATCTGTA	60.105	20	258	140	397	TTTGGCTGCATTCGACCTCA	60.251	20	GGCCCCCTCTCTCATCTGTA	60.105	20	259	139	397	CTTTGGCTGCATTCGACCTC	59.551	20	GGCCCCCTCTCTCATCTGTA	60.105	20	260	138	397
comp52252_c0	2	p3	(GAC)5	15	3310	3324	utr5	GCACCGGAGAAGAAACAGGA	59.965	20	CGATCCAACGAGACACCTCA	59.474	20	199	3190	3388	AGGCACCGGAGAAGAAACAG	59.965	20	CGATCCAACGAGACACCTCA	59.474	20	201	3188	3388	CTGCAGGAGTTCTGAGGCAA	59.964	20	CGATCCAACGAGACACCTCA	59.474	20	131	3258	3388
comp109132_c1	1	p1	(A)10	10	1932	1941	undetermined	AGAAGAAAGCGCGGAACTCC	60.671	20	GATGCTCATTTGTGGCGGAC	59.901	20	221	1764	1984	CGGAACTCCCATCGTCATCT	59.253	20	GATGCTCATTTGTGGCGGAC	59.901	20	210	1775	1984	GTGAAAGAAGAAAGCGCGGA	59.134	20	GATGCTCATTTGTGGCGGAC	59.901	20	226	1759	1984
comp474086_c0	1	p4	(TATT)5	20	430	449	undetermined
comp117397_c1	1	p3	(TTC)6	18	1	18	undetermined
comp733700_c0	1	p1	(T)14	14	1	14	undetermined
comp733700_c0	2	p2	(AG)9	18	563	580	undetermined
comp1072902_c0	1	p3	(CAG)5	15	277	291	undetermined	CAGCTGGTGACACTGATGGT	59.964	20	CTTTGCTGTGAACCACCTGC	59.969	20	199	130	328	GAGCAGCTGGTGACACTGAT	60.037	20	CTTTGCTGTGAACCACCTGC	59.969	20	202	127	328	ATGTCAGAGCAGCTGGTGAC	60.037	20	CTTTGCTGTGAACCACCTGC	59.969	20	208	121	328
comp108718_c1	1	p3	(TCT)5	15	1	15	utr5
comp60493_c0	1	p1	(T)19	19	375	393	undetermined
comp107750_c0	1	p1	(T)10	10	363	372	utr5	TAACCCCCAAATCAGTCCCC	58.996	20	ACGCAGCAAAACACAAGCAA	60.109	20	168	340	507	TAACCCCCAAATCAGTCCCC	58.996	20	AAGCAACTGAACTCCCCCAC	60.179	20	154	340	493	TAACCCCCAAATCAGTCCCC	58.996	20	ACAAGCAACTGAACTCCCCC	60.179	20	156	340	495
comp107750_c0	2	p1	(T)11	11	534	544	utr5	TTGCTTGTGTTTTGCTGCGT	60.109	20	ACCACAATCACTAGCAGGCA	59.308	20	181	488	668	GGGGGAGTTCAGTTGCTTGT	60.179	20	ACCACAATCACTAGCAGGCA	59.308	20	193	476	668	GTGGGGGAGTTCAGTTGCTT	60.179	20	ACCACAATCACTAGCAGGCA	59.308	20	195	474	668
comp107750_c0	3	p1	(A)10	10	826	835	utr5	GGGGTTTCTTTCTGACTCGGA	59.653	21	AGTGCCCACAAAATGCCAAC	59.893	20	211	743	953	AGGGGTTTCTTTCTGACTCGG	59.652	21	AGTGCCCACAAAATGCCAAC	59.893	20	212	742	953	GGGGTTTCTTTCTGACTCGGA	59.653	21	AACGCCTTGTTGCTGCTTTT	59.824	20	194	743	936
comp117556_c1	1	p3	(CTC)5	15	239	253	cds	CCCTACATCGTCGATTGACTCA	59.642	22	GGTGGTGGTGACGAAGAAGT	59.894	20	261	128	388	ACCACCATCATCATCGTCATCA	59.565	22	GGTGGTGGTGACGAAGAAGT	59.894	20	216	173	388	TCCCTACATCGTCGATTGACTC	59.383	22	GGTGGTGGTGACGAAGAAGT	59.894	20	262	127	388
comp117556_c1	2	p3	(AGA)5	15	2643	2657	cds	TAAAGGCGGCAACTAAGGCA	59.963	20	CTAGACGACGAGGTCATGCC	59.97	20	267	2560	2826	TAAAGGCGGCAACTAAGGCA	59.963	20	CAAACACCATGCTTGCTGCT	59.967	20	225	2560	2784	TAAAGGCGGCAACTAAGGCA	59.963	20	AACAGCCTGCCTTCAGTCTC	59.964	20	188	2560	2747
comp970272_c0	1	p3	(ATA)5	15	51	65	cds	TGGAATTTGTTCCGGAAAGGT	58.048	21	GCACCCTCTTCTTCCACTCC	60.036	20	143	11	153	TGGAATTTGTTCCGGAAAGGT	58.048	21	GGCACCCTCTTCTTCCACTC	60.036	20	144	11	154	TGGAATTTGTTCCGGAAAGGT	58.048	21	GAAAAGCCATGGCAGCAGAG	59.827	20	279	11	289
comp311530_c0	1	c	(T)10g(T)10	21	216	236	undetermined	TGGTGCTGAAAGAGGGGTTC	59.89	20	ACCCAATCCAATCTAACACAACTG	59.233	24	104	177	280	TGGTGCTGAAAGAGGGGTTC	59.89	20	ACCCAATCCAATCTAACACAACT	58.002	23	104	177	280	TGGTGCTGAAAGAGGGGTTC	59.89	20	CCCAATCCAATCTAACACAACTGA	58.99	24	103	177	279
comp117631_c3	1	p2	(AG)9	18	1	18	undetermined
comp117631_c3	2	p1	(T)15	15	1169	1183	undetermined	ATTGCCCCTGCCTTGCATAT	60.105	20	TGCCCATCTGAAATCCATAAAACA	58.978	24	206	1057	1262	CATTATTGCCCCTGCCTTGC	59.895	20	TGCCCATCTGAAATCCATAAAACA	58.978	24	210	1053	1262	TTATTGCCCCTGCCTTGCAT	60.325	20	TGCCCATCTGAAATCCATAAAACA	58.978	24	208	1055	1262
comp116279_c0	1	p1	(T)15	15	4594	4608	undetermined	CGGCCTCAGTCCATCACTTT	60.036	20	GAAACGATGGAGCAATCACCA	58.916	21	166	4472	4637	CGGCCTCAGTCCATCACTTT	60.036	20	TGAAACGATGGAGCAATCACC	58.916	21	167	4472	4638	TTTCGGCCTCAGTCCATCAC	60.036	20	GAAACGATGGAGCAATCACCA	58.916	21	169	4469	4637
comp119408_c0	1	p2	(AG)10	20	1	20	utr5
comp119408_c0	2	p2	(TA)6	12	327	338	utr5	TCCGCCATTAGAGTCCAGAGA	60.064	21	TTCACCGTAAAGCAACCGGA	59.894	20	240	232	471	CCGCCATTAGAGTCCAGAGAC	59.932	21	TTCACCGTAAAGCAACCGGA	59.894	20	239	233	471	TCCGCCATTAGAGTCCAGAGA	60.064	21	GCTTCACCGTAAAGCAACCG	60.11	20	242	232	473
comp68863_c0	1	p1	(A)10	10	263	272	undetermined	GTCGAGGAACTGCTGAACGA	60.039	20	AGGAGAGAAGCAAAGAATGGCA	59.959	22	150	206	355	GTCGAGGAACTGCTGAACGA	60.039	20	TGCTTGAATCAGGAGAGAAGCA	59.696	22	160	206	365	TGTCGAGGAACTGCTGAACG	60.319	20	AGGAGAGAAGCAAAGAATGGCA	59.959	22	151	205	355
comp68863_c0	2	p1	(A)10	10	1044	1053	undetermined
comp51702_c0	1	p1	(G)22	22	1	22	undetermined
comp78669_c0	1	p4	(AATA)5	20	1	20	undetermined
comp605393_c0	1	p2	(AG)6	12	307	318	undetermined
comp1082234_c0	1	p3	(TAA)5	15	160	174	undetermined
comp104858_c0	1	c	(A)17ttcaagaaattattcattgctttagcgtagctgatagtttccgagcaaaggaa(AG)6	82	1	82	undetermined
comp103467_c0	1	p2	(AT)6	12	576	587	undetermined	ACTGTCAAATGGTCGAAAATGCA	59.682	23	AGTCTGTGATACGTGCATGCA	60.067	21	228	474	701	ACTGTCAAATGGTCGAAAATGCA	59.682	23	GTCTGTGATACGTGCATGCA	58.641	20	227	474	700	ACTGTCAAATGGTCGAAAATGCA	59.682	23	AGTCTGTGATACGTGCATGC	58.355	20	228	474	701
comp103467_c0	2	p1	(A)15	15	737	751	undetermined
comp109746_c0	1	p1	(A)15	15	7	21	utr5
comp109746_c0	2	p2	(AT)9	18	1656	1673	utr3
comp112366_c0	1	p1	(T)11	11	1114	1124	utr3	CGTTGAACGGAAGGGAAAGG	59.128	20	GACCTTCATCCCCACAGGTC	59.747	20	143	1027	1169	CGTTGAACGGAAGGGAAAGG	59.128	20	TCATCAGTCATCACCGGGGA	60.325	20	233	1027	1259	CGGAAGGGAAAGGAAAGACGA	59.998	21	GACCTTCATCCCCACAGGTC	59.747	20	136	1034	1169
comp113946_c0	1	p1	(A)19	19	1	19	undetermined
comp113946_c0	2	p2	(AT)7	14	1835	1848	undetermined
comp120586_c0	1	p2	(AG)9	18	1	18	undetermined
comp120586_c0	2	p1	(T)19	19	241	259	undetermined
comp90676_c0	1	p1	(T)14	14	341	354	undetermined
comp110383_c1	1	p1	(A)18	18	463	480	utr3
comp117217_c1	1	p1	(A)16	16	4326	4341	utr5
comp54167_c0	1	p1	(T)12	12	1	12	undetermined
comp95676_c0	1	p1	(A)18	18	936	953	utr3
comp119799_c4	1	p1	(T)18	18	1	18	utr5
comp797535_c0	1	p3	(TGC)5	15	121	135	cds	AGGAAGAAATGGGTCGCAGT	59.307	20	CGCTAGCTTCGTGACCTTGA	60.109	20	182	3	184	GGAAGAAATGGGTCGCAGTG	59.195	20	CGCTAGCTTCGTGACCTTGA	60.109	20	181	4	184	AGGAAGAAATGGGTCGCAGT	59.307	20	CTGGTCGCACCACTTCTTCA	60.25	20	278	3	280
comp94605_c1	1	p1	(A)11	11	4	14	undetermined
comp94605_c1	2	p1	(A)12	12	379	390	undetermined
comp219336_c0	1	p1	(T)16	16	4	19	undetermined
comp116366_c0	1	p2	(TA)9	18	1	18	utr3
comp116366_c0	2	p1	(T)16	16	228	243	utr3	TGGTCTTGGCAGAATACATGCA	60.291	22	CGGGGAAATGGAAATTAGCACC	59.899	22	280	36	315	GGTCTTGGCAGAATACATGCA	58.632	21	CGGGGAAATGGAAATTAGCACC	59.899	22	279	37	315	TGGTCTTGGCAGAATACATGC	58.632	21	CGGGGAAATGGAAATTAGCACC	59.899	22	280	36	315
comp46720_c0	1	p1	(A)11	11	1	11	undetermined
comp46720_c0	2	p1	(A)14	14	431	444	undetermined
comp113554_c0	1	p2	(CT)8	16	1868	1883	utr5
comp82192_c0	1	p1	(T)11	11	461	471	undetermined	GCATGAATACCCTCCTGCCA	59.817	20	CGCAATTAGAGTTGAGCGCC	59.973	20	253	347	599	TGGCATGAATACCCTCCTGC	59.817	20	CGCAATTAGAGTTGAGCGCC	59.973	20	255	345	599	GCATGAATACCCTCCTGCCA	59.817	20	AGAGTTGAGCGCCACATTGA	59.965	20	246	347	592
comp83528_c0	1	p1	(T)10	10	813	822	undetermined	AGGATGTACTTCTTCGGCTTTGT	59.992	23	TCTCCCCATAAACAGGAATGTTGT	59.956	24	131	746	876	AGGATGTACTTCTTCGGCTTTGT	59.992	23	CTCCCCATAAACAGGAATGTTGT	58.656	23	130	746	875	GGATGTACTTCTTCGGCTTTGT	58.664	22	TCTCCCCATAAACAGGAATGTTGT	59.956	24	130	747	876
comp110979_c1	1	p1	(A)18	18	240	257	undetermined
comp119406_c3	1	p1	(T)14	14	1	14	utr3
comp119406_c3	2	p2	(AT)7	14	187	200	utr3	ACCAAGTACGCAGAGAACAGT	59.313	21	ACTCCACCAGTCTGTGATTGT	58.95	21	275	157	431	GCAGCATACTATGTTTCAGGGG	59.119	22	GGGAAGCCAGTAACCTTTCCA	59.925	21	209	32	240	ACCAAGTACGCAGAGAACAGT	59.313	21	ACTCCACCAGTCTGTGATTGTT	59.56	22	275	157	431
comp119406_c3	3	p1	(A)10	10	443	452	utr3	TGGAAAGGTTACTGGCTTCCC	59.925	21	TGGTGCCTTTCAATGGTCCT	59.518	20	257	220	476	GGAAAGGTTACTGGCTTCCCT	59.645	21	TGGTGCCTTTCAATGGTCCT	59.518	20	256	221	476	TGGAAAGGTTACTGGCTTCCC	59.925	21	CTGGTGCCTTTCAATGGTCC	59.109	20	258	220	477
comp119406_c3	4	c	(TA)7gatagat(AG)7	35	6107	6141	utr5	CGGTCTTCTCAGCCATGGAG	60.179	20	TGCCATTTTGCCAAAGTGCA	59.82	20	160	6065	6224	CGGTCTTCTCAGCCATGGAG	60.179	20	AGCCATGCCATTTTGCCAAA	59.599	20	165	6065	6229	CGGTCTTCTCAGCCATGGAG	60.179	20	AAGCCATGCCATTTTGCCAA	59.599	20	166	6065	6230
comp72196_c0	1	p3	(GAG)7	21	2	22	undetermined
comp72196_c0	2	p3	(GAG)5	15	371	385	undetermined	CAGAGGACGAGGAGGAGGAA	60.034	20	CCTCTTCCTCTTCCTCGGGA	60.033	20	246	344	589	CAGAGGACGAGGAGGAGGAA	60.034	20	TCCTCTTCCTCTTCCTCGGG	60.033	20	247	344	590	CAGAGGACGAGGAGGAGGAA	60.034	20	TTCCTCTTCCTCGGGATCGT	60.033	20	242	344	585
comp112902_c0	1	p3	(TTC)6	18	116	133	utr5	TTTTGTTGCTTGACGTGGCA	59.472	20	TCCGAAAATCCAAGTCGCCA	59.964	20	193	28	220	TTTTGTTGCTTGACGTGGCA	59.472	20	AGTCGCCATGAAAGCCTACC	60.108	20	181	28	208	TTTTGTTGCTTGACGTGGCA	59.472	20	TACCGAGCTTTGAATCCCCG	59.823	20	165	28	192
comp112902_c0	2	p1	(T)12	12	1551	1562	utr3	TTTGGCAGCACTTGTTTGCA	59.751	20	AAGTCAAATCATCGCCGGAA	57.892	20	214	1519	1732	TTTGGCAGCACTTGTTTGCA	59.751	20	AAAGTCAAATCATCGCCGGA	57.892	20	215	1519	1733	TTGGCAGCACTTGTTTGCAT	59.535	20	AAGTCAAATCATCGCCGGAA	57.892	20	213	1520	1732
comp95260_c0	1	p1	(T)12	12	880	891	undetermined	GACGGCGAGTCCAAGAATGA	60.109	20	TAGAAACGTGCCCAAACCGT	60.179	20	254	832	1085	GACGGCGAGTCCAAGAATGA	60.109	20	AAACGTGCCCAAACCGTTTC	60.179	20	251	832	1082	GACGGCGAGTCCAAGAATGA	60.109	20	GAAACGTGCCCAAACCGTTT	60.179	20	252	832	1083
comp100273_c0	1	p1	(T)17	17	1	17	utr3
comp605937_c0	1	p1	(A)12	12	1	12	undetermined
comp605937_c0	2	p1	(A)10	10	197	206	undetermined
comp100458_c0	1	p1	(T)12	12	280	291	undetermined	GGCAACTGGATTGACAGCAA	59.039	20	TTCCTCGCTTTCCTACCGTT	59.029	20	225	245	469	GGCAACTGGATTGACAGCAA	59.039	20	TTTCCTCGCTTTCCTACCGT	59.029	20	226	245	470	GGCAACTGGATTGACAGCAA	59.039	20	TTTCCTCGCTTTCCTACCGTT	59.655	21	226	245	470
comp74315_c1	1	p3	(AAT)6	18	1	18	undetermined
comp111987_c0	1	p1	(T)17	17	1	17	undetermined
comp111987_c0	2	p2	(AT)9	18	1501	1518	undetermined
comp1707400_c0	1	p1	(A)13	13	25	37	undetermined
comp90576_c0	1	p1	(T)11	11	284	294	undetermined	ACTTGGACTGGAGTGAAAAGCA	60.092	22	AGAAGAAGCCCCAGCAAGTG	60.251	20	186	193	378	TGAGCCCTTCTCATCCTTTTGT	59.623	22	AGAAGAAGCCCCAGCAAGTG	60.251	20	121	258	378	ACTTGGACTGGAGTGAAAAGCA	60.092	22	GCAAGTGTCCAGTCCTGCTT	60.536	20	173	193	365
comp93752_c0	1	p1	(T)10	10	27	36	undetermined	ATGCAAAGAAACATCTCAAAGGT	57.204	23	CCACCAATTGAGGCAGAATGC	60.135	21	231	0	230	ATGCAAAGAAACATCTCAAAGGT	57.204	23	ACCACCAATTGAGGCAGAATG	58.826	21	232	0	231	ATGCAAAGAAACATCTCAAAGGTA	57.101	24	CCACCAATTGAGGCAGAATGC	60.135	21	231	0	230
comp117951_c0	1	p2	(CT)6	12	2629	2640	utr3	CTCTGGCTGGGATCGCTAAG	59.967	20	ACAGGAGACGGTAGGAGTTCA	59.925	21	251	2445	2695	CTCTGGCTGGGATCGCTAAG	59.967	20	GGAGACGGTAGGAGTTCAGG	58.895	20	248	2445	2692	AAGAAGGAGACCCTCTGGCT	59.882	20	ACAGGAGACGGTAGGAGTTCA	59.925	21	263	2433	2695
comp117951_c0	2	c	(T)13aaagtaatgtagctctagtattgtaatttattagcagattttctgagttattaa(AT)7	81	3041	3121	utr3	TAGTTTGAGCAGTCCCACGC	60.32	20	TGACTGAAGACACAACTTCGACA	60.119	23	257	2892	3148	TAGTTTGAGCAGTCCCACGC	60.32	20	ACTGACTGAAGACACAACTTCGA	59.869	23	259	2892	3150	CGCCTGACGCTATATGAGGT	59.401	20	TGACTGAAGACACAACTTCGACA	60.119	23	240	2909	3148
comp2107213_c0	1	p1	(A)10	10	1	10	undetermined
comp46708_c0	1	p1	(A)10	10	149	158	undetermined	TCTTTCCACAAAACGGGTAAACT	58.728	23	CGCATCAACACGCATTCTCC	60.248	20	101	108	208	AATTTCTTTCCACAAAACGGGT	57.253	22	TCAACACGCATTCTCCAGCT	59.965	20	101	104	204	TCTTTCCACAAAACGGGTAAAC	57.364	22	CGCATCAACACGCATTCTCC	60.248	20	101	108	208
comp61033_c0	1	p3	(GAT)5	15	257	271	undetermined	CGCTCCATCACGCTTCAATG	59.973	20	GTGGACATGCATATACGCGC	59.836	20	239	115	353	CGCTCCATCACGCTTCAATG	59.973	20	CAGCAACGCGCAACTCTTAA	59.765	20	217	115	331	CCATCACGCTTCAATGCCAG	59.9	20	GTGGACATGCATATACGCGC	59.836	20	235	119	353
comp102443_c0	1	p1	(T)10	10	245	254	undetermined	AGGGCATTTCGCTTTCAGAA	58.09	20	TCAAGACAATCTGCAGCTTGC	59.461	21	214	73	286	TCTTCCATCAGCCTTTTGGTCA	59.892	22	TCAAGACAATCTGCAGCTTGC	59.461	21	271	16	286	AGGGCATTTCGCTTTCAGAAA	58.761	21	TCAAGACAATCTGCAGCTTGC	59.461	21	214	73	286
comp76538_c0	1	p1	(A)11	11	1650	1660	cds	AAAAGCCTCCACCACCTAGC	59.962	20	GTGGGGGAGCAGATTATGGG	59.889	20	217	1498	1714	AAAAGCCTCCACCACCTAGC	59.962	20	GGTGGGGGAGCAGATTATGG	59.889	20	218	1498	1715	AAAAGCCTCCACCACCTAGC	59.962	20	GGGTGGGGGAGCAGATTATG	59.889	20	219	1498	1716
comp110613_c0	1	p3	(TAT)6	18	966	983	utr3	GCAGGCAGGCACTAGGATAG	59.965	20	AGTCGAAGAAAAAGATGCACACT	58.87	23	172	940	1111	CTGCTGCTTTCTCTCCGGAA	60.037	20	AGTCGAAGAAAAAGATGCACACT	58.87	23	235	877	1111	CACCTTTCATCACACTGCGC	60.11	20	AGTCGAAGAAAAAGATGCACACT	58.87	23	193	919	1111
comp102298_c0	1	p1	(A)12	12	94	105	undetermined	CCCCACACAGAAACCCCAAT	60.179	20	TCCAACATCGTCAGTGGGTG	59.965	20	170	32	201	CCCCACACAGAAACCCCAAT	60.179	20	CCAACATCGTCAGTGGGTGT	60.25	20	169	32	200	TCAGGCATCTTGAACCTGCA	59.599	20	TCCAACATCGTCAGTGGGTG	59.965	20	196	6	201
comp106008_c0	1	p3	(CTG)6	18	285	302	undetermined	GCTAGCCAAGCCCCCTTTTT	60.905	20	AGCAGCAGGAAATGGGGTAC	60.034	20	233	119	351	GCTAGCCAAGCCCCCTTTTT	60.905	20	CAGCAGCAGGAAATGGGGTA	60.034	20	234	119	352	GCTAGCCAAGCCCCCTTTTT	60.905	20	GCAGGAAATGGGGTACGGAA	60.035	20	229	119	347
comp72287_c0	1	p1	(T)11	11	99	109	undetermined	CTCACGGTCTTCCTGCTCAG	60.109	20	TGAATTCAGGTTTCCTCGCCT	59.649	21	236	11	246	CGGTCTTCCTGCTCAGTGAA	59.682	20	TGAATTCAGGTTTCCTCGCCT	59.649	21	232	15	246	TCTCACGGTCTTCCTGCTCA	60.54	20	TGAATTCAGGTTTCCTCGCCT	59.649	21	237	10	246
comp1669942_c0	1	p3	(GCA)5	15	45	59	cds	CACAAGAATGGCGGCCTTG	59.786	19	CACACGCGTGAACCGAATC	59.87	19	178	6	183	CACAAGAATGGCGGCCTTG	59.786	19	GGTTCTCCACCAACGGCAT	60.303	19	152	6	157	GTGCTGCACAAGAATGGCG	60.443	19	CACACGCGTGAACCGAATC	59.87	19	184	0	183
comp118661_c3	1	p1	(A)10	10	763	772	utr3	GAGAGGTTCTGCGTCATCTCA	59.526	21	ACAGTTCAATGGACTGCCCT	59.226	20	259	680	938	TGAGAGGTTCTGCGTCATCTC	59.526	21	ACAGTTCAATGGACTGCCCT	59.226	20	260	679	938	AGAGGTTCTGCGTCATCTCA	58.45	20	ACAGTTCAATGGACTGCCCT	59.226	20	258	681	938
comp118661_c3	2	p1	(A)13	13	958	970	utr3
comp56084_c1	1	p2	(AT)7	14	89	102	undetermined	TCACTAACTGCAGCAAAGGGA	59.58	21	ATTCCGGTTGATGTGCTGTT	58.09	20	134	14	147	CACTAACTGCAGCAAAGGGA	58.104	20	ATTCCGGTTGATGTGCTGTT	58.09	20	133	15	147	TCACTAACTGCAGCAAAGGG	58.104	20	ATTCCGGTTGATGTGCTGTT	58.09	20	134	14	147
comp52259_c0	1	p1	(A)10	10	1	10	utr5
comp108115_c0	1	p2	(TA)9	18	149	166	utr3	AGAGAGACGGAAACATAAATGCT	57.909	23	TCACAAGCTGGGAAGTGATGA	59.301	21	274	90	363	AGAGAGACGGAAACATAAATGCT	57.909	23	TTCACAAGCTGGGAAGTGATGA	59.894	22	275	90	364	AGAGAGACGGAAACATAAATGCT	57.909	23	CACAAGCTGGGAAGTGATGA	57.81	20	273	90	362
comp71294_c0	1	p1	(T)11	11	1707	1717	utr3	AGAGGGAGTTCCAGAAGGACT	59.565	21	AGCAGCACGATGTAGCAGAA	59.753	20	240	1530	1769	AGAGGGAGTTCCAGAAGGACT	59.565	21	AAGCAGCACGATGTAGCAGA	59.753	20	241	1530	1770	AGAGGGAGTTCCAGAAGGACT	59.565	21	AGAAGCAGCACGATGTAGCA	59.753	20	243	1530	1772
comp78287_c0	1	p1	(T)17	17	4	20	undetermined
comp92624_c0	1	p2	(AT)6	12	284	295	utr3	TAATAGGGCGGGGAAAGGGA	60.03	20	GCAGCAGCACTTCATGGATG	59.899	20	106	233	338	TAATAGGGCGGGGAAAGGGA	60.03	20	TTTATAAGCCTGCCCCCTGC	60.106	20	124	233	356	TAATAGGGCGGGGAAAGGGA	60.03	20	AGTGGAGCATTATCGCCAGG	59.893	20	268	233	500
comp107785_c0	1	p2	(AT)6	12	571	582	utr3	TAACATCGACCAACACCCGG	60.037	20	TTACTCCTTTCCCCACCCCT	59.802	20	111	526	636	TAACATCGACCAACACCCGG	60.037	20	TACTCCTTTCCCCACCCCTC	60.253	20	110	526	635	TGATGCCCGAGGTAACATCG	59.896	20	TTACTCCTTTCCCCACCCCT	59.802	20	123	514	636
comp113207_c0	1	p1	(A)14	14	2000	2013	utr3
comp110191_c2	1	p2	(TA)8	16	1	16	utr3
comp419722_c0	1	p1	(A)11	11	3	13	undetermined
comp99577_c0	1	p2	(AT)6	12	61	72	utr5	ACAATATCTCCTTCGTTTCGTTACA	58.608	25	TTCTCCGGGCAGATATTCGC	59.966	20	229	28	256	GGGTATACAATATCTCCTTCGTTTCG	59.415	26	TTCTCCGGGCAGATATTCGC	59.966	20	235	22	256	ACAATATCTCCTTCGTTTCGTTACA	58.608	25	GCAGATATTCGCCGGTGTCT	60.249	20	221	28	248
comp109219_c1	1	p1	(T)16	16	1	16	undetermined
comp90395_c0	1	p2	(TA)10	20	1	20	utr3
comp90427_c0	1	p1	(T)10	10	92	101	undetermined	TGGTAAATCTATTCGGACAAAGGT	57.943	24	ACCACCTAAGACACTCTCTAACA	58.262	23	244	0	243	TGGTAAATCTATTCGGACAAAGGT	57.943	24	AACCACCTAAGACACTCTCTAACA	58.854	24	245	0	244	TGGTAAATCTATTCGGACAAAGGT	57.943	24	CCACCTAAGACACTCTCTAACATGT	59.814	25	243	0	242
comp116310_c0	1	p2	(TA)9	18	1	18	utr3
comp111956_c2	1	p1	(T)17	17	3	19	utr5
comp63856_c1	1	p3	(GGC)5	15	308	322	cds	TTGCGGACTTCTGGAAGGAC	59.965	20	ATGGCGATGAAGTCCTCGAC	59.897	20	268	180	447	GGAGTTTGCGGACTTCTGGA	59.965	20	ATGGCGATGAAGTCCTCGAC	59.897	20	273	175	447	TTGCGGACTTCTGGAAGGAC	59.965	20	GTCTCCATACTTGGCAGCGT	60.108	20	239	180	418
comp98758_c0	1	p1	(A)14	14	189	202	undetermined	ACACTCCTTAGCAAACTGATGGA	59.672	23	TGTGAAGCTGCTGATGAGAGG	60.066	21	255	91	345	ACACTCCTTAGCAAACTGATGGA	59.672	23	GTGAAGCTGCTGATGAGAGGA	59.793	21	254	91	344	ACACTCCTTAGCAAACTGATGG	58.321	22	TGTGAAGCTGCTGATGAGAGG	60.066	21	255	91	345
comp98758_c0	2	p1	(A)10	10	2326	2335	undetermined	GCCATGGTTTCTCTTTTGGCC	60.338	21	TGTGGCTCTACTCTCTACTTTTCT	58.674	24	270	2141	2410	GCCATGGTTTCTCTTTTGGCC	60.338	21	TGTGGCTCTACTCTCTACTTTTCTC	59.584	25	270	2141	2410	AGCCATGGTTTCTCTTTTGGC	59.38	21	TGTGGCTCTACTCTCTACTTTTCT	58.674	24	271	2140	2410
comp69253_c0	1	p1	(T)13	13	261	273	undetermined	GCAATTCCCTCCCTCCAGAC	60.107	20	TTCTTGTCGTGGTGCATCGA	59.967	20	251	194	444	GCAATTCCCTCCCTCCAGAC	60.107	20	CTTGCCTGTGTAGGTTCGGT	59.965	20	163	194	356	GCAATTCCCTCCCTCCAGAC	60.107	20	TTCGGTGCCGGTGAATACAA	59.965	20	149	194	342
comp69253_c0	2	p1	(A)13	13	684	696	undetermined
comp118044_c4	1	p1	(A)11	11	153	163	utr3	ACTCCCGAGTTTGTTCTACCA	58.677	21	GCGTGCATGAAGTTTCTTGGA	59.733	21	279	129	407	ACTCCCGAGTTTGTTCTACCA	58.677	21	AGCGTGCATGAAGTTTCTTGG	59.732	21	280	129	408	ACTCCCGAGTTTGTTCTACCA	58.677	21	GCGTGCATGAAGTTTCTTGG	58.31	20	279	129	407
comp118044_c4	2	p2	(AG)6	12	295	306	utr3	ACTCCCGAGTTTGTTCTACCA	58.677	21	GCGTGCATGAAGTTTCTTGGA	59.733	21	279	129	407	ACTCCCGAGTTTGTTCTACCA	58.677	21	AGCGTGCATGAAGTTTCTTGG	59.732	21	280	129	408	TCCCGAGTTTGTTCTACCAACA	59.565	22	GCGTGCATGAAGTTTCTTGGA	59.733	21	277	131	407
comp118044_c4	3	p3	(CTC)5	15	442	456	cds	CTTCATGCACGCTCTCATCG	59.424	20	ATTGAACGGCCATGTGGAGT	59.962	20	245	396	640	CTTCATGCACGCTCTCATCG	59.424	20	TGAACGGCCATGTGGAGTTT	60.179	20	243	396	638	CTTCATGCACGCTCTCATCG	59.424	20	TTGAACGGCCATGTGGAGTT	60.179	20	244	396	639
comp48750_c0	1	p2	(TA)6	12	88	99	undetermined	ACAAGACTTTCAGGAGGAGGT	58.304	21	TGGAGAAGGAGAGGGACAGG	59.958	20	190	2	191	ACAAGACTTTCAGGAGGAGGT	58.304	21	GCCATATGCCAATCACCTGC	59.684	20	233	2	234	ACAAGACTTTCAGGAGGAGGT	58.304	21	GGAGAAGGAGAGGGACAGGA	59.663	20	189	2	190
comp48225_c0	1	p2	(AT)9	18	1	18	undetermined
comp110262_c0	1	p3	(TCT)5	15	3397	3411	utr5	CGCAGCGTGAGAATTTCGAG	59.976	20	CATTTCGGAGCCCCTCACTC	60.463	20	163	3326	3488	GGCTTTCGAAAATGCAGCGA	60.11	20	CATTTCGGAGCCCCTCACTC	60.463	20	259	3230	3488	CGCAGCGTGAGAATTTCGAG	59.976	20	CCCCTCACTCTCTCACACAC	59.394	20	153	3326	3478
comp50622_c0	1	p1	(A)16	16	1	16	undetermined
comp50622_c0	2	p1	(A)11	11	600	610	undetermined
comp104679_c2	1	c	(A)20tatac(AT)6	37	1	37	utr3
comp571149_c0	1	p2	(AT)7	14	298	311	undetermined
comp103905_c0	1	p1	(T)19	19	4	22	utr3
comp103905_c0	2	p3	(TCA)5	15	254	268	utr3	CCACACCACTCCCCATCATC	60.107	20	CTTTGGACCCCCTGCTACTG	60.035	20	229	176	404	AAACCACACCACTCCCCATC	59.888	20	CTTTGGACCCCCTGCTACTG	60.035	20	232	173	404	CAAACCACACCACTCCCCAT	60.179	20	CTTTGGACCCCCTGCTACTG	60.035	20	233	172	404
comp103905_c0	3	p3	(GTG)6	18	855	872	utr5	GGAGTGGGAGGTTTAACCGG	60.036	20	TCCGAGCAAACTCCCTTGTC	59.965	20	226	810	1035	GGGAGTGGGAGGTTTAACCG	60.036	20	TCCGAGCAAACTCCCTTGTC	59.965	20	227	809	1035	GAGGTTTAACCGGTGCTGGA	59.964	20	TCCGAGCAAACTCCCTTGTC	59.965	20	219	817	1035
comp103905_c0	4	c	(GAG)5ggaggagggaggagggagtagacaattaggtcagagatccagcgagggaaggaggagggaaaaggattg(GA)6	96	1117	1212	utr5	GACAAGGGAGTTTGCTCGGA	59.965	20	GCCCCTCTTTCCTTTCACCT	59.594	20	240	1016	1255	GACAAGGGAGTTTGCTCGGA	59.965	20	AGGCCCCTCTTTCCTTTCAC	59.594	20	242	1016	1257	AGGACAAGGGAGTTTGCTCG	59.965	20	GCCCCTCTTTCCTTTCACCT	59.594	20	242	1014	1255
comp88173_c0	1	p3	(GCA)6	18	181	198	cds	TGGACTCTCTTTTGGTGGCG	60.25	20	TCGTCCCACATGGCATTTGA	59.963	20	259	80	338	TGGACTCTCTTTTGGTGGCG	60.25	20	GGTCGTCGTTGTGTTTGCTT	59.624	20	226	80	305	TGGACTCTCTTTTGGTGGCG	60.25	20	CTCGTCCCACATGGCATTTG	59.547	20	260	80	339
comp88173_c0	2	p2	(CT)8	16	452	467	cds
comp117338_c3	1	p2	(AT)6	12	70	81	undetermined	TGTCTCGCCCATAACTGGTG	59.751	20	GCAGTCTCTCTCTTGGATCTGT	59.24	22	214	8	221	CCACACTGTCTCGCCCATAA	59.751	20	GCAGTCTCTCTCTTGGATCTGT	59.24	22	220	2	221	TGTCTCGCCCATAACTGGTG	59.751	20	TGCTGTGCATACCTTGATGA	57.214	20	164	8	171
comp113796_c0	1	p1	(A)14	14	450	463	utr3	GGCTGAAAAAGGAGGTAAGGC	59.181	21	CCACCCCAATGCTTCCCTAG	60.107	20	272	354	625	TGTCAAGGCTGAAAAAGGAGGT	60.092	22	CCACCCCAATGCTTCCCTAG	60.107	20	278	348	625	GGCTGAAAAAGGAGGTAAGGC	59.181	21	TGCTTCCTGTTCTGTGGAGG	59.602	20	164	354	517
comp113796_c0	2	p2	(AT)7	14	2018	2031	utr5	ACAGACCGCCGAATGTTTCT	59.965	20	TCTCTACCTTCCTTCTCTGTGT	57.61	22	224	1882	2105	GCCGGAAGTTAGCTCCTCAA	59.751	20	TCTCTACCTTCCTTCTCTGTGT	57.61	22	177	1929	2105	TTAGCTCCTCAACCTGCACC	59.675	20	TCTCTACCTTCCTTCTCTGTGT	57.61	22	169	1937	2105
comp121314_c0	1	p1	(A)20	20	1	20	undetermined
comp708882_c0	1	p1	(T)15	15	3	17	undetermined
comp118555_c2	1	c	(A)17caaccttgtt(TA)7	41	1	41	utr3
comp112580_c1	1	p1	(A)12	12	297	308	utr3	TTCCCAGCATCAGGTCACAC	59.963	20	TCTCTGAGGTCGATCTGCCA	60.034	20	225	176	400	TTCCCAGCATCAGGTCACAC	59.963	20	TGAGGTCGATCTGCCATTGG	59.821	20	221	176	396	TTCCCAGCATCAGGTCACAC	59.963	20	GGTCGATCTGCCATTGGACT	59.821	20	218	176	393
comp113927_c0	1	p1	(T)11	11	2371	2381	undetermined	GAGAAACAACGCATCCCTGC	59.831	20	CTTCAGCCACCATCTCCGAC	60.461	20	260	2289	2548	CCTGCGACGGTGCTATGTAA	60.179	20	CTTCAGCCACCATCTCCGAC	60.461	20	245	2304	2548	GAGAAACAACGCATCCCTGC	59.831	20	CAGCCACCATCTCCGACATC	60.532	20	257	2289	2545
comp113927_c0	2	p1	(T)17	17	2618	2634	undetermined
comp104919_c1	1	p3	(AGC)6	18	5	22	utr5
comp56953_c0	1	p1	(T)14	14	1	14	undetermined
comp94695_c0	1	p1	(A)14	14	1	14	undetermined
comp94695_c0	2	p1	(T)12	12	550	561	undetermined	AGCAGGAGCCATAGCAAAGT	59.377	20	TGTCAGATTTAGACCTGGGCT	58.449	21	192	444	635	AGCAGGAGCCATAGCAAAGT	59.377	20	TGTCAGATTTAGACCTGGGCTT	59.087	22	192	444	635	AGCAGGAGCCATAGCAAAGT	59.377	20	TTGTCAGATTTAGACCTGGGCT	59.087	22	193	444	636
comp87853_c1	1	p1	(A)14	14	1	14	undetermined
comp118779_c0	1	p3	(TAT)6	18	1	18	undetermined
comp107579_c0	1	p1	(T)19	19	1	19	utr3
comp124396_c0	1	p3	(TTA)7	21	366	386	undetermined
comp113473_c0	1	p1	(T)13	13	7620	7632	undetermined	CTCAGAGTCACAGTTCACCCC	59.999	21	AAAGTTCCCCTGGGTGTGTG	60.106	20	225	7521	7745	TCAGAGTCACAGTTCACCCC	58.951	20	AAAGTTCCCCTGGGTGTGTG	60.106	20	224	7522	7745	CAGAGTCACAGTTCACCCCT	58.948	20	AAAGTTCCCCTGGGTGTGTG	60.106	20	223	7523	7745
comp510251_c0	1	p2	(TA)6	12	306	317	utr5	ACCACCTCCTCTCATGGGAT	59.655	20	CCTTCACCTTCTCTCTCTTCCC	59.5	22	122	278	399	ACCTCCTCTCATGGGATCCA	59.356	20	CCTTCACCTTCTCTCTCTTCCC	59.5	22	119	281	399	CGGCTTCCAAATGTGAACGA	59.128	20	CCTTCACCTTCTCTCTCTTCCC	59.5	22	261	139	399
comp91896_c0	1	p2	(AT)7	14	532	545	undetermined	TGTTAAGACACTATGCCTCAAGC	58.746	23	GCAGACAGCAAATTCCCTGC	60.109	20	204	487	690	TGTTAAGACACTATGCCTCAAGC	58.746	23	AGACAGCAAATTCCCTGCCA	59.887	20	202	487	688	ACACTGTTAAGACACTATGCCTCA	59.717	24	GCAGACAGCAAATTCCCTGC	60.109	20	208	483	690
comp117081_c2	1	p1	(T)16	16	1	16	undetermined
comp108207_c1	1	c	(A)17ttttacc(A)13	37	1	37	utr3
comp110617_c0	1	p2	(GT)11	22	1	22	undetermined
comp110617_c0	2	p2	(GT)6	12	714	725	undetermined	TTCTGCAGATCCAGCTGAGT	58.726	20	TGGACGCCAATGTCAACTGA	59.892	20	206	622	827	TTCTGCAGATCCAGCTGAGT	58.726	20	TAAGTGGCAGAGGTGGAGGA	59.884	20	274	622	895	TGCAGATCCAGCTGAGTAGTG	59.52	21	TGGACGCCAATGTCAACTGA	59.892	20	203	625	827
comp110617_c0	3	p2	(AT)9	18	1702	1719	undetermined
comp3322_c0	1	p3	(AAT)5	15	68	82	undetermined	AATGTTGGCTGGCTCCACAT	60.252	20	ATTTCCCGCGGTTGAGTAGG	60.108	20	156	2	157	TGTTGGCTGGCTCCACATAA	59.596	20	ATTTCCCGCGGTTGAGTAGG	60.108	20	154	4	157	AAATGTTGGCTGGCTCCACA	60.47	20	ATTTCCCGCGGTTGAGTAGG	60.108	20	157	1	157
comp100682_c0	1	p2	(TC)7	14	89	102	undetermined	ACTACCACCAAGAAGCAATCCA	59.625	22	TGAAGAATCTGTGGCCACGT	59.604	20	187	35	221	ACCACCAAGAAGCAATCCAA	57.62	20	TGAAGAATCTGTGGCCACGT	59.604	20	184	38	221	ACCACCAAGAAGCAATCCAATC	59.172	22	TGAAGAATCTGTGGCCACGT	59.604	20	184	38	221
comp100682_c0	2	p1	(A)18	18	325	342	undetermined
comp110336_c0	1	p1	(A)10	10	109	118	undetermined	TCAGTTTATCCTGGGCTGCA	59.009	20	TGCACAGGGAACAGGTGTTT	60.034	20	174	82	255	TCAGTTTATCCTGGGCTGCA	59.009	20	ATGCACAGGGAACAGGTGTT	59.814	20	175	82	256	TCAGTTTATCCTGGGCTGCAA	59.646	21	TGCACAGGGAACAGGTGTTT	60.034	20	174	82	255
comp203406_c0	1	p3	(TTC)6	18	6	23	utr5
comp86955_c0	1	p1	(A)10	10	161	170	undetermined	TGGCCCCTACACAACGAAAA	59.817	20	TGATTCTCTTATGGTGACTTTCCCT	59.511	25	271	18	288	CTGGCCCCTACACAACGAAA	60.251	20	TGATTCTCTTATGGTGACTTTCCCT	59.511	25	272	17	288	TGGCCCCTACACAACGAAAA	59.817	20	TGATTCTCTTATGGTGACTTTCCC	58.255	24	271	18	288
comp105212_c0	1	p3	(TGC)6	18	1962	1979	undetermined	TTGCAATCGTTCTGCAGCAC	60.04	20	TCTCACCTTTGTACAGTCTGTGA	59.042	23	235	1828	2062	CTTGCAATCGTTCTGCAGCA	59.761	20	TCTCACCTTTGTACAGTCTGTGA	59.042	23	236	1827	2062	CAATACACACCACCAACGGC	59.76	20	TCTCACCTTTGTACAGTCTGTGA	59.042	23	163	1900	2062
comp98615_c0	1	p1	(A)19	19	2	20	undetermined
comp1210771_c0	1	p1	(T)10	10	328	337	undetermined	TTGTGAGTCCCTCCCCTGAA	60.105	20	TGCAAGATTGAGACCTCGGT	59.023	20	135	278	412	ATTGTGAGTCCCTCCCCTGA	59.881	20	TGCAAGATTGAGACCTCGGT	59.023	20	136	277	412	TTGTGAGTCCCTCCCCTGAA	60.105	20	GCAAGATTGAGACCTCGGTGA	60.067	21	134	278	411
comp115852_c0	1	p1	(A)14	14	1	14	undetermined
comp91125_c0	1	p1	(A)10	10	385	394	undetermined	GCATTATGCTTTGGTCATGGACC	60.491	23	TCAGTCGTCAAGTTGTCTGAGA	59.05	22	210	341	550	GCATTATGCTTTGGTCATGGAC	58.29	22	TCAGTCGTCAAGTTGTCTGAGA	59.05	22	210	341	550	GCATTATGCTTTGGTCATGGACC	60.491	23	ACAGATCAGTCGTCAAGTTGTCT	59.681	23	215	341	555
comp105445_c0	1	p1	(T)15	15	1	15	undetermined
comp108232_c0	1	c*	(A)11(AG)7*	24	14	37	undetermined
comp129986_c0	1	p1	(A)11	11	27	37	undetermined
comp129986_c0	2	c	(AT)7actttggatttataaaatttgtgtgcttgtgtgatatgtgggg(T)16	73	157	229	undetermined	GGGGAATGTGAGTGAGTGGG	60.035	20	TTGAACATGAGCACGAGTACA	57.621	21	263	113	375	GGGGAATGTGAGTGAGTGGG	60.035	20	TGAACATGAGCACGAGTACAT	57.407	21	262	113	374	AGCAGCAGATGGGAAAAGGG	60.324	20	TTGAACATGAGCACGAGTACA	57.621	21	280	96	375
comp114666_c0	1	p1	(A)19	19	921	939	undetermined
comp95440_c0	1	p1	(A)19	19	2035	2053	utr5
comp107075_c1	1	p1	(A)18	18	6	23	undetermined
comp107075_c1	2	p1	(T)14	14	272	285	undetermined	ACTATTGCAATCGCCCGACA	60.108	20	TCAGGGGAGGGTAAATAGGGT	59.34	21	263	155	417	TATTGCAATCGCCCGACAGA	59.823	20	TCAGGGGAGGGTAAATAGGGT	59.34	21	261	157	417	GCAATCGCCCGACAGAAAAC	60.454	20	TCAGGGGAGGGTAAATAGGGT	59.34	21	257	161	417
comp107075_c1	3	p1	(A)15	15	446	460	undetermined
comp113884_c0	1	p2	(AT)7	14	2298	2311	utr3
comp115018_c0	1	p2	(TA)6	12	112	123	utr3	CCAACAACCAAACAAATTCGGG	59.131	22	GTGGTGGTGATAGTGCTCCC	60.108	20	279	7	285	CCAACAACCAAACAAATTCGGG	59.131	22	GGTGGTGGTGATAGTGCTCC	60.108	20	280	7	286	CCCAACAACCAAACAAATTCGG	59.131	22	GTGGTGGTGATAGTGCTCCC	60.108	20	280	6	285
comp115018_c0	2	p1	(A)10	10	239	248	utr3	TCTGTGTCTGTGTGTGTCAC	57.706	20	GTGGTGGTGATAGTGCTCCC	60.108	20	161	125	285	TCTGTGTCTGTGTGTGTCAC	57.706	20	GGTGGTGGTGATAGTGCTCC	60.108	20	162	125	286	TCTGTGTCTGTGTGTGTCAC	57.706	20	AGCTGCAAATCCTGGTTCCA	59.887	20	232	125	356
comp99510_c0	1	p2	(TA)7	14	1	14	utr3
comp99510_c0	2	p1	(T)12	12	257	268	utr3	TCGATTTCGATCCTCCAGCT	58.596	20	CGGAAGGAATACAGGCCACA	59.748	20	210	182	391	TCGATTTCGATCCTCCAGCT	58.596	20	ACGGAAGGAATACAGGCCAC	59.748	20	211	182	392	TCGATTTCGATCCTCCAGCT	58.596	20	ACAGGCCACAACCAGAATCA	59.522	20	200	182	381
comp110083_c0	1	p3	(GGT)5	15	399	413	utr3	AGTACCTTCCACCCTCACCA	59.807	20	TATGGCAACGCAGAGCATCT	59.821	20	199	299	497	CCTTCCACCCTCACCATTGT	59.594	20	TATGGCAACGCAGAGCATCT	59.821	20	195	303	497	ACCTTCCACCCTCACCATTG	59.594	20	TATGGCAACGCAGAGCATCT	59.821	20	196	302	497
comp110083_c0	2	p1	(A)11	11	3606	3616	utr5	CAGGACATGTGAAGCAGGAGT	59.997	21	TCCTCCTCTACCGCCATTGA	60.033	20	132	3527	3658	ACAGGACATGTGAAGCAGGAG	59.997	21	TCCTCCTCTACCGCCATTGA	60.033	20	133	3526	3658	ACAGGACATGTGAAGCAGGA	58.941	20	TCCTCCTCTACCGCCATTGA	60.033	20	133	3526	3658
comp76672_c0	1	p1	(A)14	14	15	28	undetermined
comp76672_c0	2	p1	(T)17	17	271	287	undetermined
comp112165_c0	1	p1	(T)17	17	1339	1355	undetermined	TCCTTCGCAGATATTCCAGCC	59.929	21	CGGATCCAAACCCATCCGAA	60.107	20	262	1308	1569	CCTTCGCAGATATTCCAGCCA	60.203	21	CGGATCCAAACCCATCCGAA	60.107	20	261	1309	1569	TCCTTCGCAGATATTCCAGCC	59.929	21	AACGGATCCAAACCCATCCG	60.394	20	264	1308	1571
comp67215_c0	1	p1	(T)10	10	1	10	undetermined
comp951621_c0	1	p3	(ATT)6	18	73	90	undetermined	CTCCGCACAGAAGCTTCAGA	60.038	20	TCTTCTTCTGGGTTTTAGGGTTGT	59.833	24	243	47	289	TCTCCGCACAGAAGCTTCAG	60.038	20	TCTTCTTCTGGGTTTTAGGGTTGT	59.833	24	244	46	289	CTCCGCACAGAAGCTTCAGA	60.038	20	TTGTGGGCTCTATTCTGTTTGA	57.634	22	182	47	228
comp951621_c0	2	p1	(A)11	11	316	326	undetermined
comp111169_c0	1	p4	(TTTC)5	20	1	20	utr3
comp111169_c0	2	p3	(AGA)6	18	1554	1571	utr5	AAGTGCAGCTTGTGACTCGA	59.895	20	CGCTCCGAGAGACCTCATTC	59.97	20	228	1394	1621	AAGTGCAGCTTGTGACTCGA	59.895	20	AGTTTTCCACGCTCCGAGAG	60.038	20	237	1394	1630	AAGTGCAGCTTGTGACTCGA	59.895	20	TTTTCCACGCTCCGAGAGAC	60.039	20	235	1394	1628
comp93398_c0	1	p2	(AT)10	20	586	605	utr5
comp107201_c0	1	p1	(T)11	11	723	733	undetermined	GAGAACAAAGACAAAAAGAAAGAAAGA	57.374	27	GGCTTCTGTTTTTGGGTATCCA	58.838	22	280	609	888	AGAACAAAGACAAAAAGAAAGAAAGAA	57.019	27	GGCTTCTGTTTTTGGGTATCCA	58.838	22	279	610	888	AGAACAAAGACAAAAAGAAAGAAAGAA	57.019	27	AGGCTTCTGTTTTTGGGTATCCA	60.181	23	280	610	889
comp107201_c0	2	p2	(AC)6	12	913	924	undetermined
comp94329_c0	1	p2	(AT)8	16	408	423	undetermined	CTACCTCCGCACGTTTTCCT	60.038	20	TGGGGTTTTGCTTGTTTTGGT	59.369	21	214	357	570	TACCTCCGCACGTTTTCCTT	59.606	20	TGGGGTTTTGCTTGTTTTGGT	59.369	21	213	358	570	CTACCTCCGCACGTTTTCCT	60.038	20	TCTGGGGTTTTGCTTGTTTTGG	60.093	22	216	357	572
comp685772_c0	1	p3	(ATT)5	15	172	186	cds	ACTGCTGGTGAATCGCCTAG	59.823	20	CAGCGGAACAAAGTGTGCAA	59.9	20	210	118	327	GGTGAATCGCCTAGCCTCAG	60.25	20	CAGCGGAACAAAGTGTGCAA	59.9	20	204	124	327	CTGGTGAATCGCCTAGCCTC	60.25	20	CAGCGGAACAAAGTGTGCAA	59.9	20	206	122	327
comp54284_c0	1	p2	(AT)7	14	27	40	undetermined
comp54284_c0	2	p2	(TC)6	12	187	198	undetermined	TTGGCGATGGTGCTGGTAAA	60.251	20	CGAAGCCCCAGAAAAGCCAT	60.967	20	218	58	275	GGTGTAGCTGACTGACTGGC	60.39	20	CGAAGCCCCAGAAAAGCCAT	60.967	20	194	82	275	TGGCGGTGTTCAAGGGAAAA	60.396	20	CGAAGCCCCAGAAAAGCCAT	60.967	20	178	98	275
comp54284_c0	3	p1	(T)16	16	728	743	undetermined
comp71559_c0	1	p2	(TA)9	18	3	20	undetermined
comp1063158_c0	1	p1	(T)14	14	226	239	undetermined
comp109351_c0	1	p3	(GAG)6	18	1	18	undetermined
comp99482_c0	1	p1	(T)19	19	405	423	undetermined
comp723449_c0	1	p1	(A)10	10	333	342	cds
comp114248_c0	1	p1	(A)11	11	260	270	undetermined	ACACCATCACAAGGGATAGGA	58.154	21	TTGTGCAGGCTCTAGTGCAG	60.321	20	218	223	440	ACACCATCACAAGGGATAGGA	58.154	21	CTTGTGCAGGCTCTAGTGCA	60.321	20	219	223	441	ACACCATCACAAGGGATAGGA	58.154	21	GTGCAGGCTCTAGTGCAGTT	60.321	20	216	223	438
comp61300_c0	1	p1	(A)11	11	1	11	undetermined
comp99662_c0	1	p1	(A)17	17	1486	1502	utr3
comp81494_c0	1	p1	(T)11	11	216	226	undetermined
comp53325_c0	1	p1	(T)14	14	2500	2513	utr3	TGGTGCTGTGAATTTGAGGT	57.637	20	TCTTAACAGACATTATATGGGTCAAAA	57.033	27	231	2369	2599	TGGTGCTGTGAATTTGAGGTT	58.335	21	TCTTAACAGACATTATATGGGTCAAAA	57.033	27	231	2369	2599	ATGGTGCTGTGAATTTGAGGT	58.12	21	TCTTAACAGACATTATATGGGTCAAAA	57.033	27	232	2368	2599
comp50917_c0	1	p1	(T)15	15	340	354	undetermined
comp95843_c0	1	p1	(A)12	12	7	18	undetermined
comp95843_c0	2	p1	(A)13	13	732	744	undetermined
comp124860_c0	1	p1	(A)19	19	189	207	undetermined
comp1000579_c0	1	p1	(A)11	11	26	36	undetermined	CAAGATCGCTCGATGCACCT	60.529	20	GCAGCTGCTAGTCTTGGTCA	60.037	20	220	3	222	CAAGATCGCTCGATGCACCT	60.529	20	TTTGGCTACCACTGCATTGC	59.397	20	121	3	123	CAAGATCGCTCGATGCACCT	60.529	20	GCTGCTAGTCTTGGTCAGGT	59.389	20	217	3	219
comp92831_c1	1	p1	(T)19	19	357	375	undetermined
comp483666_c0	1	p1	(A)14	14	217	230	undetermined
comp117543_c2	1	p2	(CT)10	20	1	20	utr3
comp120004_c1	1	p1	(A)21	21	1	21	utr5
comp113952_c0	1	p1	(T)17	17	1	17	utr3
comp117020_c3	1	p2	(TA)7	14	1	14	utr3
comp119848_c3	1	p2	(AT)10	20	1	20	utr3
comp119848_c3	2	p1	(T)17	17	3609	3625	utr5
comp107730_c0	1	c	(A)15cagagagagtttatattgaaagaaatcttg(A)10	55	3007	3061	undetermined	ACCATCACATCCTCTTCTATGCC	59.928	23	CCTAGTCACTGACTGCAATCTCA	59.806	23	267	2910	3176	ACCATCACATCCTCTTCTATGCC	59.928	23	AGTCACTGACTGCAATCTCAAGA	59.677	23	264	2910	3173	ACCATCACATCCTCTTCTATGCC	59.928	23	TCCTAGTCACTGACTGCAATCT	58.565	22	268	2910	3177
comp118447_c1	1	p3	(AGC)5	15	1845	1859	utr3	CTCATTGCCTTTATCGCCGC	60.041	20	AAAACCAGGCCCAAGGGAAA	60.031	20	219	1812	2030	CTCATTGCCTTTATCGCCGC	60.041	20	ATGCCAGGTCAGCAGCTATC	59.892	20	267	1812	2078	CTCATTGCCTTTATCGCCGC	60.041	20	GATGCCAGGTCAGCAGCTAT	59.892	20	268	1812	2079
comp118447_c1	2	p2	(AT)6	12	1979	1990	utr3	CTCATTGCCTTTATCGCCGC	60.041	20	AAAACCAGGCCCAAGGGAAA	60.031	20	219	1812	2030	CTCATTGCCTTTATCGCCGC	60.041	20	ATGCCAGGTCAGCAGCTATC	59.892	20	267	1812	2078	CTCATTGCCTTTATCGCCGC	60.041	20	GATGCCAGGTCAGCAGCTAT	59.892	20	268	1812	2079
comp118874_c0	1	p3	(GCT)6	18	355	372	cds	TTCGGTGGCCTATTTGCAGT	59.962	20	GCGTCTCCATAGCTGCTTCT	59.896	20	274	180	453	TTCGGTGGCCTATTTGCAGT	59.962	20	AGCGTCTCCATAGCTGCTTC	59.896	20	275	180	454	TGGCCTATTTGCAGTGCTCA	59.962	20	GCGTCTCCATAGCTGCTTCT	59.896	20	269	185	453
comp48617_c0	1	p3	(GCT)6	18	958	975	undetermined	CGCATCCTGAATCCGATGGA	59.966	20	TTTCCGCTGTTGGCCAAATG	59.967	20	248	853	1100	TCGCATCCTGAATCCGATGG	59.966	20	TTTCCGCTGTTGGCCAAATG	59.967	20	249	852	1100	CGCATCCTGAATCCGATGGA	59.966	20	GTTTCCGCTGTTGGCCAAAT	59.967	20	249	853	1101
comp1401202_c0	1	p1	(A)10	10	67	76	undetermined	GCCTGTATATGCCAACATATGCA	59.242	23	CTCAGCCTGCACCTAAGACC	60.108	20	210	41	250	TGCCTGTATATGCCAACATATGC	59.242	23	CTCAGCCTGCACCTAAGACC	60.108	20	211	40	250	GCCTGTATATGCCAACATATGCA	59.242	23	CAGCCTGCACCTAAGACCTT	59.674	20	208	41	248
comp112064_c0	1	c	(T)10cccctttccacaaccaccctttcatatctaaaggtccacaagcctccttctcttgggcactggagtactgtgggaagagtttgcacatgacccaa(CTG)5	120	109	228	undetermined	TGTTGGGTTTCTAGCAATCTTGG	59.174	23	CATTGGTGTGCTGGATGCTG	59.827	20	251	24	274	TGTTGGGTTTCTAGCAATCTTGG	59.174	23	CCCCAAAGTCCCATTGGTGT	60.179	20	262	24	285	TGTTGGGTTTCTAGCAATCTTGG	59.174	23	CCAAAGTCCCATTGGTGTGC	59.682	20	260	24	283
comp112064_c0	2	c	(T)12caactcccaaattc(T)14	40	1231	1270	undetermined	TAGGCTCGAAGCTGCACAAT	59.75	20	AGCACAGTCGCTAAAAGGGT	59.603	20	181	1195	1375	CCACCACAGCCACGTTATCA	60.321	20	AGCACAGTCGCTAAAAGGGT	59.603	20	257	1119	1375	AAAGTAGGCTCGAAGCTGCA	59.678	20	AGCACAGTCGCTAAAAGGGT	59.603	20	185	1191	1375
comp112064_c0	3	p2	(AG)7	14	1724	1737	utr5	AGAGCCGCCCGGAAAAATAA	60.035	20	GCAGTGCACAAGCTGAGAGA	60.602	20	268	1697	1964	AAGAGCCGCCCGGAAAAATA	60.035	20	GCAGTGCACAAGCTGAGAGA	60.602	20	269	1696	1964	AGAGCCGCCCGGAAAAATAA	60.035	20	AGTGCACAAGCTGAGAGAACA	59.86	21	266	1697	1962
comp112064_c0	4	p2	(TA)9	18	2845	2862	utr5
comp116225_c0	1	p1	(A)19	19	3	21	undetermined
comp116225_c0	2	p1	(T)10	10	288	297	undetermined	CCCAACTGAAAATCTCCTCTGC	59.248	22	AAGAGATGCAAGGCGGTCAA	59.963	20	192	259	450	CCCAACTGAAAATCTCCTCTGC	59.248	22	ACAATGGGAAACACGCTCCA	60.179	20	255	259	513	CCCAACTGAAAATCTCCTCTGC	59.248	22	TCCACAATGGGAAACACGCT	60.179	20	258	259	516
comp112373_c0	1	p3	(CGG)5	15	1376	1390	cds	GGCATCCTGATAAGGCTGCT	59.89	20	GGGAATCCTCCAAAGCCTCC	60.106	20	271	1170	1440	GGCATCCTGATAAGGCTGCT	59.89	20	GGGGAATCCTCCAAAGCCTC	60.106	20	272	1170	1441	TGGCATCCTGATAAGGCTGC	60.179	20	GGGAATCCTCCAAAGCCTCC	60.106	20	272	1169	1440
comp706131_c0	1	p1	(T)12	12	382	393	undetermined
comp118112_c4	1	p1	(A)18	18	3	20	undetermined
comp118112_c4	2	p1	(T)18	18	290	307	undetermined
comp113901_c0	1	p1	(T)18	18	861	878	utr5
comp110945_c3	1	p2	(TA)9	18	1	18	utr3
comp110945_c3	2	p1	(A)18	18	1554	1571	utr5
comp83898_c1	1	p1	(A)13	13	479	491	undetermined
comp119696_c5	1	c	(GAT)6aatgatattacattggtcaaaaagagggg(A)12	59	441	499	undetermined	TCATCGAATGACAGCCCTCC	59.534	20	CATGGCTCATAGCGACGTCT	59.969	20	229	388	616	CATCGAATGACAGCCCTCCT	59.533	20	CATGGCTCATAGCGACGTCT	59.969	20	228	389	616	TCATCGAATGACAGCCCTCC	59.534	20	AGCAGTTGCCATGGCTCATA	59.743	20	238	388	625
comp104645_c0	1	p1	(T)10	10	399	408	utr3	GACGCACCAATTGTTTGCCT	59.968	20	AGCCAAGAAGCTGAAATGGGA	59.924	21	265	175	439	TGCCAGTAACATCTGCTGCA	59.963	20	AGCCAAGAAGCTGAAATGGGA	59.924	21	151	289	439	CACAGGATGTGCCAACTCCT	59.963	20	AGCCAAGAAGCTGAAATGGGA	59.924	21	240	200	439
comp72441_c0	1	p1	(T)17	17	1	17	undetermined
comp72441_c0	2	p3	(ACA)6	18	130	147	undetermined	AACAGGGCAGTTACACCGTT	59.818	20	AAACGAGCCGACAAGTCCTT	59.894	20	141	56	196	GCAAAAGGCTAACAGGGCAG	59.755	20	AAACGAGCCGACAAGTCCTT	59.894	20	151	46	196	CAGGGCAGTTACACCGTTGA	60.25	20	AAACGAGCCGACAAGTCCTT	59.894	20	139	58	196
comp89362_c0	1	p1	(A)17	17	1	17	undetermined
comp87252_c0	1	p1	(A)15	15	1	15	undetermined
comp626837_c0	1	p3	(TGT)7	21	399	419	utr3
comp116198_c0	1	p3	(AGT)6	18	480	497	cds	ATCCCACCATCATCATCGCC	59.963	20	TCATCGTCATCGGAGGAGGA	59.817	20	278	450	727	ATCCCACCATCATCATCGCC	59.963	20	ATCGGAGGAGGAAGAGGAGG	59.813	20	270	450	719	ATCCCACCATCATCATCGCC	59.963	20	TCGTCATCGGAGGAGGAAGA	59.745	20	275	450	724
comp116198_c0	2	p3	(CCA)5	15	796	810	cds	TCACTCGACGAATGTTCCGG	60.109	20	GCGAGACTACCGGGAAGAAC	60.179	20	251	765	1015	GACGAATGTTCCGGCGAAAC	60.179	20	GCGAGACTACCGGGAAGAAC	60.179	20	245	771	1015	TCACTCGACGAATGTTCCGG	60.109	20	AGCGAGACTACCGGGAAGAA	60.323	20	252	765	1016
comp116198_c0	3	p1	(A)11	11	1342	1352	utr5	TGCCCTCCAGTTTCCATGAC	59.962	20	TCAAGCAGCTGGACAACTTCT	59.858	21	210	1178	1387	GTGCCCTCCAGTTTCCATGA	59.962	20	TCAAGCAGCTGGACAACTTCT	59.858	21	211	1177	1387	AGTGCCCTCCAGTTTCCATG	59.961	20	TCAAGCAGCTGGACAACTTCT	59.858	21	212	1176	1387
comp116198_c0	4	p1	(A)20	20	1552	1571	utr5
comp69072_c0	1	p1	(A)16	16	1	16	undetermined
comp119176_c0	1	p2	(AT)9	18	183	200	utr3	TGTTGCATCAACTGAGAGGGT	59.579	21	TGGGCTGCTTCAAACTCGAA	60.179	20	217	146	362	TGTTGCATCAACTGAGAGGGT	59.579	21	GCTGGGCTTCTGTGTGACTA	59.678	20	170	146	315	TGTTGCATCAACTGAGAGGGT	59.579	21	CCACGAGTTATGGTGGTGGT	59.676	20	135	146	280
comp119176_c0	2	p2	(TA)7	14	2714	2727	utr3	CTTCCCGCCGGAGAGAAAAA	60.321	20	CAGCAGGAAAATGGTGCACG	60.388	20	270	2585	2854	CTTCCCGCCGGAGAGAAAAA	60.321	20	CAGGAAAATGGTGCACGCAC	60.664	20	267	2585	2851	CTTCCCGCCGGAGAGAAAAA	60.321	20	GGCATGCTGATCTTTTCGCT	59.263	20	230	2585	2814
comp119176_c0	3	p1	(T)10	10	8386	8395	utr5	GGTTGAGAAACAGCTCCCCA	59.89	20	TGATCACTACAGCCTTCTTTAGCT	59.532	24	202	8315	8516	TGGTTGAGAAACAGCTCCCC	59.89	20	TGATCACTACAGCCTTCTTTAGCT	59.532	24	203	8314	8516	TATTTCCGGCTGTGTTGGCA	60.251	20	TGATCACTACAGCCTTCTTTAGCT	59.532	24	257	8260	8516
comp119176_c0	4	c	(AT)7gtcatatgcaattaagataaatgtgaatgataattaattgttttacatatact(TA)6	79	8519	8597	utr5	AAGCTAAAGAAGGCTGTAGTGA	57.108	22	CTCCATTACCACCACCACCC	60.034	20	202	8492	8693	AAGCTAAAGAAGGCTGTAGTGA	57.108	22	CCTCCATTACCACCACCACC	60.034	20	203	8492	8694	AGCTAAAGAAGGCTGTAGTGATC	57.983	23	CTCCATTACCACCACCACCC	60.034	20	201	8493	8693
comp109628_c0	1	p2	(CT)7	14	4213	4226	utr5
comp76739_c0	1	c	(T)15cctttaaaattac(A)19	47	503	549	undetermined
comp81310_c0	1	p3	(GGC)6	18	3	20	undetermined
comp81310_c0	2	p2	(CA)7	14	315	328	undetermined	TTGCTGCCTCGATTGACCTT	59.963	20	GGGGGTAGGAGTCCCATTGT	60.624	20	215	182	396	GCTGCCTCGATTGACCTTCT	60.108	20	GGGGGTAGGAGTCCCATTGT	60.624	20	213	184	396	ATGCTGGTTTTGTTGCTGCC	60.25	20	GGGGGTAGGAGTCCCATTGT	60.624	20	227	170	396
comp1224358_c0	1	p3	(ATT)5	15	25	39	undetermined
comp102202_c0	1	p2	(AT)7	14	841	854	undetermined	TCTGGCTTCTTCACTGCCTT	59.233	20	TGTCATCGTCATCGTCGTGA	59.2	20	273	775	1047	TTCTGGCTTCTTCACTGCCT	59.233	20	TGTCATCGTCATCGTCGTGA	59.2	20	274	774	1047	AGAGGTTCATCCACATCGCA	59.095	20	TGTCATCGTCATCGTCGTGA	59.2	20	230	818	1047
comp116374_c1	1	p2	(AT)8	16	409	424	undetermined
comp117747_c0	1	p2	(TA)8	16	1	16	undetermined
comp117747_c0	2	p1	(A)10	10	1083	1092	undetermined	CTCAGCTCCCATGCTCACAT	59.819	20	TGTGCCCTAGTGTACCTGGT	60.179	20	208	1029	1236	CTCAGCTCCCATGCTCACAT	59.819	20	GTGTGCCCTAGTGTACCTGG	59.751	20	209	1029	1237	TTCTCAGCTCCCATGCTCAC	59.749	20	TGTGCCCTAGTGTACCTGGT	60.179	20	210	1027	1236
comp119559_c1	1	p2	(TA)8	16	2	17	undetermined
comp87802_c0	1	p2	(AT)9	18	1	18	undetermined
comp112462_c0	1	p1	(A)17	17	1	17	undetermined
comp112462_c0	2	p2	(TG)7	14	1057	1070	undetermined	TCATGGCCCTTGTGAAATCA	57.399	20	GCAGGCAGTCTTCACTTCCT	59.964	20	276	840	1115	TCATGGCCCTTGTGAAATCA	57.399	20	AGCAGGCAGTCTTCACTTCC	59.964	20	277	840	1116	TCATGGCCCTTGTGAAATCA	57.399	20	CACAGCAGGCAGTCTTCACT	60.25	20	280	840	1119
comp112462_c0	3	p2	(AT)9	18	1556	1573	undetermined
comp298294_c0	1	p2	(GA)8	16	1	16	undetermined
comp298294_c0	2	p1	(A)13	13	256	268	undetermined
comp115872_c2	1	p3	(ATC)5	15	182	196	undetermined	ACAGGTCAGTGTGAACCCAC	59.82	20	GGGTGGCACAAACATTGCAT	59.965	20	264	41	304	ACAGGTCAGTGTGAACCCAC	59.82	20	CTGTGCATACCAAACCCCCT	59.96	20	216	41	256	ACAGGTCAGTGTGAACCCAC	59.82	20	GTGGCTGTGCATACCAAACC	59.756	20	220	41	260
comp115872_c2	2	p2	(AT)8	16	509	524	undetermined
comp58570_c0	1	p1	(A)10	10	314	323	undetermined	TTCCAAGCCCACAAAATGCG	59.967	20	ACAAGACTGGAACTGAGCTCT	58.675	21	262	102	363	TTCCAAGCCCACAAAATGCG	59.967	20	TGAACAAGACTGGAACTGAGCT	59.564	22	265	102	366	TTCCAAGCCCACAAAATGCG	59.967	20	ACAAGACTGGAACTGAGCTCTT	59.297	22	262	102	363
comp109765_c0	1	p1	(T)11	11	1	11	utr3
comp116622_c0	1	p1	(A)11	11	1495	1505	utr5
comp102982_c0	1	p1	(T)13	13	1	13	undetermined
comp119473_c0	1	p2	(AT)7	14	1820	1833	undetermined
comp104244_c0	1	p1	(T)11	11	1427	1437	utr5	CCTGGGAATTTCATGGCCGA	60.396	20	ACAGCAAACGACTTTTCCTTTCT	59.305	23	178	1303	1480	TCCTGGGAATTTCATGGCCG	60.396	20	ACAGCAAACGACTTTTCCTTTCT	59.305	23	179	1302	1480	AAATGCGCCGTCGAAAATGG	60.456	20	ACAGCAAACGACTTTTCCTTTCT	59.305	23	247	1234	1480
comp70026_c0	1	p1	(T)12	12	438	449	undetermined
comp119384_c7	1	p2	(AT)7	14	1	14	undetermined
comp1618796_c0	1	p1	(T)10	10	81	90	undetermined	CACCAGTGTGCTGCAATTCA	59.33	20	AGCCAGTTAGCGCGATCATA	59.326	20	217	16	232	CACCAGTGTGCTGCAATTCA	59.33	20	TAGCCAGTTAGCGCGATCAT	59.326	20	218	16	233	CACCAGTGTGCTGCAATTCA	59.33	20	ATAGCCAGTTAGCGCGATCA	59.326	20	219	16	234
comp325079_c0	1	p2	(AT)8	16	236	251	undetermined	ACTGAGGTGTGTGTTTGGCA	60.035	20	CCATCCAAGCCAATTAGTGCC	59.59	21	195	171	365	ACTGAGGTGTGTGTTTGGCA	60.035	20	CCCATCCAAGCCAATTAGTGC	59.59	21	196	171	366	ACTGAGGTGTGTGTTTGGCA	60.035	20	TCAAGCAGGAAATTGGTGCA	58.298	20	140	171	310
comp77920_c0	1	p1	(T)18	18	1	18	undetermined
comp91499_c0	1	c	(T)12ggaaa(T)16	33	10	42	undetermined
comp91499_c0	2	p2	(GA)6	12	154	165	undetermined	GGCAAATTGATGTGGGGAGC	59.824	20	TGGGTGTGGCATCAACTTGA	59.815	20	134	91	224	AACAACAACCCTCCTCCTGC	60.179	20	TGGGTGTGGCATCAACTTGA	59.815	20	100	125	224	TGGTGGGGGTAGGAGTTTCT	59.805	20	TGGGTGTGGCATCAACTTGA	59.815	20	184	41	224
comp5172_c0	1	p3	(AGC)5	15	45	59	undetermined	ATCAGCATGATGGACGGTGC	60.817	20	TTCCTGCGCTTTTTCACAGC	59.969	20	123	1	123	ATCAGCATGATGGACGGTGC	60.817	20	GCTTTTTCACAGCGTGCACT	60.249	20	116	1	116	ATCAGCATGATGGACGGTGC	60.817	20	AGCACTAGACCCATTGCCTG	59.746	20	252	1	252
comp5172_c0	2	p3	(ACC)5	15	203	217	undetermined	GCTGTGAAAAAGCGCAGGAA	59.969	20	GGATGCATCATCTCCTGCCA	59.89	20	277	104	380	GCTGTGAAAAAGCGCAGGAA	59.969	20	TGGATGCATCATCTCCTGCC	59.89	20	278	104	381	GCTGTGAAAAAGCGCAGGAA	59.969	20	ATCAACAAGTGGTGGCTGCT	60.179	20	233	104	336
comp116946_c2	1	p1	(A)18	18	2440	2457	undetermined
comp1466537_c0	1	p3	(TAT)5	15	56	70	undetermined	TCCAAATGATTTACTGCTTCCACT	58.676	24	TCCACTCCTTCTCCTCTTCTTCT	59.923	23	192	23	214	TCCAAATGATTTACTGCTTCCACT	58.676	24	CCTCCTCTTCTCAACATCTCCA	58.897	22	140	23	162	TCCAAATGATTTACTGCTTCCACT	58.676	24	TCCTCCTCTTCTCAACATCTCCA	60.246	23	141	23	163
comp116471_c0	1	p1	(T)19	19	1	19	utr3
comp868216_c0	1	p2	(TC)7	14	25	38	undetermined	GGTCCTCTGTTTTCTGGGAGA	59.021	21	AACAGGCACCTACCTTGTCG	59.965	20	153	0	152	GGTCCTCTGTTTTCTGGGAGAA	59.628	22	AACAGGCACCTACCTTGTCG	59.965	20	153	0	152	GGTCCTCTGTTTTCTGGGAG	57.519	20	AACAGGCACCTACCTTGTCG	59.965	20	153	0	152
comp94348_c1	1	p1	(A)16	16	1	16	undetermined
comp53589_c0	1	c	(T)18ggggtaggggatggggtggctgctaatttacatcggtcaaaactaatccaaaattgtttgcaatgttattttcttcaa(AT)6	108	1	108	undetermined
comp110399_c0	1	p2	(TA)8	16	1	16	undetermined
comp118141_c1	1	p3	(TCT)5	15	223	237	undetermined
comp680803_c0	1	p1	(A)10	10	379	388	undetermined	TGGATTGGGTGAGTTTGGGG	59.886	20	ACCTCAGATGCATATTTCCGGT	59.56	22	130	289	418	CCCAGCAGCTCTTCTCCATT	59.745	20	ACCTCAGATGCATATTTCCGGT	59.56	22	107	312	418	TGGATTGGGTGAGTTTGGGG	59.886	20	CCTCAGATGCATATTTCCGGTG	59.19	22	129	289	417
comp242754_c0	1	p1	(T)18	18	1	18	undetermined
comp109073_c0	1	p1	(A)16	16	8	23	utr3
comp109073_c0	2	p3	(TCT)6	18	1611	1628	utr5
comp119111_c2	1	p1	(T)17	17	1	17	utr3
comp119111_c2	2	p1	(T)12	12	1081	1092	utr3	ACGTTCCAATGCTTCGTCCT	59.965	20	TGTCTTACAAGTTTTTGCACCCT	58.979	23	224	1021	1244	CACGTTCCAATGCTTCGTCC	59.834	20	TGTCTTACAAGTTTTTGCACCCT	58.979	23	225	1020	1244	ACGTTCCAATGCTTCGTCCT	59.965	20	TGTCTTACAAGTTTTTGCACCC	57.621	22	224	1021	1244
comp119111_c2	3	p2	(TA)9	18	2173	2190	utr5	CTGATTCCGGCTCCAACGAT	60.179	20	CGAATCCATGGCTCGTAGCT	59.967	20	155	2091	2245	AAGACCACTGATTCCGGCTC	59.749	20	CGAATCCATGGCTCGTAGCT	59.967	20	162	2084	2245	GAAGACCACTGATTCCGGCT	59.749	20	CGAATCCATGGCTCGTAGCT	59.967	20	163	2083	2245
comp119111_c2	4	p2	(TA)6	12	2717	2728	utr5	GGGCTATCGTTCGGACCAAT	59.894	20	AGCCTTGCTGGTCATATATCCA	59.018	22	243	2516	2758	ATTCTTCTGGAGGCCATGGC	60.106	20	AGCCTTGCTGGTCATATATCCA	59.018	22	129	2630	2758	ATGGCCGGCAATTGCTCTTA	60.396	20	AGCCTTGCTGGTCATATATCCA	59.018	22	114	2645	2758
comp67574_c0	1	p2	(TA)7	14	260	273	undetermined
comp116277_c0	1	p1	(T)12	12	181	192	utr3	TCTGGCATCTTCTTTGTGCCA	60.203	21	TGGTGTAATGATGGGGTCTCC	59.156	21	237	6	242	CTGGCATCTTCTTTGTGCCA	58.75	20	TGGTGTAATGATGGGGTCTCC	59.156	21	236	7	242	TCTGGCATCTTCTTTGTGCCA	60.203	21	CTGGTGTAATGATGGGGTCTCC	60.159	22	238	6	243
comp116277_c0	2	p2	(AG)7	14	2882	2895	utr5	AGCCTCACCACCATTGACAA	59.522	20	TGCACCCAACAATCCCCTTT	60.105	20	241	2684	2924	AGCCTCACCACCATTGACAA	59.522	20	ATGCACCCAACAATCCCCTT	59.883	20	242	2684	2925	AGCCTCACCACCATTGACAA	59.522	20	TCCAGACATGCACCCAACAA	59.815	20	249	2684	2932
comp177392_c0	1	p1	(A)18	18	5	22	undetermined
comp79795_c0	1	p3	(TAT)6	18	1	18	undetermined
comp108250_c1	1	p1	(T)16	16	968	983	undetermined
comp104817_c0	1	p2	(CA)8	16	637	652	undetermined
comp48513_c0	1	c	(AT)8actaaactcactttttccatgctt(A)18	58	295	352	undetermined
comp29440_c0	1	p1	(A)15	15	1	15	undetermined
comp108364_c0	1	p1	(T)19	19	1	19	undetermined
comp108364_c0	2	p1	(T)12	12	2291	2302	undetermined	TCGGTTGGTTGGCATGTCAT	60.251	20	CTCCAAATTTGCCCCCTTTTT	57.493	21	232	2150	2381	TGCTTGCCAATGTTTCCCAC	59.608	20	CTCCAAATTTGCCCCCTTTTT	57.493	21	204	2178	2381	CTGTTTTCGGTTGGTTGGCA	59.542	20	CTCCAAATTTGCCCCCTTTTT	57.493	21	238	2144	2381
comp86662_c0	1	p1	(T)11	11	1143	1153	utr5
comp118408_c1	1	p2	(TA)8	16	8	23	undetermined
comp97835_c0	1	p1	(A)18	18	394	411	utr3	TGACACATTTCCCCCAACCA	59.442	20	AATTTTGACAACGGCGGTGG	59.969	20	119	338	456	TGACACATTTCCCCCAACCA	59.442	20	CAACGGCGGTGGTTACTTTG	60.041	20	111	338	448	TGACACATTTCCCCCAACCA	59.442	20	AAAGTTGAGCTGCTGGTGGT	60.107	20	156	338	493
comp97835_c0	2	p4	(AACC)5	20	579	598	utr3	CCACCGCCGTTGTCAAAATT	59.969	20	TGAATCTGCCTCGCCTTCAG	60.108	20	212	437	648	CCACCGCCGTTGTCAAAATT	59.969	20	CTGAATCTGCCTCGCCTTCA	60.108	20	213	437	649	CAAAGTAACCACCGCCGTTG	60.041	20	TGAATCTGCCTCGCCTTCAG	60.108	20	220	429	648
comp97835_c0	3	p1	(A)17	17	2236	2252	utr5
comp107342_c2	1	p1	(A)15	15	1	15	undetermined
comp107342_c2	2	p1	(A)15	15	568	582	undetermined
comp63020_c0	1	p2	(TA)9	18	264	281	undetermined
comp863312_c0	1	p1	(A)10	10	1	10	undetermined
comp863312_c0	2	p2	(TA)6	12	212	223	undetermined
comp100596_c0	1	p1	(T)18	18	2	19	utr5
comp100596_c0	2	p1	(T)12	12	207	218	utr5	TTCCATGGAGAAAGGGGTCA	58.246	20	ACCCTTTTTCAAATTCAAGCACCA	60.081	24	260	49	308	TCCATGGAGAAAGGGGTCAT	58.014	20	ACCCTTTTTCAAATTCAAGCACCA	60.081	24	259	50	308	GGATTTCCATGGAGAAAGGGGT	60.024	22	ACCCTTTTTCAAATTCAAGCACCA	60.081	24	264	45	308
comp100596_c0	3	p3	(ATC)6	18	324	341	utr5	GGAATCCATCCTTTGGTGCT	57.85	20	AAGCAGAAACTCCACCGTGT	59.82	20	221	272	492	GGAATCCATCCTTTGGTGCTTG	59.833	22	AAGCAGAAACTCCACCGTGT	59.82	20	221	272	492	GGAATCCATCCTTTGGTGCTT	58.539	21	AAGCAGAAACTCCACCGTGT	59.82	20	221	272	492
comp97025_c0	1	c	(A)10gtaaaattaatcaccgttccaagtctttatatttttctttttc(T)10	63	516	578	undetermined
comp320747_c0	1	p1	(A)10	10	105	114	undetermined	AGAAGAGACCAAACATGCAACA	58.445	22	CGGTGCATGTTTCCTTTCGT	59.409	20	266	68	333	AGAAGAGACCAAACATGCAACA	58.445	22	ACGGTGCATGTTTCCTTTCG	59.409	20	267	68	334	GGAAAGAAGAGACCAAACATGCA	59.43	23	CGGTGCATGTTTCCTTTCGT	59.409	20	270	64	333
comp88941_c0	1	p1	(A)10	10	15	24	undetermined
comp88941_c0	2	p3	(ACA)5	15	332	346	undetermined
comp28666_c0	1	p3	(ACG)5	15	120	134	cds	CCGACTCTGGCCACTACATG	60.179	20	TGTCGTGTCATAGCTCGTGG	59.83	20	195	62	256	CAACTACGAGCTGTACGCGA	60.179	20	TGTCGTGTCATAGCTCGTGG	59.83	20	239	18	256	ACTACGAGCTGTACGCGATC	59.696	20	TGTCGTGTCATAGCTCGTGG	59.83	20	237	20	256
comp80051_c0	1	p3	(AGG)6	18	6	23	undetermined
comp111450_c1	1	p2	(TA)8	16	5	20	undetermined
comp111450_c1	2	p1	(A)12	12	207	218	undetermined	GTCCCCAAACGACCCATGAT	60.034	20	GGGAAGAAGAGAAAAACAGGCG	59.773	22	120	140	259	TCCCCAAACGACCCATGATG	60.035	20	GGGAAGAAGAGAAAAACAGGCG	59.773	22	119	141	259	TCGACGTCGTCCCATGTTAC	59.831	20	GGGAAGAAGAGAAAAACAGGCG	59.773	22	198	62	259
comp105009_c0	1	p2	(AT)6	12	27	38	utr3
comp105009_c0	2	p3	(TCA)5	15	168	182	utr3	AGAACAGAAGGGACCTCAAAGA	58.682	22	ACTTCTTGGGCAGCCATGAA	59.887	20	278	38	315	ACAGAAGGGACCTCAAAGATTCA	59.347	23	ACTTCTTGGGCAGCCATGAA	59.887	20	275	41	315	ACAGAAGGGACCTCAAAGATTCA	59.347	23	TTCACTTCTTGGGCAGCCAT	59.887	20	278	41	318
comp105009_c0	3	p1	(A)15	15	1965	1979	utr5
comp50540_c0	1	p1	(T)15	15	1	15	undetermined
comp117792_c0	1	p2	(AT)7	14	1	14	undetermined
comp117792_c0	2	p1	(A)10	10	2614	2623	undetermined
comp112253_c0	1	p1	(A)18	18	3	20	utr3
comp114708_c0	1	p3	(TAA)5	15	1193	1207	undetermined	CGGAATGTCTTGGAGAAGGCT	60.066	21	AAATGCGATCTCTGAGCCGT	59.823	20	209	1104	1312	ACGGAATGTCTTGGAGAAGGC	60.339	21	AAATGCGATCTCTGAGCCGT	59.823	20	210	1103	1312	CGGAATGTCTTGGAGAAGGC	58.626	20	AAATGCGATCTCTGAGCCGT	59.823	20	209	1104	1312
comp685777_c0	1	p1	(C)10	10	459	468	undetermined	CTCGTCAGCTGCACTCTCAA	60.039	20	TGCGGACGAAGAAGAAAGCT	59.966	20	200	407	606	CAAACACTTGCTGACTCGGC	60.041	20	TGCGGACGAAGAAGAAAGCT	59.966	20	254	353	606	CTCGTCAGCTGCACTCTCAA	60.039	20	GAAGAAAGCTTGGTGCACCG	60.04	20	190	407	596
comp685777_c0	2	p3	(TTG)6	18	608	625	undetermined
comp87124_c0	1	p2	(AT)7	14	1	14	undetermined
comp87124_c0	2	p1	(T)11	11	423	433	undetermined	ACAGGATCATGTGGTTGTGCT	59.926	21	TCTGGTAGGTGCAAAATGACA	57.5	21	232	233	464	ACAGGATCATGTGGTTGTGCT	59.926	21	AGGTGCAAAATGACAAAACTCG	58.294	22	226	233	458	ACAGGATCATGTGGTTGTGCT	59.926	21	TCTGGTAGGTGCAAAATGACAA	58.173	22	232	233	464
comp115163_c0	1	p1	(T)13	13	174	186	utr3	AGTCGCCACTCAACAGTCAC	60.249	20	TGCTTCTCAGGCTCAGCAAA	59.891	20	277	36	312	CACCCCCAATTCATCCACCT	59.664	20	GGGACCAGGGCTTTTGATGA	59.96	20	272	75	346	CACCCCCAATTCATCCACCT	59.664	20	AGGGACCAGGGCTTTTGATG	59.96	20	273	75	347
comp99195_c0	1	p1	(T)19	19	4	22	undetermined
comp91718_c0	1	p2	(TA)7	14	1	14	utr5
comp117810_c0	1	p3	(TGG)5	15	349	363	cds	GTGGTGGAGGGCGTAAGTTT	60.251	20	TTTTGGGGTTGGGGAGTGAG	59.813	20	278	227	504	GCAAGGAGTACCCAGAAGCA	59.675	20	TTTTGGGGTTGGGGAGTGAG	59.813	20	253	252	504	GGCAAGGAGTACCCAGAAGC	60.393	20	TTTTGGGGTTGGGGAGTGAG	59.813	20	254	251	504
comp117810_c0	2	p1	(A)12	12	502	513	utr3
comp1386281_c0	1	p1	(A)16	16	197	212	undetermined
comp101327_c0	1	p3	(TAC)6	18	154	171	cds	TCTTGGCTGCTACTGTCACG	60.038	20	TGTGTACATGTATCGGGGCG	59.897	20	177	128	304	TCTTGGCTGCTACTGTCACG	60.038	20	GGGGCGATAAAGGGTTTTGC	59.825	20	163	128	290	CGGTTATCCTCTTGGCTGCT	59.821	20	TGTGTACATGTATCGGGGCG	59.897	20	186	119	304
comp101327_c0	2	c	(CTT)5gtctcaataatcttagagggctgagaatctttagtaacatcttcctacttcaagaacccagaagagggcagtgtgtgagacagt(GA)7	113	526	638	utr5
comp118329_c0	1	p1	(A)11	11	1203	1213	undetermined	CCGAGCTGACAATTGGAAAACA	59.707	22	GCCTTAGGCTCCAATTTGTTT	57.039	21	251	1068	1318	CCGGAGTTTAAAACATGGAGCG	60.16	22	ACACTTGCATGAATTAAATCGGCT	59.842	24	264	990	1253	CCGAGCTGACAATTGGAAAACA	59.707	22	ACACTTGCATGAATTAAATCGGCT	59.842	24	186	1068	1253
comp114266_c1	1	c	(CT)9tcacttttcttctttttctgtgtgttcttcttgacttgatttcttttttttgcttttctttttccttttttgtcagat(TTC)6	114	86	199	undetermined	TCACCACCATCTTCTTCTCCT	58.092	21	GGTTGCCAAAATCCATTCCCA	59.372	21	195	59	253	TCACCACCATCTTCTTCTCCT	58.092	21	TGGTTGCCAAAATCCATTCCC	59.372	21	196	59	254	TCACCACCATCTTCTTCTCCT	58.092	21	TCCATTCCCATTCACGAAGGA	59.087	21	184	59	242
comp112668_c1	1	p2	(CT)7	14	127	140	undetermined	TCAAGCTTGCAACAGCTTCA	58.608	20	GTGATGACAGTGGCTGAGCT	60.037	20	129	101	229	TCAAGCTTGCAACAGCTTCA	58.608	20	AGTGATGACAGTGGCTGAGC	60.037	20	130	101	230	TCAAGCTTGCAACAGCTTCA	58.608	20	TGATGACAGTGGCTGAGCTG	60.037	20	128	101	228
comp112668_c1	2	p3	(GAA)6	18	4381	4398	undetermined
comp345046_c0	1	p2	(TG)11	22	2	23	undetermined
comp345046_c0	2	p3	(AAT)5	15	476	490	undetermined	AGCCCACCAGATTGCAAGAA	59.887	20	CGTCGCAACCTTTGGATGAA	59.128	20	112	421	532	TCAGAAGCCAAAAGCCTGCT	60.179	20	CGTCGCAACCTTTGGATGAA	59.128	20	206	327	532	CTCAGAAGCCAAAAGCCTGC	59.757	20	CGTCGCAACCTTTGGATGAA	59.128	20	207	326	532
comp114414_c0	1	c	(CAT)5cagc(ACA)5	34	1794	1827	cds
comp107275_c0	1	c	(TC)10tgtagaggg(A)11	40	1	40	utr3
comp107275_c0	2	p3	(TGA)6	18	1152	1169	cds	AAGGCAAACTTCCTCGGGAG	59.963	20	GAGTGAGGGAGACAGCAACA	59.318	20	242	976	1217	AAGGCAAACTTCCTCGGGAG	59.963	20	TGAGTGAGGGAGACAGCAAC	59.318	20	243	976	1218	GGCAAACTTCCTCGGGAGAT	59.747	20	GAGTGAGGGAGACAGCAACA	59.318	20	240	978	1217
comp107275_c0	3	p1	(A)10	10	4223	4232	utr5	CGATACCCACCGCCCAATTA	59.893	20	CCGGCGGATACAGATTCAGT	59.611	20	214	4151	4364	CGATACCCACCGCCCAATTA	59.893	20	CTCTACAAAAGTGTGCCGGC	59.483	20	229	4151	4379	ACCGCCCAATTAGAAACCCA	59.594	20	CCGGCGGATACAGATTCAGT	59.611	20	206	4159	4364
comp249341_c0	1	p1	(T)12	12	20	31	undetermined
comp181119_c0	1	p1	(T)10	10	326	335	undetermined	GGTCTGCTGCTAGCCTTTCA	60.036	20	GGGAGGGGGTGGGATACAAT	60.701	20	211	234	444	AAAGCGAGGTCTGCTGCTAG	60.108	20	GGGAGGGGGTGGGATACAAT	60.701	20	218	227	444	GAAAAAGCGAGGTCTGCTGC	60.11	20	GGGAGGGGGTGGGATACAAT	60.701	20	221	224	444
comp117270_c0	1	p1	(A)10	10	200	209	utr3	TCACGACAAGCCACAAGTCA	59.823	20	TCACCTTATGCTGTGCCTGT	59.308	20	120	146	265	ATGGTCACGACAAGCCACAA	60.179	20	TCACCTTATGCTGTGCCTGT	59.308	20	124	142	265	TCACGACAAGCCACAAGTCA	59.823	20	CCTGTTGAACCCCTGGATGA	59.302	20	105	146	250
comp94465_c0	1	p3	(ATT)5	15	508	522	undetermined	GTGTCGTGAAATGTTTGGAGCT	59.709	22	TGAGGCCCTCCATCCACTAA	59.956	20	152	481	632	AGTGTCGTGAAATGTTTGGAGC	59.709	22	TGAGGCCCTCCATCCACTAA	59.956	20	153	480	632	GTGTCGTGAAATGTTTGGAGCT	59.709	22	GCCCTCCATCCACTAACACC	60.107	20	148	481	628
comp94465_c0	2	p1	(T)11	11	720	730	undetermined	TTAGTGGATGGAGGGCCTCA	59.956	20	ACCATCAGCAGCAGTTCCTC	60.036	20	187	613	799	TTAGTGGATGGAGGGCCTCA	59.956	20	CCATCAGCAGCAGTTCCTCA	60.036	20	186	613	798	GTGTTAGTGGATGGAGGGCC	60.107	20	ACCATCAGCAGCAGTTCCTC	60.036	20	190	610	799
comp94465_c0	3	p1	(G)13	13	917	929	undetermined
comp117806_c0	1	p1	(T)10	10	6	15	utr5
comp111934_c0	1	p1	(T)12	12	19	30	undetermined
comp98883_c1	1	p1	(T)13	13	1	13	utr3
comp98883_c1	2	p2	(AT)7	14	154	167	utr3	CCATTTTCCAGAAGATTGTCAGGA	58.988	24	GCACCTTCTCCGATCTCTGA	58.893	20	118	113	230	TCCATTTTCCAGAAGATTGTCAGG	58.988	24	GCACCTTCTCCGATCTCTGA	58.893	20	119	112	230	CCATTTTCCAGAAGATTGTCAGGA	58.988	24	AGCACCTTCTCCGATCTCTG	58.89	20	119	113	231
comp118150_c0	1	p1	(T)10	10	3897	3906	utr3	GGCTTATGATCCTCTGCGCA	60.25	20	TGGCCATCTTGACTGTTTGTCT	60.159	22	246	3731	3976	TGGCTTATGATCCTCTGCGC	60.25	20	TGGCCATCTTGACTGTTTGTCT	60.159	22	247	3730	3976	GGCTTATGATCCTCTGCGCA	60.25	20	GGCCATCTTGACTGTTTGTCTG	59.773	22	245	3731	3975
comp118409_c1	1	p1	(A)19	19	1	19	utr3
comp118409_c1	2	p3	(TAT)6	18	1880	1897	utr5
comp75951_c0	1	p1	(A)11	11	482	492	undetermined	TTGAAAAAGGCAGGGCATGT	58.577	20	AGCTTTGCAGTCTCAGCTGA	59.604	20	157	425	581	TTGAAAAAGGCAGGGCATGT	58.577	20	TGAGCTTTGCAGTCTCAGCT	59.604	20	159	425	583	TTGAAAAAGGCAGGGCATGT	58.577	20	TTGCAGTCTCAGCTGAAGGC	60.605	20	153	425	577
comp117310_c5	1	p1	(T)15	15	2	16	utr5
comp117310_c5	2	p1	(T)12	12	504	515	utr5	TACCGTGGGTGAGGGTTTTG	59.891	20	CACTCCCTCCACTTCCAACA	59.235	20	153	481	633	TACCGTGGGTGAGGGTTTTG	59.891	20	ACACTCCCTCCACTTCCAAC	59.234	20	154	481	634	AGATTTGGTCAGAGCGGCTT	59.674	20	CACTCCCTCCACTTCCAACA	59.235	20	210	424	633
comp117310_c5	3	p1	(T)15	15	2519	2533	utr3	TCTTGTTGGTGGAAAGAAGGGA	59.488	22	ACGTTATTATTAGCTAGGCTGCCA	59.96	24	228	2368	2595	AGGAAATCCTCTTGTTGGTGGA	59.284	22	ACGTTATTATTAGCTAGGCTGCCA	59.96	24	237	2359	2595	ACAAAAGATCGTCTGGAAAAACTT	57.549	24	TCACCGACGAAGGAGATGGA	60.323	20	252	2448	2699
comp117310_c5	4	c	(TTC)6tctacatatgaccaattccatctccttcgtcggtgaatggatatcatttaataaaattcaagaattatttagtct(A)20	113	2647	2759	utr3
comp76901_c0	1	p2	(AT)9	18	5	22	utr5
comp76901_c0	2	p2	(TA)9	18	1224	1241	utr3
comp117295_c1	1	p1	(A)22	22	1	22	utr3
comp117295_c1	2	p1	(A)16	16	1245	1260	utr5	CAGCAGTCTTGGAGGAAGGG	60.036	20	CAGGTTCGTGCATCCCCATA	59.82	20	124	1162	1285	TGAAGCAGCAGTCTTGGAGG	59.964	20	CAGGTTCGTGCATCCCCATA	59.82	20	129	1157	1285	TCACAACCTTAGCAGCAGGG	59.963	20	CAGGTTCGTGCATCCCCATA	59.82	20	280	1006	1285
comp98537_c0	1	p3	(TCT)5	15	1	15	undetermined
comp73406_c0	1	p1	(A)17	17	641	657	undetermined
comp116980_c0	1	p1	(A)12	12	1	12	undetermined
comp115201_c3	1	p1	(T)17	17	85	101	utr3	TGTTTTCTTCTTCTTCCAAGCATT	57.53	24	CGGTTGTTTCTGAAGCTGAAGA	59.128	22	280	58	337	TGTTTTCTTCTTCTTCCAAGCATT	57.53	24	CGGTTGTTTCTGAAGCTGAAG	57.741	21	280	58	337	TGTTTTCTTCTTCTTCCAAGCATT	57.53	24	CGGTTGTTTCTGAAGCTGAAGAA	59.688	23	280	58	337
comp92103_c0	1	p1	(A)18	18	812	829	utr3
comp104956_c0	1	p1	(A)13	13	48	60	undetermined	TCGAGCTAAACCAAGTAAGACCA	59.425	23	GCTGCATATATGAAATGGTGCCT	59.491	23	144	11	154	TCGAGCTAAACCAAGTAAGACCA	59.425	23	AGCTGCATATATGAAATGGTGCC	59.491	23	145	11	155	ACCAAGTAAGACCAAGGTACACA	59.287	23	GCTGCATATATGAAATGGTGCCT	59.491	23	135	20	154
comp522941_c0	1	p1	(A)10	10	111	120	utr5	AGCTGCTTTAAGTGTTCTTGCA	59.048	22	TGCCAGTGCTAGAGTGTGAA	58.952	20	253	63	315	AGCTGCTTTAAGTGTTCTTGCA	59.048	22	TTGCCAGTGCTAGAGTGTGA	58.952	20	254	63	316	AGCTGCTTTAAGTGTTCTTGCA	59.048	22	TTTGGTATCAACTGTGCCCGA	59.928	21	100	63	162
comp874620_c0	1	p1	(T)12	12	62	73	undetermined	TGAATACAAGGTGAGAAAACGTTCA	59.182	25	CAGCAGGGCAGTTGAGGAAT	60.323	20	164	14	177	TGAATACAAGGTGAGAAAACGTTCA	59.182	25	AGTGTCTTGTCTTGCCCTGC	60.536	20	196	14	209	TGAATACAAGGTGAGAAAACGTTCA	59.182	25	CGTGTCAATCCCTCAGCAGG	60.742	20	177	14	190
comp98804_c0	1	c	(A)17ctgaggaaaataaggttcgcgctccagcat(A)10ggaaaatgaatctagtcaagaattttgtaattttgtggtgatgaacatggcatttctttcttgcgg(A)12	135	2	136	utr5
comp98804_c0	2	c	(T)10gccaattgtagttcttgtttggaaaccatggactgtgaaaaaggacca(T)15	73	472	544	utr5	TGTCAATTCTACTCAGAAGAACACA	58.184	25	TCGTACGAGGACAACAGCAT	59.114	20	161	411	571	TGTCAATTCTACTCAGAAGAACACA	58.184	25	ATCGTACGAGGACAACAGCA	59.114	20	162	411	572	TGTCAATTCTACTCAGAAGAACACA	58.184	25	CATCGTACGAGGACAACAGC	58.731	20	163	411	573
comp98804_c0	3	p1	(T)20	20	2147	2166	utr3
comp51904_c0	1	p2	(TA)7	14	9	22	utr5
comp51904_c0	2	p1	(A)15	15	1042	1056	utr3
comp107913_c0	1	p1	(T)13	13	219	231	utr5	AAAAAGGAGTCGCGAGCAGA	59.966	20	ACGGAAGATGTTAGCAGTGCA	59.998	21	252	42	293	GCAGACATTTGTGTCAGCGG	60.11	20	ACGGAAGATGTTAGCAGTGCA	59.998	21	237	57	293	CGCGAGCAGACATTTGTGTC	60.179	20	ACGGAAGATGTTAGCAGTGCA	59.998	21	242	52	293
comp618461_c0	1	p1	(A)16	16	1	16	undetermined
comp272403_c0	1	p1	(A)17	17	468	484	undetermined
comp98599_c0	1	c	(TA)6aatttcgtgagactttagcagtttgcattagtgaaatatgttggacaaaaatg(A)11	76	4259	4334	undetermined
comp90916_c0	1	p3	(AGA)6	18	3	20	utr5
comp90916_c0	2	p3	(ATC)5	15	308	322	cds	AGAGGCCAAATCTGCCATTGA	59.994	21	CCAATCCCCAGTGCTTGACT	59.961	20	261	209	469	AATTTGTTGCAATCCGCCGC	61.014	20	CCAATCCCCAGTGCTTGACT	59.961	20	188	282	469	AGAGGCCAAATCTGCCATTGA	59.994	21	CCCCAGTGCTTGACTTCTGT	59.891	20	256	209	464
comp96744_c0	1	c	(GAA)6gacagt(A)19	43	1915	1957	utr5
comp116311_c0	1	p1	(A)17	17	3366	3382	undetermined
comp122250_c0	1	c	(T)16gggtgaataatgagaatcagagatcttgtctatattgaatttaaactaga(T)11	77	1	77	undetermined
comp122250_c0	2	p1	(A)20	20	192	211	undetermined
comp103639_c0	1	c	(TC)6aacaacctcctttttctttccactgccattatcattctttctatttgcttaatgttcttttttttg(T)10	88	178	265	undetermined	TCCACTCTGAATCATCCCCC	58.488	20	CGTTTATGCCGGCCTCATAC	59.134	20	160	143	302	TCCACTCTGAATCATCCCCC	58.488	20	GCGTTTATGCCGGCCTCATA	60.883	20	161	143	303	TCCACTCTGAATCATCCCCC	58.488	20	TGCCGGCCTCATACAGTAAA	59.094	20	154	143	296
comp93221_c0	1	c	(A)12caaaggagtcatttctttaatccttatcgcataacaaggaattataaatgtcggaagttctatgactccaaaaagag(A)10	99	76	174	utr3
comp101748_c0	1	p1	(A)18	18	1	18	undetermined
comp115344_c2	1	p2	(TA)8	16	1	16	undetermined
comp110631_c0	1	p1	(T)16	16	905	920	utr3
comp231762_c0	1	p1	(T)12	12	372	383	undetermined	CCTTCAGCTCGAATGGCAGA	60.108	20	ATCAGTTGAACCCGCTGTGT	59.891	20	125	310	434	TCCTTCAGCTCGAATGGCAG	60.108	20	ATCAGTTGAACCCGCTGTGT	59.891	20	126	309	434	TCAGCTCGAATGGCAGACAG	60.108	20	ATCAGTTGAACCCGCTGTGT	59.891	20	122	313	434
comp117135_c1	1	p1	(A)15	15	1	15	undetermined
comp114015_c0	1	p2	(AT)8	16	9	24	utr3
comp114015_c0	2	p2	(TC)9	18	1736	1753	utr5	GCTGAAGGGCAATGGACTCT	60.035	20	GTGAAGCGAGGGAGTAGCAA	59.753	20	213	1649	1861	GCTGAAGGGCAATGGACTCT	60.035	20	TGAAGCGAGGGAGTAGCAAG	59.467	20	212	1649	1860	GCTGAAGGGCAATGGACTCT	60.035	20	GAAGCGAGGGAGTAGCAAGT	59.467	20	211	1649	1859
comp114015_c0	3	p2	(GT)6	12	1879	1890	utr5	TTGCTACTCCCTCGCTTCAC	59.753	20	GCTTTTGCACACAGGAGATTT	57.624	21	279	1842	2120	CTTGCTACTCCCTCGCTTCA	59.467	20	GCTTTTGCACACAGGAGATTT	57.624	21	280	1841	2120	GCTACTCCCTCGCTTCACTT	59.467	20	GCTTTTGCACACAGGAGATTT	57.624	21	277	1844	2120
comp114015_c0	4	p1	(T)18	18	2045	2062	utr5	TTGCTACTCCCTCGCTTCAC	59.753	20	GCTTTTGCACACAGGAGATTT	57.624	21	279	1842	2120	CTTGCTACTCCCTCGCTTCA	59.467	20	GCTTTTGCACACAGGAGATTT	57.624	21	280	1841	2120	GCTACTCCCTCGCTTCACTT	59.467	20	GCTTTTGCACACAGGAGATTT	57.624	21	277	1844	2120
comp114015_c0	5	c	(AT)9tcagtgtgttacaacttacaagtactaatattagtgacagaatcttgaaatggaaagtccttcagcattatcatcaaatcagtcaccata(AT)10	128	2177	2304	utr5
comp47847_c0	1	p2	(TA)6	12	1	12	undetermined
comp898197_c0	1	p2	(AT)7	14	63	76	undetermined	ACTAGCTAGGCAGACCAACA	58.061	20	GTGACACTACTACCACGTGCT	59.731	21	142	36	177	ACTAGCTAGGCAGACCAACA	58.061	20	TGACACTACTACCACGTGCT	58.387	20	141	36	176	ACTAGCTAGGCAGACCAACA	58.061	20	GGTGACACTACTACCACGTGC	60.668	21	143	36	178
comp88629_c0	1	p2	(GC)6	12	129	140	utr5	ATGGCGAGCATGAGCATGAT	60.251	20	CTGAAGTCCAGCTCCTCGTC	59.828	20	158	12	169	ATGGCGAGCATGAGCATGAT	60.251	20	CCGTCCTGGTAGAAGCGAAG	60.179	20	239	12	250	ATGGCGAGCATGAGCATGAT	60.251	20	CACGAAATCGGCGTCAAAGG	60.179	20	276	12	287
comp669111_c0	1	p1	(A)13	13	277	289	utr3
comp111667_c0	1	p3	(GCT)6	18	379	396	undetermined
comp1516548_c0	1	p2	(GC)7	14	102	115	undetermined	AGCTGCAAAGGGAAAATGCG	60.038	20	CTGGCATGCTGAGCTGGAG	60.82	19	150	18	167	AAATCGCGGACAAGGTAGCT	59.751	20	CTGGCATGCTGAGCTGGAG	60.82	19	166	2	167	CAAATCGCGGACAAGGTAGC	59.626	20	CTGGCATGCTGAGCTGGAG	60.82	19	167	1	167
comp122642_c0	1	p1	(T)10	10	137	146	utr5	CCCATTTTCCCCTGCTCCAT	60.032	20	AATGCTTGGTGTCTCTCCCC	59.67	20	219	70	288	CTCCCAGCTCTACCACTCCT	60.033	20	AATGCTTGGTGTCTCTCCCC	59.67	20	240	49	288	TCCCAGCTCTACCACTCCTC	60.033	20	AATGCTTGGTGTCTCTCCCC	59.67	20	239	50	288
comp892817_c0	1	p1	(T)17	17	1	17	undetermined
comp73795_c0	1	p2	(TA)6	12	1992	2003	utr3	TCATTCCCTTGGTGCCCTTC	59.96	20	TCTTCGGTCCCCCTCTAGAC	59.742	20	148	1917	2064	TCATTCCCTTGGTGCCCTTC	59.96	20	CTTCGGTCCCCCTCTAGACT	59.741	20	147	1917	2063	TCATTCCCTTGGTGCCCTTC	59.96	20	TTAGAGGCGTTCTTCGGTCC	59.471	20	158	1917	2074
comp73795_c0	2	p1	(A)18	18	2133	2150	utr3
comp58196_c0	1	p1	(T)10	10	588	597	utr3	GCGTAAGTGGAAGACGAGGA	59.475	20	CCAAAAACAGAAAATAATCCATTCACA	57.729	27	198	436	633	GGAGCGTAAGTGGAAGACGA	59.475	20	CCAAAAACAGAAAATAATCCATTCACA	57.729	27	201	433	633	AGCGTAAGTGGAAGACGAGG	59.473	20	CCAAAAACAGAAAATAATCCATTCACA	57.729	27	199	435	633
comp91685_c0	1	p1	(A)19	19	1	19	undetermined
comp107222_c0	1	p1	(A)18	18	5	22	utr5
comp107222_c0	2	p2	(TA)6	12	1073	1084	utr3
comp346578_c0	1	p1	(T)10	10	70	79	undetermined	AGGATAGTGGTCTGCCTATTCA	58.071	22	GGTGGACCGACATTGATCCT	59.458	20	156	32	187	AGGATAGTGGTCTGCCTATTCA	58.071	22	AGGTGGACCGACATTGATCC	59.458	20	157	32	188	AGGATAGTGGTCTGCCTATTCA	58.071	22	TGGACATGGTGGAAAGTGGT	59.15	20	129	32	160
comp346578_c0	2	p1	(A)15	15	212	226	undetermined
comp113475_c1	1	p1	(A)12	12	1	12	utr5
comp111953_c0	1	p2	(AT)9	18	1	18	utr5
comp111953_c0	2	p3	(GAA)5	15	286	300	cds	TCATTCTTCCGGTGTTGGCA	59.89	20	TGCCTCCTTTTGTTTGGGGT	60.032	20	256	164	419	ATTCTTCCGGTGTTGGCACT	59.89	20	TGCCTCCTTTTGTTTGGGGT	60.032	20	254	166	419	TCATTCTTCCGGTGTTGGCA	59.89	20	TTCAATTGCATCGCCAGTGC	60.109	20	273	164	436
comp552662_c0	1	p1	(A)12	12	57	68	undetermined	TCCCGTCTCATCTCCTGAAA	57.768	20	CGTATGTACGGCAGATTCGT	57.885	20	158	1	158	TTCCCGTCTCATCTCCTGAA	57.768	20	CGTATGTACGGCAGATTCGT	57.885	20	159	0	158	TTCCCGTCTCATCTCCTGAAA	58.464	21	CGTATGTACGGCAGATTCGT	57.885	20	159	0	158
comp94650_c0	1	p2	(TA)9	18	228	245	undetermined	AACGGTGATGATTGCTGCAA	58.753	20	TGTCGTCAATTGGGTGGCTT	60.179	20	265	161	425	AAACGGTGATGATTGCTGCA	58.753	20	TGTCGTCAATTGGGTGGCTT	60.179	20	266	160	425	AACGGTGATGATTGCTGCAA	58.753	20	CCAACACCTTGCGGATTTCC	59.756	20	161	161	321
comp674015_c0	1	p1	(A)12	12	1	12	undetermined
comp101878_c0	1	p1	(T)11	11	266	276	utr5
comp108183_c0	1	p3	(ACC)6	18	4	21	utr5
comp108183_c0	2	p1	(T)11	11	1890	1900	utr3	TTACCAGACACACTGCGACC	59.967	20	CCCAGTATTACACACAACTCGC	59.329	22	277	1738	2014	ATTGCCGAGCGTCTCAGAAA	60.037	20	CCCAGTATTACACACAACTCGC	59.329	22	216	1799	2014	TTCATCATTGCCGAGCGTCT	60.108	20	CCCAGTATTACACACAACTCGC	59.329	22	222	1793	2014
comp108183_c0	3	p1	(A)20	20	2082	2101	utr3
comp107975_c2	1	p2	(AT)6	12	367	378	undetermined
comp71287_c0	1	c	(A)18cacttcttcctcaaattcagca(AT)6tcctc(AT)7gagcagaactttattgttctttaaccaaaagcattagattttaatcaaactcatccactttctgaagcga(T)17	158	1	158	utr3
comp71287_c0	2	p1	(A)10	10	1536	1545	utr5	CGTTTTAGATGCGAGCACGG	59.975	20	TAGATTCCTCCTCCTCCGCC	60.179	20	221	1479	1699	GCGAGCACGGAACCCTATAA	59.896	20	TAGATTCCTCCTCCTCCGCC	60.179	20	211	1489	1699	CGTTTTAGATGCGAGCACGG	59.975	20	TCCGCCTTTTCTTCTCCTGC	60.322	20	207	1479	1685
comp120399_c0	1	p2	(AT)6	12	1158	1169	utr3	TGGTCCAAATTCCCACAATGG	58.745	21	TCAGCCCCTTAACAGCTTTCT	59.295	21	268	1095	1362	TGGTCCAAATTCCCACAATGG	58.745	21	TTCAGCCCCTTAACAGCTTTCT	59.892	22	269	1095	1363	TGGTCCAAATTCCCACAATGG	58.745	21	TCAGCCCCTTAACAGCTTTC	57.8	20	268	1095	1362
comp120399_c0	2	p1	(A)21	21	1417	1437	utr3
comp81252_c1	1	p2	(AT)9	18	1	18	utr5
comp81252_c1	2	p3	(ATC)6	18	413	430	cds
comp85327_c0	1	p1	(A)12	12	373	384	undetermined	TGTCTTCGATTCACGGGATCT	58.9	21	GCTGACTGGTAAAGGCTCCA	59.675	20	149	338	486	TGTCTTCGATTCACGGGATCT	58.9	21	TGCTGACTGGTAAAGGCTCC	59.675	20	150	338	487	TCTTCGATTCACGGGATCTTGT	59.504	22	GCTGACTGGTAAAGGCTCCA	59.675	20	147	340	486
comp1575676_c0	1	p1	(T)10	10	184	193	undetermined
comp79655_c0	1	p1	(A)11	11	616	626	undetermined
comp116709_c1	1	p1	(A)10	10	4192	4201	undetermined	GTATCGGTAGCGTGAGTCGG	60.041	20	AGCTTCAGAAACAGAGTTTTTGTGA	59.584	25	248	4064	4311	GTATCGGTAGCGTGAGTCGG	60.041	20	TGAGCTTCAGAAACAGAGTTTTTGT	59.584	25	250	4064	4313	GTATCGGTAGCGTGAGTCGG	60.041	20	GCTTCAGAAACAGAGTTTTTGTGA	58.359	24	247	4064	4310
comp69542_c0	1	p1	(T)10	10	89	98	undetermined	GGGGTTTCCGTGTTTTTGGG	59.895	20	CACCCAACATGCAAATGCGT	60.32	20	176	2	177	GGGGGTTTCCGTGTTTTTGG	59.895	20	CACCCAACATGCAAATGCGT	60.32	20	177	1	177	GGGGTTTCCGTGTTTTTGGG	59.895	20	ACCCAACATGCAAATGCGTT	59.608	20	175	2	176
comp96172_c0	1	p1	(A)17	17	1	17	utr3
comp1328285_c0	1	p1	(A)13	13	339	351	undetermined
comp118741_c0	1	p1	(T)11	11	50	60	utr3	TCGGTTGTTCTTCCTTTCCCT	59.228	21	TCCGGAGAGCAAGAAGACAAC	59.999	21	183	21	203	TCGGTTGTTCTTCCTTTCCCT	59.228	21	CCGGAGAGCAAGAAGACAACT	59.999	21	182	21	202	TCGGTTGTTCTTCCTTTCCCT	59.228	21	TCCGGAGAGCAAGAAGACAA	58.662	20	183	21	203
comp119235_c0	1	p3	(AGA)5	15	1132	1146	utr3	AATTGCGGGTATTGGAGGGG	60.106	20	AGTAGCAAAACCTTCCTTCGA	57.236	21	101	1075	1175	AATTGCGGGTATTGGAGGGG	60.106	20	GAAGTAGCAAAACCTTCCTTCGA	58.937	23	103	1075	1177	AATTGCGGGTATTGGAGGGG	60.106	20	AGAAGTAGCAAAACCTTCCTTCG	58.934	23	104	1075	1178
comp104358_c0	1	p2	(CA)7	14	557	570	utr3	TTTGTTTGAAAGCTCCAACACA	57.472	22	ACTCCCTCCCATCCTCCATC	60.105	20	235	532	766	TTTGTTTGAAAGCTCCAACACA	57.472	22	GACTCCCTCCCATCCTCCAT	60.105	20	236	532	767	TTTGTTTGAAAGCTCCAACACA	57.472	22	CCCTCCCATCCTCCATCTGA	60.105	20	232	532	763
comp104358_c0	2	p3	(AAT)6	18	866	883	utr3	ATGGAGGATGGGAGGGAGTC	60.105	20	TGGGGTTATGGAAAAGGGGG	59.286	20	163	748	910	GATGGAGGATGGGAGGGAGT	60.105	20	TGGGGTTATGGAAAAGGGGG	59.286	20	164	747	910	CAGATGGAGGATGGGAGGGA	60.105	20	TGGGGTTATGGAAAAGGGGG	59.286	20	166	745	910
comp104358_c0	3	p2	(AG)6	12	2710	2721	utr5	TGGGTGTGAGAGTGCGTTTT	60.107	20	GGGGCAGCCAGGAAACTAAT	60.033	20	226	2661	2886	AGTGTGTGTGTGGGTGTGAG	60.108	20	GGGGCAGCCAGGAAACTAAT	60.033	20	236	2651	2886	GTGTGTGTGTGGGTGTGAGA	60.108	20	GGGGCAGCCAGGAAACTAAT	60.033	20	235	2652	2886
comp171284_c0	1	p1	(A)10	10	538	547	utr3
comp71338_c0	1	p1	(A)14	14	4	17	utr3
comp100636_c1	1	p1	(A)10	10	309	318	utr3	AAATTGCCAGCTCTGCCTCT	59.961	20	ACCCAACCTTCACCAAACACA	60.273	21	123	256	378	GTGATCATTCGCCAACGCAA	59.832	20	ACCCAACCTTCACCAAACACA	60.273	21	277	102	378	GGGCGAAATGAAGGGAAACG	59.83	20	ACCCAACCTTCACCAAACACA	60.273	21	188	191	378
comp1179953_c0	1	p1	(T)11	11	1	11	undetermined
comp118784_c2	1	p1	(A)12	12	447	458	utr3	AGCAATGCACAAGGCTACCT	59.961	20	ACTCTTGGCTGAGCAATTTCA	58.132	21	258	241	498	ACCCAAATACTTTTCAGCTGCA	58.77	22	TGCTGCGGAAGTGGAATCTT	59.963	20	261	307	567	ACCCAAATACTTTTCAGCTGCA	58.77	22	ATAGGAAGGCCGAGAGCTCA	60.106	20	229	307	535
comp118784_c2	2	c	(A)11ggaggaggag(GA)6	33	2656	2688	utr5	AACGACGAGCTTGTACCTGG	60.039	20	ACCGTCACTCGCAACATTTG	59.414	20	153	2575	2727	CCACTTCCCAAGCTCGGTAG	60.108	20	ACCGTCACTCGCAACATTTG	59.414	20	196	2532	2727	AATTGGCCACTTCCCAAGCT	60.179	20	ACCGTCACTCGCAACATTTG	59.414	20	202	2526	2727
comp113737_c0	1	p1	(A)18	18	1	18	utr3
comp113737_c0	2	p1	(A)11	11	554	564	utr3	AACTTTCGGCTGCCAAACAC	59.898	20	ACTGCCAATTTTGTGCCTTGG	60.203	21	175	414	588	CCAAACTTTCGGCTGCCAAA	59.896	20	ACTGCCAATTTTGTGCCTTGG	60.203	21	178	411	588	TTCCCACCAAACTTTCGGCT	60.106	20	ACTGCCAATTTTGTGCCTTGG	60.203	21	184	405	588
comp169013_c0	1	p3	(GCA)7	21	566	586	utr3	AAGGAGATCAACTGCTGCCC	60.035	20	ACGCTCCAACTAAGTGGCAA	59.892	20	157	499	655	AAGGAGATCAACTGCTGCCC	60.035	20	TCCAACTAAGTGGCAACCCC	59.888	20	153	499	651	CGGTGCAACCATCACCTTTG	60.039	20	ACGCTCCAACTAAGTGGCAA	59.892	20	248	408	655
comp86273_c1	1	p1	(A)14	14	1	14	undetermined
comp4069_c0	1	p1	(T)17	17	1	17	undetermined
comp111903_c0	1	p2	(AT)6	12	1652	1663	utr5	TCCACCACCAACAAGCCAAA	60.325	20	TATTACGCCTCTCACCCCCA	60.032	20	244	1549	1792	TTCCACCACCAACAAGCCAA	60.325	20	TATTACGCCTCTCACCCCCA	60.032	20	245	1548	1792	GCTTATTGGGTGCCTTGGGA	60.324	20	AACGGTCGCCCATAAACCAT	60.035	20	276	1454	1729
comp66788_c0	1	p2	(AT)8	16	205	220	undetermined
comp79267_c1	1	p1	(T)10	10	15	24	undetermined
comp79267_c1	2	c	(A)10t(A)10	21	262	282	undetermined
comp109239_c0	1	p1	(T)11	11	3043	3053	utr5
comp70933_c1	1	p1	(A)16	16	8	23	undetermined
comp70933_c1	2	p1	(T)10	10	249	258	undetermined	CACAGTCTCTGAATCCGCGT	60.109	20	TCCCTTCCCTTCCCTTCCTT	59.801	20	208	96	303	ACACAGTCTCTGAATCCGCG	60.109	20	TCCCTTCCCTTCCCTTCCTT	59.801	20	209	95	303	CACAGTCTCTGAATCCGCGT	60.109	20	TCCTTCCCTCCCTTCCCTTC	60.253	20	216	96	311
comp102129_c0	1	p3	(TGG)6	18	832	849	cds	TCTTGGTGACAGTGCCAGTC	59.893	20	CTTATACCGCTTCCGTCCCC	59.967	20	276	804	1079	TCTTGGTGACAGTGCCAGTC	59.893	20	CCTTATACCGCTTCCGTCCC	59.967	20	277	804	1080	TCTTGGTGACAGTGCCAGTC	59.893	20	CCCTTATACCGCTTCCGTCC	59.967	20	278	804	1081
comp378685_c0	1	p1	(C)10	10	475	484	undetermined	CCCCTCCATTCATCATCGCA	59.891	20	GGGGGAGCAATCCATTCACA	60.033	20	249	324	572	TCCCAAAAGGTTGTGGCTGT	60.033	20	CAAGCAGTCTCAGCTCGGAT	59.825	20	251	275	525	TCCCAAAAGGTTGTGGCTGT	60.033	20	GTCTCAGCTCGGATCGTGTC	60.248	20	245	275	519
comp110279_c0	1	p1	(T)11	11	111	121	undetermined	GCAACTGGTTAGTTCCCTGC	59.118	20	CACCTTTAAGCCGTTGTTGCA	59.934	21	280	16	295	GCAACTGGTTAGTTCCCTGC	59.118	20	ACCTTTAAGCCGTTGTTGCAG	59.663	21	279	16	294	GCAACTGGTTAGTTCCCTGC	59.118	20	ACCTTTAAGCCGTTGTTGCA	58.605	20	279	16	294
comp110279_c0	2	p1	(T)14	14	2057	2070	undetermined	ACACTTGTTGGGGCCATGAA	60.106	20	ACCACAAGGCCACCAAAGAA	60.033	20	207	1893	2099	ACACTTGTTGGGGCCATGAA	60.106	20	AACCACAAGGCCACCAAAGA	60.033	20	208	1893	2100	ACTCAGGCTTCAAGCGTTCA	59.893	20	ACCACAAGGCCACCAAAGAA	60.033	20	171	1929	2099
comp78699_c0	1	c	(A)11g(A)10	22	14	35	undetermined
comp46356_c0	1	p1	(T)17	17	1	17	undetermined
comp92050_c0	1	p3	(TAA)5	15	1343	1357	cds	TTGGCTCTGCTGATTCACGT	59.965	20	GGGTTCAATTTCTTGCCACTCA	59.372	22	194	1233	1426	TTGGCTCTGCTGATTCACGT	59.965	20	TGGGTTCAATTTCTTGCCACTC	59.372	22	195	1233	1427	TTGGCTCTGCTGATTCACGT	59.965	20	TGGGTTCAATTTCTTGCCACT	58.323	21	195	1233	1427
comp73045_c1	1	p3	(TAA)6	18	1	18	utr3
comp118300_c1	1	p1	(A)15	15	203	217	undetermined
comp66121_c0	1	p2	(AT)9	18	813	830	utr3	ACTCCATACGTGCTGCTTGT	59.678	20	ACGACGAATGAATCACAATCCA	58.405	22	236	747	982	ACTCCATACGTGCTGCTTGT	59.678	20	GACGACGAATGAATCACAATCCA	59.383	23	237	747	983	CCACTCCATACGTGCTGCTT	60.392	20	ACGACGAATGAATCACAATCCA	58.405	22	238	745	982
comp53585_c0	1	p1	(A)14	14	397	410	undetermined	CCTCTGGTTTGTGCAGGGAA	60.179	20	TGATCTTTCCCATCTGTCAGGT	58.815	22	150	329	478	TTTGTGCAGGGAAAGGGTCA	59.74	20	TGATCTTTCCCATCTGTCAGGT	58.815	22	143	336	478	TACCTCTGGTTTGTGCAGGG	59.6	20	TGATCTTTCCCATCTGTCAGGT	58.815	22	152	327	478
comp49482_c0	1	p1	(A)10	10	135	144	undetermined	GAGGAACACAGCTCACCCTT	59.602	20	ATGCGGGAAGGAGACTAGGA	59.738	20	173	0	172	GAGGAACACAGCTCACCCTT	59.602	20	TGCGGGAAGGAGACTAGGAG	60.396	20	172	0	171	ACAGCTCACCCTTTTCACCA	59.449	20	ATGCGGGAAGGAGACTAGGA	59.738	20	166	7	172
comp96359_c0	1	p1	(T)15	15	1	15	undetermined
comp74776_c0	1	p1	(A)17	17	1615	1631	utr3
comp83735_c1	1	p2	(CT)10	20	695	714	undetermined
comp117871_c0	1	p1	(A)12	12	2750	2761	undetermined	TCGGGTCTCTGTTGCTTTCC	59.965	20	GGCAAGCCCTCAACTTTACC	59.111	20	278	2595	2872	TCGGGTCTCTGTTGCTTTCC	59.965	20	GGAGGCTATCCCACACCTAC	58.951	20	200	2595	2794	CGCTGGCTTTTAACTTCGGG	59.832	20	GGAGGCTATCCCACACCTAC	58.951	20	215	2580	2794
comp102544_c0	1	p1	(T)11	11	163	173	undetermined	GCTCCCGAAACAGAATGCAC	59.831	20	TCAGCAAACTTCGATGCTGC	59.481	20	271	19	289	GCTCCCGAAACAGAATGCAC	59.831	20	CAGCAAACTTCGATGCTGCT	59.48	20	270	19	288	TGCTCCCGAAACAGAATGCA	60.251	20	TCAGCAAACTTCGATGCTGC	59.481	20	272	18	289
comp102544_c0	2	p3	(CCT)5	15	1707	1721	undetermined	ATCCTCCTCCAAGGCCATCT	60.029	20	TGTGGAGCACGTTGAACAGT	60.108	20	148	1632	1779	AGGGCTTTACGCGTACCAAA	59.965	20	TGTGGAGCACGTTGAACAGT	60.108	20	167	1613	1779	AAGGGCTTTACGCGTACCAA	59.965	20	TGTGGAGCACGTTGAACAGT	60.108	20	168	1612	1779
comp49252_c0	1	p1	(A)18	18	780	797	undetermined
comp89538_c0	1	p1	(T)18	18	1	18	utr3
comp104488_c0	1	p1	(T)10	10	2260	2269	utr3
comp78790_c0	1	p1	(A)16	16	6	21	utr3
comp78790_c0	2	p2	(AG)7	14	2169	2182	utr5	CAGAGACTCCAAAGCAGCCA	59.964	20	TCTCCCCCTTCCCCAATTCT	59.877	20	134	2143	2276	AGAGACTCCAAAGCAGCCAC	59.964	20	TCTCCCCCTTCCCCAATTCT	59.877	20	133	2144	2276	ACCAGAGACTCCAAAGCAGC	59.964	20	TCTCCCCCTTCCCCAATTCT	59.877	20	136	2141	2276
comp111629_c2	1	p1	(A)19	19	2	20	undetermined
comp111629_c2	2	p3	(TCT)6	18	242	259	undetermined
comp109339_c0	1	p2	(AT)6	12	14	25	undetermined
comp116052_c8	1	p2	(TC)6	12	21	32	utr5
comp116052_c8	2	p1	(A)17	17	190	206	utr5	CCTTTGGTTGGTTGCTGCTG	60.25	20	AAATGGCGAATCCCAAACGG	59.47	20	257	115	371	GTTGCTGCTGCTCTGCATTC	60.456	20	TCTTCTCCTTCGTCGCCTTC	59.473	20	277	125	401	GTTGCTGCTGCTCTGCATTC	60.456	20	TCTTCTTCTCCTTCGTCGCC	59.473	20	280	125	404
comp417988_c0	1	p1	(T)12	12	2	13	undetermined
comp716938_c0	1	p2	(AG)6	12	149	160	undetermined	TGATTGACGTGGCCAAGGAA	59.89	20	AGTTCTGTTCAGGAAGCAAAGT	58.109	22	145	72	216	TTGATTGACGTGGCCAAGGA	59.89	20	AGTTCTGTTCAGGAAGCAAAGT	58.109	22	146	71	216	GTTGATTGACGTGGCCAAGG	59.759	20	AGTTCTGTTCAGGAAGCAAAGT	58.109	22	147	70	216
comp99069_c0	1	p3	(CTT)5	15	845	859	cds	CTCCGGCGCTAAATACTCGT	59.97	20	GCCGTTTCATGCTTCCATCC	59.899	20	135	751	885	ACTGCACTACCATGGCCTTC	60.035	20	GCCGTTTCATGCTTCCATCC	59.899	20	167	719	885	GACTGCACTACCATGGCCTT	60.035	20	GCCGTTTCATGCTTCCATCC	59.899	20	168	718	885
comp99069_c0	2	p2	(AG)9	18	1805	1822	utr5	GTTGCGGTCCAAGTGGTTTC	59.97	20	ACGCTCCAAATCCTCCTCAA	59.016	20	243	1634	1876	ATGTCGGTGGCGTTTGTAGT	59.966	20	ACGCTCCAAATCCTCCTCAA	59.016	20	198	1679	1876	GTTGCGGTCCAAGTGGTTTC	59.97	20	ACGCTCCAAATCCTCCTCAAG	60.066	21	243	1634	1876
comp101824_c0	1	p1	(T)10	10	4	13	undetermined
comp102854_c1	1	p1	(A)16	16	7	22	undetermined
comp111499_c3	1	p3	(GAA)6	18	4	21	cds
comp914185_c0	1	p1	(T)15	15	1	15	undetermined
comp114487_c4	1	p1	(A)13	13	1	13	undetermined
comp108849_c2	1	c	(AAT)5ataaactgtaagacaaaataaaatatataagatgttatctttttttctttttttagtccaaccaaccaagataat(A)14	104	122	225	undetermined
comp1209182_c0	1	p2	(AT)6	12	105	116	undetermined	CGTCTGAACTGTCTGAAAAGACA	58.887	23	CCCTTGATTAGGCACAAGTCT	57.643	21	132	78	209	TCGTCTGAACTGTCTGAAAAGACA	60.142	24	CCCTTGATTAGGCACAAGTCT	57.643	21	133	77	209	CGTCTGAACTGTCTGAAAAGACA	58.887	23	CCCTTGATTAGGCACAAGTCTTG	59.558	23	132	78	209
comp48083_c1	1	p2	(TA)9	18	2	19	utr3
comp46621_c0	1	p2	(TA)9	18	230	247	undetermined
comp1219215_c0	1	p3	(GCA)5	15	122	136	undetermined	ACCATGCATCAGTCACTGCA	59.963	20	GTGGTCAGCAGCAGTTGTTG	59.97	20	254	62	315	ACCATGCATCAGTCACTGCA	59.963	20	TGGCGAGCTGTGTGATCATT	60.036	20	274	62	335	CATGCATCAGTCACTGCAGC	59.901	20	GTGGTCAGCAGCAGTTGTTG	59.97	20	252	64	315
comp113651_c0	1	c	(AT)10aaaatataaatatgaagtgattttttaccctt(A)19	71	438	508	undetermined
comp55790_c0	1	p1	(A)15	15	1	15	undetermined
comp117745_c0	1	c	(A)10tttgctttttttgtttgattgattatgtgtggtgtattcttgcaatgatgatgtgtgtaactgaagctaatatttttcc(A)12	101	2051	2151	undetermined	CCAGCCAGCCGATTAGGATT	59.891	20	TGCCCAAACGGATGCATCTA	59.746	20	278	1969	2246	TATGCCCCCAACATCTGCAG	60.107	20	TGCTGGTTCAAGTGCCCAAT	60.47	20	264	1923	2186	TTTCCCAGCCAGCCGATTAG	60.107	20	TGCTGGTTCAAGTGCCCAAT	60.47	20	222	1965	2186
comp117745_c0	2	p1	(A)18	18	2442	2459	undetermined
comp116625_c1	1	c	(A)10g(A)11	22	1	22	undetermined
comp116625_c1	2	p3	(TGC)6	18	540	557	undetermined
comp53036_c0	1	p2	(AT)7	14	1	14	undetermined
comp95321_c0	1	p4	(GAAA)5	20	2108	2127	utr5	GGCTTGGTCACTGGTGATGA	59.963	20	CGCGGGTTTTGGTTTGAAGT	59.898	20	269	1943	2211	GAGCAGTGGTGGTGGGTTAA	59.89	20	CGCGGGTTTTGGTTTGAAGT	59.898	20	150	2062	2211	AGCAGTGGTGGTGGGTTAAG	59.89	20	CGCGGGTTTTGGTTTGAAGT	59.898	20	149	2063	2211
comp95321_c0	2	p2	(TA)7	14	2302	2315	utr5	ACTTCAAACCAAAACCCGCG	59.898	20	TCCTCCACCACTCTGATCCT	59.287	20	261	2192	2452	ACTTCAAACCAAAACCCGCG	59.898	20	GAGGCAAAGAATCCTCCACCA	59.995	21	272	2192	2463	ACTTCAAACCAAAACCCGCG	59.898	20	AGGCAAAGAATCCTCCACCA	58.924	20	271	2192	2462
comp119955_c4	1	p2	(AT)10	20	4	23	undetermined
comp119955_c4	2	p1	(A)17	17	4363	4379	undetermined
comp72409_c0	1	p1	(T)12	12	213	224	undetermined	ACAACACGTAAAGATGCACGC	60.07	21	TGAAGCAGAAAGGCCCAGAG	59.963	20	270	74	343	CAACACGTAAAGATGCACGCA	60.07	21	TGAAGCAGAAAGGCCCAGAG	59.963	20	269	75	343	ACAACACGTAAAGATGCACGC	60.07	21	GCCGGGGATTTTGGATTTCG	59.898	20	227	74	300
comp72409_c0	2	p2	(TA)6	12	748	759	undetermined
comp113402_c0	1	p1	(T)10	10	380	389	utr3	ACTCAGGTAGTTGAACAAGCCA	59.562	22	CGTTTCTCGACGCTGCATTC	60.247	20	267	237	503	ACTCAGGTAGTTGAACAAGCCA	59.562	22	TACTCGTTTCTCGACGCTGC	60.454	20	271	237	507	ACTCAGGTAGTTGAACAAGCCA	59.562	22	TCTCGACGCTGCATTCTCTT	59.472	20	263	237	499
comp113402_c0	2	p3	(AGA)5	15	1724	1738	cds	GAGCTCCCATGGCTCTTTGT	60.035	20	ACAGCCACCAGTTTCTGACC	60.179	20	258	1535	1792	GAGCTCCCATGGCTCTTTGT	60.035	20	GACCACAGCCACCAGTTTCT	60.179	20	262	1535	1796	GAGCTCCCATGGCTCTTTGT	60.035	20	AGACCACAGCCACCAGTTTC	60.179	20	263	1535	1797
comp757384_c0	1	p2	(AG)7	14	114	127	undetermined	ATTTCGTGTGTGGGGAGGAG	59.675	20	CGTGTGTGTTGAAGGCAAGG	59.971	20	276	57	332	ATTTCGTGTGTGGGGAGGAG	59.675	20	ACACGTCAACCGCTCTTCAT	59.966	20	104	57	160	ATTTCGTGTGTGGGGAGGAG	59.675	20	ATGACACGTCAACCGCTCTT	59.966	20	107	57	163
comp112958_c0	1	p1	(T)10	10	57	66	utr5	TCATGTTATAGCATTTTCTGAAAGCA	57.946	26	GCCTAGCCCTCGTACCAAAA	59.749	20	276	7	282	TCATGTTATAGCATTTTCTGAAAGCA	57.946	26	TAAGCCTAGCCCTCGTACCA	59.74	20	279	7	285	TCTGAAAGCAGATTTAGGATTTTTGT	57.818	26	GCCTAGCCCTCGTACCAAAA	59.749	20	260	23	282
comp112958_c0	2	p3	(GTG)5	15	2737	2751	utr3	TGAAGAGCGTCATCATCCCG	59.897	20	AGTGAATCATCGAACCGCCG	60.806	20	149	2645	2793	GAAGAGCGTCATCATCCCGG	60.599	20	AGTGAATCATCGAACCGCCG	60.806	20	148	2646	2793	TGAAGAGCGTCATCATCCCG	59.897	20	AAGTGAATCATCGAACCGCC	58.63	20	150	2645	2794
comp112958_c0	3	p3	(ATA)5	15	2886	2900	utr3	GGAAGTAGTGGTGGTGGTGG	59.964	20	CATGGAGCAGCTAGAACCGT	59.823	20	222	2729	2950	GGAAGTAGTGGTGGTGGTGG	59.964	20	TCATGGAGCAGCTAGAACCG	59.538	20	223	2729	2951	GTGGTGGTGGTGGTGATGTA	59.601	20	CATGGAGCAGCTAGAACCGT	59.823	20	215	2736	2950
comp112958_c0	4	p2	(AT)9	18	3014	3031	utr3	ACGGTTCTAGCTGCTCCATG	59.823	20	TGTCAAGAGTTTCTCTGTTCTTTTTCA	59.61	27	156	2931	3086	CGGTTCTAGCTGCTCCATGA	59.538	20	TGTCAAGAGTTTCTCTGTTCTTTTTCA	59.61	27	155	2932	3086	ACGGTTCTAGCTGCTCCATG	59.823	20	TGTCAAGAGTTTCTCTGTTCTTTTT	57.312	25	156	2931	3086
comp90325_c0	1	p1	(T)15	15	491	505	utr3
comp143268_c0	1	p1	(T)20	20	1	20	utr3
comp113738_c0	1	p1	(A)10	10	299	308	undetermined	GGAGTCGGGATTTTGTTGGG	58.826	20	TCCATGCACTACCCCTTCAA	58.633	20	226	253	478	GGAGTCGGGATTTTGTTGGGA	60.272	21	TCCATGCACTACCCCTTCAA	58.633	20	226	253	478	GGAGTCGGGATTTTGTTGGG	58.826	20	ATCCATGCACTACCCCTTCA	58.405	20	227	253	479
comp113738_c0	2	p4	(AAAG)5	20	4491	4510	undetermined	ACTCGAGTGTCATCACCAGA	58.089	20	GTTGGGGATTGAGGATGGCA	60.033	20	246	4410	4655	ACTCGAGTGTCATCACCAGA	58.089	20	AATCAGAAGCTGCCTCCACC	60.035	20	199	4410	4608	ACTCGAGTGTCATCACCAGAAC	60.03	22	GTTGGGGATTGAGGATGGCA	60.033	20	246	4410	4655
comp52020_c0	1	p1	(A)14	14	735	748	utr3	AAATGCTGGGTCGTCCATGT	59.962	20	GGGTTTCTCTCGTGAGGGGA	60.903	20	174	661	834	AAATGCTGGGTCGTCCATGT	59.962	20	AGGGTTTCTCTCGTGAGGGG	60.905	20	175	661	835	AAATGCTGGGTCGTCCATGT	59.962	20	GGTTTCTCTCGTGAGGGGAA	59.026	20	173	661	833
comp52020_c0	2	p1	(A)11	11	998	1008	utr3
comp81551_c0	1	p1	(T)17	17	1	17	undetermined
comp78680_c0	1	p1	(T)15	15	1	15	undetermined
comp98390_c0	1	c	(CAT)5ggtgttcttgttcatgacttttttat(GA)8	57	2384	2440	utr5	GACGAGAGGTCCTCTTCCCT	60.034	20	AAATCATGGGCTGCTGCTGA	60.324	20	179	2308	2486	GACGAGAGGTCCTCTTCCCT	60.034	20	GCTGCTGCTGACTTCCATTC	59.549	20	170	2308	2477	TGATGGCGCCATGAATACCA	59.818	20	AAATCATGGGCTGCTGCTGA	60.324	20	226	2261	2486
comp80693_c0	1	p2	(TA)10	20	1	20	undetermined
comp46960_c0	1	p3	(TTC)7	21	1	21	undetermined
comp763688_c0	1	p1	(A)10	10	407	416	utr3
comp116082_c1	1	p2	(AT)8	16	1	16	undetermined
comp46972_c0	1	p1	(T)11	11	221	231	undetermined
comp107465_c0	1	c	(AAGA)5aattaacaccataaatagatatttcttttgtgctagagggtttaggaatatgtg(TA)6	86	1	86	utr3
comp535006_c0	1	p1	(T)10	10	1	10	undetermined
comp158288_c0	1	p4	(AAAT)5	20	1	20	undetermined
comp5774_c0	1	p3	(GCT)6	18	7	24	undetermined
comp117295_c2	1	c	(A)19ggttgattcaac(CT)10ttccctttcctctctccttctttgtctctctgtttttgttcttgatggtctttagtctaaagggtcaattattctgctgtaggaatagagaa(AG)6	155	1	155	utr5
comp117295_c2	2	p3	(ATA)5	15	2252	2266	cds	GTGGACTACACCGATGGCTT	59.751	20	CCCAACTCCTGCAAATTCGC	60.109	20	135	2214	2348	TACACCGATGGCTTACCTGG	59.172	20	CCCAACTCCTGCAAATTCGC	60.109	20	129	2220	2348	TCTATGTTCCAGGCAGCAGC	60.108	20	ACCAGAAGTCCTGCTTTGGT	59.153	20	280	2010	2289
comp117295_c2	3	p1	(T)17	17	2374	2390	utr3	GCGAATTTGCAGGAGTTGGG	60.109	20	ACAGCACCATGACTACAAGCA	59.928	21	221	2329	2549	CAGGACTTCTGGTTCCCGTG	60.321	20	ACAGCACCATGACTACAAGCA	59.928	21	273	2277	2549	GGACTTCTGGTTCCCGTGAA	59.605	20	ACAGCACCATGACTACAAGCA	59.928	21	271	2279	2549
comp117295_c2	4	p3	(GAT)8	24	2569	2592	utr3	TGCTTGTAGTCATGGTGCTGT	59.928	21	TCAGATTCAGCAGTGGCAGG	60.036	20	163	2529	2691	TGCTTGTAGTCATGGTGCTGT	59.928	21	AGCAGTGGCAGGGAGTTTTT	60.106	20	155	2529	2683	TGCTTGTAGTCATGGTGCTGT	59.928	21	TGCAGCTTCCGGTATTCTGG	60.108	20	278	2529	2806
comp117450_c2	1	p1	(T)14	14	8	21	utr3
comp120092_c0	1	p1	(T)15	15	4559	4573	utr5
comp86551_c0	1	p1	(A)19	19	419	437	undetermined
comp95461_c1	1	p1	(T)14	14	788	801	undetermined
comp483874_c0	1	p1	(T)10	10	1	10	undetermined
comp4811_c0	1	p4	(TGGA)5	20	44	63	undetermined	CGTGTGTGATGGCGGAAAG	59.503	19	CCTGGTCTCAAATCGCCACT	60.036	20	232	17	248	CGTGTGTGATGGCGGAAAG	59.503	19	TCCTGGTCTCAAATCGCCAC	60.036	20	233	17	249	CGTGTGTGATGGCGGAAAG	59.503	19	TCTCAAATCGCCACTGCCTT	59.963	20	227	17	243
comp1066482_c0	1	p1	(T)11	11	8	18	undetermined
comp105144_c1	1	p3	(CTT)6	18	345	362	undetermined
comp104826_c1	1	p1	(T)17	17	1	17	undetermined
comp64572_c0	1	p3	(TGC)5	15	319	333	undetermined	CACAGTCCGAGGCTTCAAGT	59.966	20	AAGGTGGATGCTGAGCTGTC	60.036	20	255	232	486	CACAGTCCGAGGCTTCAAGT	59.966	20	GAAGGTGGATGCTGAGCTGT	60.036	20	256	232	487	CACAGTCCGAGGCTTCAAGT	59.966	20	TGGATGCTGAGCTGTCCAAG	60.036	20	251	232	482
comp73163_c0	1	p1	(A)14	14	182	195	utr5	GATCCGGCCTTGTTCATTGC	59.899	20	TACGTGTACGAAGCTGCCTC	59.83	20	248	153	400	CCAGATCCGGCCTTGTTCAT	60.107	20	TACGTGTACGAAGCTGCCTC	59.83	20	251	150	400	CAATCCAGATCCGGCCTTGT	60.107	20	TACGTGTACGAAGCTGCCTC	59.83	20	255	146	400
comp73163_c0	2	p1	(A)15	15	1213	1227	utr3
comp118810_c6	1	p1	(T)18	18	1	18	utr5
comp118810_c6	2	p1	(A)15	15	131	145	utr5	GACTTCGTTGATTTCCTCGCA	58.934	21	ATTCCAACCGGCGAAGTCTT	59.964	20	238	93	330	GACTTCGTTGATTTCCTCGCA	58.934	21	CGGCGAAGTCTTCCACAGAT	60.109	20	230	93	322	ACTTCGTTGATTTCCTCGCA	57.836	20	ATTCCAACCGGCGAAGTCTT	59.964	20	237	94	330
comp1661065_c0	1	p1	(A)11	11	1	11	undetermined
comp95385_c0	1	c*	(CA)12(A)16*	39	2279	2317	utr5
comp133062_c0	1	p2	(TA)6	12	293	304	undetermined
comp109490_c0	1	p1	(T)10	10	104	113	undetermined	TGCCCCAGTTTCTGTTGTGA	59.743	20	TCTGATGGAAACCCCTCAAAA	57.106	21	242	67	308	TGCCCCAGTTTCTGTTGTGA	59.743	20	TTCTGATGGAAACCCCTCAAA	57.106	21	243	67	309	TGCCCCAGTTTCTGTTGTGA	59.743	20	TCTGATGGAAACCCCTCAAAAA	57.808	22	242	67	308
comp109490_c0	2	p1	(T)10	10	398	407	undetermined	AGTATGACGATGTCTGAACAAGT	57.607	23	TCTGAGAAAATCGAAATGAAAATGACA	58.433	27	201	315	515	AGTATGACGATGTCTGAACAAGT	57.607	23	CTGAGAAAATCGAAATGAAAATGACA	57.268	26	200	315	514	AGTATGACGATGTCTGAACAAGT	57.607	23	TCTGAGAAAATCGAAATGAAAATGAC	57.045	26	201	315	515
comp858925_c0	1	p1	(T)14	14	131	144	undetermined	TCAGCAGCTGTAGTCTTGTGT	59.311	21	TCAAAACAAAATTACCACCAGACTGT	59.846	26	188	67	254	TCAGCAGCTGTAGTCTTGTGT	59.311	21	CAAAACAAAATTACCACCAGACTGT	58.663	25	187	67	253	TCAGCAGCTGTAGTCTTGTGT	59.311	21	AAAACAAAATTACCACCAGACTGT	57.461	24	186	67	252
comp858925_c0	2	p1	(T)12	12	360	371	undetermined	ACAGTCTGGTGGTAATTTTGTTTTGA	59.846	26	AGGAAGTGCCAATGTCCGTT	59.89	20	177	229	405	ACAGTCTGGTGGTAATTTTGTTTTG	58.663	25	AGGAAGTGCCAATGTCCGTT	59.89	20	177	229	405	ACAGTCTGGTGGTAATTTTGTTTTGA	59.846	26	TCAGGAAGTGCCAATGTCCG	60.322	20	179	229	407
comp113015_c0	1	p1	(T)17	17	569	585	undetermined
comp95506_c0	1	p1	(T)15	15	1	15	undetermined
comp95506_c0	2	c	(T)13g(T)10	24	391	414	undetermined
comp119955_c2	1	p2	(AT)9	18	3	20	utr5
comp1246361_c0	1	c	(A)10ctcttcgagtgcgcaagtggcggaagagagggacgccactgggtcgaat(GC)7	73	119	191	undetermined	TAGCTGAGAGGATGGGGGTG	60.399	20	TGAGGGCAAAGTGGTGGATC	59.962	20	230	46	275	GTAGCTGAGAGGATGGGGGT	60.399	20	TGAGGGCAAAGTGGTGGATC	59.962	20	231	45	275	GGGGACGTGTATGGAGGAAG	59.536	20	TGAGGGCAAAGTGGTGGATC	59.962	20	207	69	275
comp116211_c0	1	p1	(A)20	20	3	22	utr3
comp116211_c0	2	p2	(TA)9	18	3033	3050	utr5
comp112621_c0	1	p1	(A)20	20	1993	2012	utr3
comp861145_c0	1	p2	(AG)9	18	1	18	undetermined
comp861145_c0	2	p1	(T)10	10	144	153	undetermined	TGCAGGTGATGAAGACGCAT	60.036	20	ACCGAGGATTAGGCTCATTGT	58.881	21	135	52	186	ATGCAGGTGATGAAGACGCA	60.036	20	ACCGAGGATTAGGCTCATTGT	58.881	21	136	51	186	GCAGGTGATGAAGACGCATG	59.624	20	ACCGAGGATTAGGCTCATTGT	58.881	21	134	53	186
comp60014_c0	1	c	(AGA)5aagcataatatttaagactaattttactgttgaagaa(AG)6	64	240	303	undetermined	GGTCTTTTCTACCTTCTCCTCCC	59.802	23	CTGGCCTCCGTATGAACTCC	59.895	20	129	203	331	CAAGCCCTAACTTGGTTTCACT	58.777	22	CTGGCCTCCGTATGAACTCC	59.895	20	191	141	331	GGTCTTTTCTACCTTCTCCTCCC	59.802	23	AGGATCTGGCCTCCGTATGA	59.811	20	134	203	336
comp37291_c0	1	p2	(TA)9	18	1	18	undetermined
comp92579_c0	1	c	(AT)6tcagtgattcttgaaaaatgatgacaattttgggatctgatatatatacaatgttctattcttcaaatg(A)13	94	302	395	undetermined
comp101360_c1	1	p3	(GAA)5	15	1	15	utr5
comp101360_c1	2	p1	(A)15	15	593	607	utr3
comp73063_c0	1	p3	(TGC)6	18	2	19	undetermined
comp347590_c0	1	p1	(T)14	14	11	24	undetermined
comp347590_c0	2	p1	(T)10	10	201	210	undetermined
comp1231262_c0	1	p2	(GC)6	12	101	112	undetermined	AAGAAGAAGAAGGAGGCGGC	60.036	20	GAAGGTTGGGTGTGACGACA	60.179	20	192	29	220	AAGAAGAAGAAGGAGGCGGC	60.036	20	TGAAGGTTGGGTGTGACGAC	60.179	20	193	29	221	AAGAAGAAGAAGGAGGCGGC	60.036	20	CAGCTGCCAGTTGAAGGTTG	59.687	20	204	29	232
comp97850_c1	1	p1	(T)19	19	550	568	utr3
comp71561_c0	1	p3	(GCC)6	18	240	257	undetermined
comp90446_c0	1	p1	(A)19	19	276	294	undetermined
comp83060_c0	1	p1	(A)16	16	1	16	utr3
comp88275_c0	1	p2	(TA)7	14	1	14	undetermined
comp106922_c0	1	p2	(AG)6	12	107	118	utr5	TCGTGATTTCATTCTTAGCGCA	58.742	22	CCACCGGGAAATGACCTCAT	59.744	20	166	55	220	CGTGATTTCATTCTTAGCGCAGA	59.693	23	CCACCGGGAAATGACCTCAT	59.744	20	165	56	220	TCGTGATTTCATTCTTAGCGCAG	59.693	23	CCACCGGGAAATGACCTCAT	59.744	20	166	55	220
comp106922_c0	2	p1	(A)11	11	2366	2376	utr3	GTGTGTCGGACTTGAACGGA	60.249	20	ACCCCAAAGCACCCTTGAAA	60.032	20	226	2269	2494	AGTGTGTCGGACTTGAACGG	60.249	20	ACCCCAAAGCACCCTTGAAA	60.032	20	227	2268	2494	GAACAAAGCTTCACCGGTGG	59.689	20	ACCCCAAAGCACCCTTGAAA	60.032	20	179	2316	2494
comp57936_c0	1	p3	(TGA)6	18	106	123	undetermined	TGCATGGCGTGGGACATTAT	60.107	20	GCTCAGGCCCTGTTAAGGTA	59.09	20	218	76	293	ATGCATGGCGTGGGACATTA	60.107	20	GCTCAGGCCCTGTTAAGGTA	59.09	20	219	75	293	TATGCATGGCGTGGGACATT	60.107	20	GCTCAGGCCCTGTTAAGGTA	59.09	20	220	74	293
comp113107_c0	1	p1	(A)16	16	1	16	utr5
comp113107_c0	2	p1	(A)15	15	3754	3768	utr3	GACATGATCTGGCAGGCTGT	60.107	20	TGGTGTTGCCATCAATCAGAAC	59.442	22	244	3585	3828	GACATGATCTGGCAGGCTGT	60.107	20	TGGTGTTGCCATCAATCAGA	57.417	20	244	3585	3828	CAGGCTGTTTCGAGGAAGCT	60.321	20	TGGTGTTGCCATCAATCAGAAC	59.442	22	232	3597	3828
comp109935_c1	1	p3	(TTC)5	15	384	398	undetermined	AGAGAGAGTTGTTGTGCAGCT	59.584	21	TCTAGCACTGGATAGGGGGT	59.058	20	250	259	508	TGCTGGCAATTGGTTTATGCA	59.378	21	TCTAGCACTGGATAGGGGGT	59.058	20	219	290	508	AGAGAGAGTTGTTGTGCAGCT	59.584	21	TTCTAGCACTGGATAGGGGGT	59.706	21	251	259	509
comp109935_c1	2	p1	(A)11	11	767	777	undetermined
comp97210_c0	1	p3	(TAT)6	18	1	18	undetermined
comp97210_c0	2	p3	(TTA)5	15	441	455	utr5
comp106212_c0	1	p2	(AT)9	18	1	18	utr3
comp106212_c0	2	p1	(A)16	16	1680	1695	utr5
comp117575_c2	1	p1	(T)18	18	5	22	utr3
comp69620_c0	1	c	(GAA)5gataaacaatttgggattg(A)14ttgaaggaagagcactgcaaaccagcaggaa(T)12	91	1	91	undetermined
comp69620_c0	2	p1	(T)11	11	198	208	undetermined
comp112138_c0	1	c	(T)10ctt(TC)7	27	1769	1795	undetermined	TGGATGGATTCATGCAGGGT	59.071	20	ACAAGCCAGCACAACCTGAT	60.179	20	216	1629	1844	TGGATGGATTCATGCAGGGT	59.071	20	AACAAGCCAGCACAACCTGA	60.396	20	217	1629	1845	TCATGCAGGGTTCATCAGGA	58.712	20	ACAAGCCAGCACAACCTGAT	60.179	20	207	1638	1844
comp112138_c0	2	p2	(AT)7	14	2122	2135	undetermined
comp112733_c0	1	p2	(TA)7	14	39	52	undetermined	CTCCCGCACCTAGGTTTGTA	59.1	20	GAATTAGCAGCAGCCACACG	59.902	20	182	11	192	CTCCCGCACCTAGGTTTGTA	59.1	20	ATTAGCAGCAGCCACACGAT	60.108	20	180	11	190	CTCCCGCACCTAGGTTTGTA	59.1	20	GCAGCCACACGATGAACATG	60.179	20	173	11	183
comp13896_c0	1	p2	(AG)10	20	1	20	undetermined
comp13896_c0	2	p3	(ACC)5	15	163	177	undetermined	TGTCTTCCACGTTGGCTTCT	59.532	20	CCCCCAATTAGAGTGATTGTTAGAC	59.177	25	228	25	252	TGTCTTCCACGTTGGCTTCT	59.532	20	CGTTTTTCGAGTAATTGGGAAAACA	59.028	25	186	25	210	TGTCTTCCACGTTGGCTTCT	59.532	20	CCCCCAATTAGAGTGATTGTTAGA	57.999	24	228	25	252
comp112156_c1	1	p1	(T)14	14	1	14	utr5
comp115400_c0	1	p1	(A)17	17	1	17	undetermined
comp109559_c1	1	p1	(A)19	19	1	19	utr5
comp109559_c1	2	p3	(TAA)5	15	762	776	cds	TACCTTCCTGCACCACTCCT	60.179	20	AGGTCTCAGCTGGGATCCTT	59.956	20	122	733	854	TACCTTCCTGCACCACTCCT	60.179	20	CGGCGGAGTTGAACATGTTG	60.11	20	183	733	915	CTACCTTCCTGCACCACTCC	59.749	20	AGGTCTCAGCTGGGATCCTT	59.956	20	123	732	854
comp109559_c1	3	p3	(ATT)6	18	1016	1033	utr3	AAGGATCCCAGCTGAGACCT	59.956	20	ACCTCACAAAGATTTCAATTGCAGA	59.697	25	275	835	1109	CAACATGTTCAACTCCGCCG	60.11	20	ACCTCACAAAGATTTCAATTGCAGA	59.697	25	214	896	1109	CAACCCCACCCCACTTTCAT	60.179	20	ACCTCACAAAGATTTCAATTGCAGA	59.697	25	138	972	1109
comp8205_c0	1	p3	(CAG)5	15	61	75	undetermined	TGCTGGACAAGTTCGAGGTC	59.966	20	CCTCAGCAAGTAGTCCCACG	60.109	20	139	19	157	GACCTGCTGGACAAGTTCGA	59.966	20	CCTCAGCAAGTAGTCCCACG	60.109	20	143	15	157	CTGCTGGACAAGTTCGAGGT	59.966	20	CCTCAGCAAGTAGTCCCACG	60.109	20	140	18	157
comp255043_c0	1	p2	(CA)6	12	236	247	undetermined	GCAACCAACTACAAGCGCTT	59.689	20	CATCAGCAAGGCAAAGGAACA	59.385	21	229	59	287	GCAACCAACTACAAGCGCTT	59.689	20	TCAGCAAGGCAAAGGAACAA	58.226	20	227	59	285	AGCAACCAACTACAAGCGCT	60.535	20	CATCAGCAAGGCAAAGGAACA	59.385	21	230	58	287
comp6184_c0	1	p3	(TTC)5	15	236	250	undetermined	TCGCCTGATTATACGCCTCA	58.676	20	GGGCGGAATCTGGATTGAGT	59.819	20	162	174	335	TCGCCTGATTATACGCCTCA	58.676	20	AGGGCGGAATCTGGATTGAG	59.528	20	163	174	336	TCGCCTGATTATACGCCTCAA	59.316	21	GGGCGGAATCTGGATTGAGT	59.819	20	162	174	335
comp107834_c0	1	p1	(T)10	10	469	478	undetermined
comp82070_c0	1	p2	(AT)8	16	119	134	undetermined	TACAGAGCCTCCCTGCACT	59.921	19	GCCCTGGCTTAGCACAAGTA	60.035	20	174	1	174	GTACAGAGCCTCCCTGCAC	59.781	19	GCCCTGGCTTAGCACAAGTA	60.035	20	175	0	174	GTACAGAGCCTCCCTGCACT	61.261	20	GCCCTGGCTTAGCACAAGTA	60.035	20	175	0	174
comp99940_c0	1	p1	(A)13	13	2208	2220	undetermined
comp98951_c0	1	p1	(T)19	19	3135	3153	utr3
comp66908_c0	1	p1	(A)10	10	102	111	undetermined	TACCGCTGCGTTGAGGAAAA	60.25	20	TGCAGCATGAAGTTGGGGTT	60.47	20	215	3	217	TACCGCTGCGTTGAGGAAAA	60.25	20	TTGCAGCATGAAGTTGGGGT	60.47	20	216	3	218	TACCGCTGCGTTGAGGAAAA	60.25	20	GCAGCATGAAGTTGGGGTTT	59.319	20	214	3	216
comp112131_c0	1	p2	(TA)6	12	44	55	utr5
comp92435_c0	1	p3	(ATT)5	15	944	958	utr5	CGGAGATCATCGTTCACCGT	59.899	20	ATATTTAAATTTGACTTGGCGAAAAGT	57.295	27	165	824	988	TCGGAGATCATCGTTCACCG	59.619	20	ATATTTAAATTTGACTTGGCGAAAAGT	57.295	27	166	823	988	CGGAGATCATCGTTCACCGTA	59.667	21	ATATTTAAATTTGACTTGGCGAAAAGT	57.295	27	165	824	988
comp105249_c2	1	c	(AT)8agatgaagtattttgacatcttactgaactaggatttgatgaagggagaaac(A)11gggagtgattagttttttcgacggattcttttgtacaggaatgatgatttttccatgagagaattaagcaaaaataatgaat(TA)7ttaataattaggtaggtaagtatttgggaagcc(AGA)5	223	5	227	undetermined
comp83124_c0	1	p1	(A)10	10	307	316	undetermined	TGTCAGAACAGGTGGAAATGGA	59.559	22	ACAGGAAAAAGGAACGTAACCT	57.839	22	113	237	349	TGTCAGAACAGGTGGAAATGGA	59.559	22	TCAACAGGAAAAAGGAACGTAACC	59.664	24	116	237	352	TGTCAGAACAGGTGGAAATGGA	59.559	22	CAACAGGAAAAAGGAACGTAACCT	59.663	24	115	237	351
comp83124_c0	2	p1	(A)13	13	445	457	undetermined
comp77847_c1	1	p1	(T)14	14	10	23	undetermined
comp98916_c0	1	p2	(TC)10	20	123	142	utr5	TAACGTCTCGCTGCTTCTCC	59.829	20	TGGTTCTCTCCACAAGCACG	60.25	20	272	93	364	TAACGTCTCGCTGCTTCTCC	59.829	20	ACAAGCACGCCACCTATCAT	59.747	20	261	93	353	TCGCTGCTTCTCCTGCTTAG	59.826	20	TGGTTCTCTCCACAAGCACG	60.25	20	265	100	364
comp81461_c0	1	p1	(T)10	10	1	10	undetermined
comp54961_c0	1	c	(AT)6actgccataaaaaggtggaaaacaaac(A)14	53	152	204	undetermined
comp92693_c0	1	p1	(A)13	13	1	13	undetermined
comp92849_c0	1	p2	(AT)6	12	177	188	undetermined	TCGTCCCATATCTGAAATATGTATGA	57.639	26	ATTGTCACAACTTGGGGGCT	59.812	20	258	25	282	TCTGAAATATGTATGAATCTGTCGTGA	58.587	27	ATTGTCACAACTTGGGGGCT	59.812	20	248	35	282	CTGAAATATGTATGAATCTGTCGTGA	57.42	26	ATTGTCACAACTTGGGGGCT	59.812	20	247	36	282
comp108886_c0	1	p1	(A)17	17	1	17	undetermined
comp113250_c0	1	p1	(A)13	13	2484	2496	utr3
comp58034_c0	1	p1	(T)12	12	466	477	undetermined	ACCAGACAGAGGGAGTTGGT	60.105	20	ATTTTCCACCTCTTACAGTATCCT	57.107	24	229	276	504	GACAGAGGGAGTTGGTTGCA	59.891	20	ATTTTCCACCTCTTACAGTATCCT	57.107	24	225	280	504	AGACAGAGGGAGTTGGTTGC	59.602	20	ATTTTCCACCTCTTACAGTATCCT	57.107	24	226	279	504
comp112244_c0	1	p1	(A)16	16	1	16	utr3
comp112244_c0	2	p2	(AT)8	16	1870	1885	utr5
comp373910_c0	1	p3	(CTG)6	18	4	21	undetermined
comp116445_c1	1	p3	(AGA)6	18	1524	1541	utr3	ACGTTTCAGCGATGGCCTTA	60.037	20	GTCGCCAACAGTTCAACCAC	59.971	20	247	1420	1666	TCAGCGATGGCCTTAAGCTT	59.747	20	GTCGCCAACAGTTCAACCAC	59.971	20	242	1425	1666	TTCAGCGATGGCCTTAAGCT	59.747	20	GTCGCCAACAGTTCAACCAC	59.971	20	243	1424	1666
comp103552_c0	1	p3	(ATG)6	18	1	18	cds
comp94374_c0	1	p2	(TG)10	20	1045	1064	utr3
comp118431_c1	1	p3	(ATC)5	15	200	214	utr5	GCCCAGGTTCATACCCAACT	59.668	20	ATAGTAGAACCGCAGCCGTC	59.615	20	238	45	282	GCCCAGGTTCATACCCAACT	59.668	20	GATAGTAGAACCGCAGCCGT	59.615	20	239	45	283	ACGGTGGTAATTCCCGTTCA	59.314	20	TTTACGGGGATCGGTGAAGC	60.108	20	180	155	334
comp118431_c1	2	p2	(TC)8	16	1671	1686	utr3	CTTCCCCCATCGGAATGCTT	60.107	20	CATCGGCACCGGAAAGTAGT	60.108	20	235	1489	1723	CTTCCCCCATCGGAATGCTT	60.107	20	ACATCGGCACCGGAAAGTAG	60.108	20	236	1489	1724	TTCTTCCCCCATCGGAATGC	60.107	20	CATCGGCACCGGAAAGTAGT	60.108	20	237	1487	1723
comp118431_c1	3	p1	(A)10	10	1798	1807	utr3
comp120935_c0	1	p1	(A)12	12	385	396	utr5
comp68171_c0	1	p3	(ATA)6	18	1	18	undetermined
comp68171_c0	2	p1	(A)12	12	347	358	undetermined	TCCAAGAAAGTTGATGCGCA	58.397	20	TCCTCCAAACAAAGTGAGTTCCT	59.798	23	153	239	391	TTCCAAGAAAGTTGATGCGCA	59.047	21	TCCTCCAAACAAAGTGAGTTCCT	59.798	23	154	238	391	TCCAAGAAAGTTGATGCGCA	58.397	20	TCCTCCAAACAAAGTGAGTTCC	58.448	22	153	239	391
comp701_c1	1	p3	(TGC)5	15	120	134	undetermined	TTGTGCTGGCTAGTGACTGG	59.965	20	CCCCCATCAGCATTTCCACT	60.033	20	205	46	250	ACTGGAGAGCAGGACTGGAT	59.958	20	CCCCCATCAGCATTTCCACT	60.033	20	190	61	250	TTGTGCTGGCTAGTGACTGG	59.965	20	CATCAGCATTTCCACTGCCG	59.9	20	201	46	246
comp118621_c1	1	p1	(A)17	17	1339	1355	utr3	GCCACGGAAATTAGCACAGC	60.179	20	AGACCGCAAACTTCCAAGGA	59.528	20	274	1116	1389	GCCACGGAAATTAGCACAGC	60.179	20	CGAGACCGCAAACTTCCAAG	59.487	20	276	1116	1391	GCCACGGAAATTAGCACAGC	60.179	20	TTCCGAGACCGCAAACTTCC	60.602	20	279	1116	1394
comp114986_c0	1	c	(A)14tttgtttctaaaaatatcaaaattattcaaacctga(AT)6	62	1	62	utr3
comp102276_c0	1	p1	(T)17	17	2	18	undetermined
comp117388_c0	1	p1	(T)10	10	282	291	utr5	TCCCCTCTTTCTCTCTCCCG	60.033	20	GTTGCGTCGCGTTGTTGTTA	60.315	20	229	230	458	TCCCCTCTTTCTCTCTCCCG	60.033	20	TTGCGTCGCGTTGTTGTTAT	59.418	20	228	230	457	TCCCCTCTTTCTCTCTCCCG	60.033	20	ATTGAACGGCGAGTTTGGTG	59.409	20	141	230	370
comp326649_c0	1	p1	(A)12	12	1	12	undetermined
comp326649_c0	2	p1	(A)12	12	217	228	undetermined	TGCCAATGCATTTGTTTCCCC	60.271	21	AGCGACCTTTCCCATAGCTT	59.088	20	205	122	326	TGCCAATGCATTTGTTTCCCC	60.271	21	AAGCGACCTTTCCCATAGCT	59.088	20	206	122	327	CCAATGCATTTGTTTCCCCCA	59.65	21	AGCGACCTTTCCCATAGCTT	59.088	20	203	124	326
comp189139_c0	1	p1	(T)10	10	502	511	undetermined
comp91352_c0	1	p1	(A)10	10	1	10	undetermined
comp509284_c0	1	p2	(AT)7	14	216	229	undetermined	TGGTGGTTGGTTGGTTGGTT	60.252	20	CTCCACCATCAGTGCCTTGT	59.963	20	186	133	318	TTGGTGGTTGGTTGGTTGGT	60.252	20	CTCCACCATCAGTGCCTTGT	59.963	20	187	132	318	TGGTGGTTGGTTGGTTGGTT	60.252	20	TCCACCATCAGTGCCTTGTT	59.522	20	185	133	317
comp108075_c0	1	p1	(T)12	12	329	340	undetermined	TATGGATTCCAGGGCCTTCC	58.851	20	ATGCTCCTTCTTCCTCCGGA	60.326	20	236	133	368	GGCCTTCCCACAACTACAACT	60.203	21	ATGCTCCTTCTTCCTCCGGA	60.326	20	224	145	368	GGCCTTCCCACAACTACAAC	58.755	20	ATGCTCCTTCTTCCTCCGGA	60.326	20	224	145	368
comp101574_c0	1	p1	(T)17	17	1	17	undetermined
comp90139_c1	1	p1	(A)13	13	438	450	undetermined
comp113121_c1	1	p3	(CTC)5	15	559	573	cds	GCCATTACCACGTCCCATCA	60.107	20	TAACCGGTCTATGCACTCGC	59.898	20	277	435	711	GCCATTACCACGTCCCATCA	60.107	20	ACTCGCAATTTGGTGGGTCT	59.89	20	263	435	697	GCCATTACCACGTCCCATCA	60.107	20	CACTCGCAATTTGGTGGGTC	59.759	20	264	435	698
comp68099_c0	1	p1	(A)17	17	1092	1108	undetermined
comp111311_c1	1	p1	(A)19	19	5	23	utr3
comp104489_c1	1	p2	(TA)6	12	988	999	utr3	CAGATGTTGTCCGCATGTGC	60.179	20	CACACCAACAAGAAACCGGC	60.249	20	267	771	1037	TCCAGATGTTGTCCGCATGT	59.675	20	CACACCAACAAGAAACCGGC	60.249	20	269	769	1037	CAGATGTTGTCCGCATGTGC	60.179	20	CACCAACAAGAAACCGGCAA	59.542	20	265	771	1035
comp92642_c0	1	p1	(A)10	10	172	181	undetermined	TGCTGCTATCCAATCTGCTGA	59.512	21	TGTCTCCAAACAGACAGTCCT	58.601	21	210	50	259	TGCTGCTATCCAATCTGCTGA	59.512	21	TGTCTCCAAACAGACAGTCCTT	59.228	22	210	50	259	TGCTGCTATCCAATCTGCTG	58.037	20	TGTCTCCAAACAGACAGTCCT	58.601	21	210	50	259
comp110847_c0	1	p2	(AT)8	16	1	16	undetermined
comp110847_c0	2	p1	(A)15	15	3320	3334	undetermined
comp115242_c1	1	p2	(AT)10	20	1	20	undetermined
comp115242_c1	2	p1	(T)12	12	283	294	undetermined
comp100072_c0	1	p2	(AT)8	16	2	17	utr3
comp100072_c0	2	p2	(TA)8	16	239	254	utr3	TTCAGTGTCCACATGCACCA	59.818	20	GGGGTAAGCACATTGGTGGA	59.961	20	270	152	421	TCAGTGTCCACATGCACCAT	59.599	20	GGGGTAAGCACATTGGTGGA	59.961	20	269	153	421	TTCAGTGTCCACATGCACCA	59.818	20	GGGGGTAAGCACATTGGTGG	60.97	20	271	152	422
comp100507_c0	1	c	(T)13acaagattacaaatgacctgaagtcctatctcctcaatgtcacaatgaattacactattagtcaatgatataatacattctagc(A)16	113	176	288	undetermined
comp92087_c0	1	p3	(CTT)5	15	557	571	undetermined	GCACTGATTCCAAAGCCTGC	60.109	20	CCTCCACACCAGGACAACAG	60.25	20	270	396	665	TGGCACTGATTCCAAAGCCT	59.887	20	CCTCCACACCAGGACAACAG	60.25	20	272	394	665	GCACTGATTCCAAAGCCTGC	60.109	20	ACACCAGGACAACAGCAGTG	60.464	20	265	396	660
comp106515_c0	1	p3	(TTG)5	15	1735	1749	utr3	GCGTCGTAGATCCCTTGGTT	59.825	20	TCTCAAGCCTAGCACATGCC	60.108	20	260	1594	1853	GCGTCGTAGATCCCTTGGTT	59.825	20	TCAAGCCTAGCACATGCCAT	59.743	20	258	1594	1851	GCGTCGTAGATCCCTTGGTT	59.825	20	CAAGCCTAGCACATGCCATG	59.616	20	257	1594	1850
comp106515_c0	2	p2	(AT)10	20	2107	2126	utr3
comp116628_c0	1	p1	(T)13	13	1	13	utr3
comp76087_c0	1	p1	(A)10	10	248	257	undetermined	CAATCCCTCCCTCCAGGTTG	59.743	20	AGGTCTTGTACGCTCAAACCT	59.307	21	279	4	282	CAATCCCTCCCTCCAGGTTG	59.743	20	GGTCTTGTACGCTCAAACCTG	59.201	21	278	4	281	CAATCCCTCCCTCCAGGTTG	59.743	20	CAGGTCTTGTACGCTCAAACC	59.201	21	280	4	283
comp70120_c0	1	p2	(AT)6	12	209	220	undetermined
comp80845_c0	1	p1	(T)17	17	13	29	undetermined
comp122896_c0	1	c	(TA)8cacacacgtaaaattatacgtacagcttctctgta(AT)8	67	1	67	undetermined
comp424940_c0	1	p1	(A)16	16	1	16	undetermined
comp424940_c0	2	p2	(AT)8	16	218	233	undetermined
comp108014_c1	1	p1	(A)15	15	1	15	undetermined
comp108014_c1	2	p1	(T)11	11	134	144	undetermined
comp118787_c0	1	p1	(T)12	12	1688	1699	utr3	CATTGGTTCCGGGACTGGAA	59.962	20	AGCTCTGCTCTGCAACATTT	58.093	20	280	1495	1774	GGGACTGGAATCCTCCTTGC	60.107	20	AGCTCTGCTCTGCAACATTT	58.093	20	270	1505	1774	GTTCCGGGACTGGAATCCTC	59.822	20	AGCTCTGCTCTGCAACATTT	58.093	20	275	1500	1774
comp863883_c0	1	p3	(TGT)7	21	1	21	undetermined
comp1226292_c0	1	p2	(AT)8	16	1	16	undetermined
comp1226292_c0	2	p2	(AT)8	16	210	225	undetermined
comp111581_c0	1	p1	(A)11	11	2095	2105	utr5	CCGCCATGGAAAAAGAAGTCC	59.798	21	ACACGCATTAACTAACAAAAGGCA	59.963	24	239	1898	2136	TTCTGTTGCTTCGACGTTGT	58.353	20	ACACGCATTAACTAACAAAAGGCA	59.963	24	265	1872	2136	CCGCCATGGAAAAAGAAGTCC	59.798	21	ACGCATTAACTAACAAAAGGCAGA	59.483	24	237	1898	2134
comp492841_c0	1	p1	(T)10	10	81	90	undetermined	AGTCCCAAAAAGGAGTAAGCACT	59.862	23	CCCAGCAAAGAATCAATGGCA	59.449	21	229	10	238	AGTCCCAAAAAGGAGTAAGCACT	59.862	23	GCAAAGAATCAATGGCACCCT	59.448	21	225	10	234	AGTCCCAAAAAGGAGTAAGCACT	59.862	23	AGCAAAGAATCAATGGCACCC	59.448	21	226	10	235
comp111311_c0	1	p1	(A)18	18	303	320	undetermined
comp112963_c1	1	p1	(A)15	15	1	15	utr5
comp119633_c6	1	p2	(CA)6	12	211	222	undetermined	GAAGTGCTGCAGTCACCTCT	59.965	20	TGCACCATCGCCTTTATGACT	60.065	21	155	111	265	TGAAGTGCTGCAGTCACCTC	60.25	20	TGCACCATCGCCTTTATGACT	60.065	21	156	110	265	TGCCCTAAAGATGCGGCTTT	60.323	20	TGCACCATCGCCTTTATGACT	60.065	21	115	151	265
comp119633_c6	2	p3	(AGT)6	18	332	349	undetermined	AGTCATAAAGGCGATGGTGCA	60.065	21	GCAATCAAAGAGAGGAAACCGT	59.186	22	190	245	434	AGTCATAAAGGCGATGGTGCA	60.065	21	AGCAATCAAAGAGAGGAAACCG	58.923	22	191	245	435	GTCATAAAGGCGATGGTGCA	58.621	20	GCAATCAAAGAGAGGAAACCGT	59.186	22	189	246	434
comp116627_c0	1	c	(A)17tgaaactagaagaaattcaactg(A)10	50	1	50	undetermined
comp3293_c0	1	p3	(CAG)5	15	284	298	cds	TTTGATCCACCAGACCACGG	59.964	20	GTCAAAGTCCTCGTCGCTCT	59.759	20	156	197	352	CCACGGCTTTGATACGGACT	60.108	20	GTCAAAGTCCTCGTCGCTCT	59.759	20	142	211	352	AGACCACGGCTTTGATACGG	60.108	20	GTCAAAGTCCTCGTCGCTCT	59.759	20	145	208	352
comp94646_c0	1	p2	(AG)9	18	2	19	utr5
comp94646_c0	2	c	(T)12aatagtttttttttctttccttagattttcttttaacctt(A)15	67	1643	1709	utr3
comp53823_c0	1	p1	(A)18	18	1	18	utr5
comp108797_c3	1	c	(T)10ggat(A)18	32	1213	1244	utr3
comp109579_c0	1	p2	(AT)8	16	184	199	undetermined	ACCCCCTTCAGAAATCACTGAG	59.693	22	TGCAGCTGACCAATGTGCAT	60.896	20	237	120	356	ACCCCCTTCAGAAATCACTGA	58.652	21	TGCAGCTGACCAATGTGCAT	60.896	20	237	120	356	ACCCCCTTCAGAAATCACTGAG	59.693	22	TGCACTGTATTCTGCAGCTGA	59.998	21	249	120	368
comp60669_c0	1	p1	(A)18	18	424	441	undetermined
comp610504_c0	1	p1	(A)10	10	370	379	undetermined	CGGCAAGCAAAGAGGATTACG	59.937	21	CGCTCCCACTCTTGATAATGA	57.541	21	185	241	425	AGGAGAGGTGATAGTGAGCGT	60.064	21	CGCTCCCACTCTTGATAATGA	57.541	21	145	281	425	GGAGAGGTGATAGTGAGCGT	58.605	20	CGCTCCCACTCTTGATAATGA	57.541	21	144	282	425
comp100104_c0	1	p1	(T)18	18	1715	1732	utr5
comp86205_c0	1	p1	(A)18	18	1	18	undetermined
comp86205_c0	2	p2	(GT)7	14	134	147	undetermined	CCTCAGCCATACCTGCTCAA	59.457	20	GGGGTTTGTCTGGGAAGGAG	59.962	20	189	110	298	CCTCAGCCATACCTGCTCAA	59.457	20	CTCATGGAAGGCAAAGGGGT	59.96	20	228	110	337	CCTCAGCCATACCTGCTCAA	59.457	20	ACTCATGGAAGGCAAAGGGG	59.96	20	229	110	338
comp104936_c1	1	p1	(A)17	17	1	17	utr5
comp104936_c1	2	p3	(CCA)5	15	155	169	utr5	GCATGGTGGATTTGGACAGC	59.826	20	AACTGTTCGGCTGTACGAGG	60.039	20	263	67	329	GCATGGTGGATTTGGACAGC	59.826	20	AGGAACTGTTCGGCTGTACG	60.039	20	266	67	332	GCATGGTGGATTTGGACAGC	59.826	20	GGAACTGTTCGGCTGTACGA	60.039	20	265	67	331
comp104936_c1	3	p3	(ACT)7	21	842	862	cds	AGGTATGAAATTAGCTGCTACTCCA	59.633	25	TCCCGCTAGCATGTCCAGTA	60.397	20	280	693	972	AGGTATGAAATTAGCTGCTACTCCA	59.633	25	CCCGCTAGCATGTCCAGTAA	59.536	20	279	693	971	GGTATGAAATTAGCTGCTACTCCA	58.389	24	TCCCGCTAGCATGTCCAGTA	60.397	20	279	694	972
comp101718_c0	1	p1	(G)20	20	1	20	utr3
comp78882_c0	1	p1	(A)15	15	1890	1904	utr3
comp83038_c0	1	p1	(A)19	19	559	577	undetermined
comp23215_c0	1	p1	(T)11	11	42	52	undetermined	GTTCACGCAAATGATAGGTTAAAGT	58.391	25	TGGCAACCAAATGATGCAGC	60.037	20	151	0	150	TCACGCAAATGATAGGTTAAAGTT	57.189	24	TGGCAACCAAATGATGCAGC	60.037	20	149	2	150	TTCACGCAAATGATAGGTTAAAGT	57.189	24	TGGCAACCAAATGATGCAGC	60.037	20	150	1	150
comp124667_c0	1	p1	(A)19	19	1	19	undetermined
comp51570_c0	1	p1	(A)16	16	970	985	utr3
comp118994_c1	1	p1	(T)20	20	1026	1045	utr5	ATGCGTTGTCATGTGACCCT	59.963	20	TGCAGCATTGAGTGTCGAGA	59.682	20	279	846	1124	TGTCATGTGACCCTCTCCCT	59.883	20	TGCAGCATTGAGTGTCGAGA	59.682	20	273	852	1124	CATGCGTTGTCATGTGACCC	59.831	20	TGCAGCATTGAGTGTCGAGA	59.682	20	280	845	1124
comp118994_c1	2	p3	(AGG)5	15	1311	1325	utr5	TCTCGACACTCAATGCTGCA	59.682	20	GCGGCCCAAATCCAAAAACA	60.25	20	277	1105	1381	TCATTGAGCGACTGATGGGT	59.095	20	TCGGGATTTCAGCAGCCTTT	59.962	20	227	1223	1449	GCTCATTGAGCGACTGATGG	59.064	20	TCGGGATTTCAGCAGCCTTT	59.962	20	229	1221	1449
comp118994_c1	3	p3	(TGA)5	15	1601	1615	utr5	AAAGGCTGCTGAAATCCCGA	59.962	20	AAATCCGAACCATGTCCGGT	59.673	20	253	1430	1682	CAAGGTGAAAAGACGGGGGA	59.89	20	AAATCCGAACCATGTCCGGT	59.673	20	182	1501	1682	ACAAGGTGAAAAGACGGGGG	60.179	20	AAATCCGAACCATGTCCGGT	59.673	20	183	1500	1682
comp118994_c1	4	p2	(CA)9	18	2326	2343	utr5	ACGCCATGAATACACCACCA	59.673	20	GGCACAACACACAACACACA	59.758	20	183	2242	2424	ACGCCATGAATACACCACCA	59.673	20	GGGCACAACACACAACACAC	60.458	20	184	2242	2425	ACGCCATGAATACACCACCA	59.673	20	AAGGGCACAACACACAACAC	59.47	20	186	2242	2427
comp150210_c0	1	p1	(T)14	14	1	14	undetermined
comp117326_c1	1	p3	(TCT)7	21	1	21	utr3
comp117326_c1	2	p1	(T)10	10	414	423	utr3	GCCCCCTTTCAGCAGATTCT	60.034	20	AATGTCTGTCGGTTCACCCC	59.964	20	148	329	476	AGCCCCCTTTCAGCAGATTC	60.034	20	AATGTCTGTCGGTTCACCCC	59.964	20	149	328	476	GAAGCCCCCTTTCAGCAGAT	60.034	20	AATGTCTGTCGGTTCACCCC	59.964	20	151	326	476
comp117326_c1	3	p1	(A)10	10	3264	3273	utr5	CCATGTCAAGACACCGTCCA	59.965	20	GCCGCCACTACCATTTGAAG	59.548	20	201	3203	3403	GTCCAGCAGAATTCCACGGA	60.036	20	GCCGCCACTACCATTTGAAG	59.548	20	186	3218	3403	GCAGAATTCCACGGAATGCG	60.248	20	GCCGCCACTACCATTTGAAG	59.548	20	181	3223	3403
comp87305_c0	1	p2	(TA)9	18	1	18	undetermined
comp115025_c0	1	p1	(A)21	21	1	21	utr5
comp530071_c0	1	p2	(AT)6	12	90	101	undetermined
comp103381_c0	1	p2	(AT)8	16	1669	1684	undetermined	TTCCGGGGCTTAATATGCCC	59.888	20	TGGCATAAAGTAGGGAAAGGAA	57.061	22	199	1543	1741	TGGGTTTCAGGAGTGCAACA	59.743	20	TGGCATAAAGTAGGGAAAGGAA	57.061	22	255	1487	1741	CCGGGGCTTAATATGCCCTC	60.323	20	TGGCATAAAGTAGGGAAAGGAA	57.061	22	197	1545	1741
comp100974_c0	1	p1	(T)10	10	1869	1878	cds	TTTCCTGCTGTTGCCATTGC	59.966	20	GAGGCGGTGGTATCGTTGAT	59.896	20	160	1760	1919	TTTCCTGCTGTTGCCATTGC	59.966	20	ACGCAGATGGTAGAGGCAAC	60.108	20	256	1760	2015	TCCTGCTGTTGCCATTGCTA	59.962	20	GAGGCGGTGGTATCGTTGAT	59.896	20	158	1762	1919
comp114719_c2	1	p2	(TA)7	14	1	14	undetermined
comp114719_c2	2	p1	(A)14	14	302	315	undetermined
comp111868_c0	1	p1	(T)10	10	26	35	utr5	GCAACTGTAGATCTGTTTTGCCT	59.496	23	AGGGTTGAGTCAGCATCTGC	60.036	20	276	0	275	GCAACTGTAGATCTGTTTTGCCT	59.496	23	TGCTGACTCGGTAGTTGCAG	60.038	20	148	0	147	GCAACTGTAGATCTGTTTTGCCT	59.496	23	CTGCTGACTCGGTAGTTGCA	60.038	20	149	0	148
comp119113_c0	1	p1	(A)10	10	182	191	undetermined	GACTCATATAGCCCAGCACCT	59.026	21	CGAACAATTGAGGCTGCTTGT	59.732	21	193	135	327	GACTCATATAGCCCAGCACCT	59.026	21	ACGAACAATTGAGGCTGCTTG	59.732	21	194	135	328	AGACTCATATAGCCCAGCACC	59.026	21	CGAACAATTGAGGCTGCTTGT	59.732	21	194	134	327
comp117366_c1	1	p5	(TTGGA)5	25	3464	3488	utr5	GGGCACAGAAGAAGGATGCT	60.035	20	TGTTCATTAGAGCCAGGCCG	60.108	20	251	3262	3512	AAGGATGCTGAACTTCGCCA	59.963	20	TGTTCATTAGAGCCAGGCCG	60.108	20	240	3273	3512	AATCACTGAGTGCTGCACCA	59.891	20	TGTTCATTAGAGCCAGGCCG	60.108	20	213	3300	3512
comp100704_c0	1	p1	(T)18	18	1	18	utr3
comp103513_c1	1	p1	(A)18	18	6	23	undetermined
comp117062_c0	1	p1	(A)20	20	1	20	undetermined
comp117062_c0	2	p1	(A)11	11	3237	3247	undetermined	TTGCCCCTCTGAACATCCAA	59.223	20	TGCTTGTGCCATTTTCGCTT	59.611	20	252	3196	3447	TTGCCCCTCTGAACATCCAA	59.223	20	TTGCTTGTGCCATTTTCGCT	59.611	20	253	3196	3448	TGCCCCTCTGAACATCCAAT	58.998	20	TGCTTGTGCCATTTTCGCTT	59.611	20	251	3197	3447
comp117062_c0	3	p1	(A)15	15	3739	3753	undetermined
comp73360_c0	1	p1	(T)10	10	886	895	utr3	TCACAGGTGCAGCATTAGCA	59.963	20	ACAAGAATTTGAAACTTCCACTGGA	59.344	25	236	763	998	GGGGCAGCAGTATCAGTAGC	60.25	20	ACAAGAATTTGAAACTTCCACTGGA	59.344	25	165	834	998	TCACAGGTGCAGCATTAGCA	59.963	20	ACTTCCACTGGATAAAAACATCCT	58.108	24	223	763	985
comp73360_c0	2	p1	(T)19	19	1023	1041	utr3
comp114487_c2	1	p1	(T)19	19	1	19	undetermined
comp114487_c2	2	p1	(A)11	11	802	812	undetermined	GTTCCACCAGTCTGAGCTCC	60.037	20	AGCTAATTAAAGTGTGAGCAGGT	58.089	23	271	604	874	TCCACCAGTCTGAGCTCCTT	60.179	20	AGCTAATTAAAGTGTGAGCAGGT	58.089	23	269	606	874	TTCCACCAGTCTGAGCTCCT	60.179	20	AGCTAATTAAAGTGTGAGCAGGT	58.089	23	270	605	874
comp111598_c0	1	p1	(T)10	10	357	366	undetermined	TCTTGACAATGCATTTTCCCCA	58.762	22	TGGAAAGAAATCAGGAAATGGCA	58.841	23	133	330	462	TCTTGACAATGCATTTTCCCCA	58.762	22	CTGGAAAGAAATCAGGAAATGGCA	59.779	24	134	330	463	TCTTGACAATGCATTTTCCCCA	58.762	22	TCTGGAAAGAAATCAGGAAATGGC	59.536	24	135	330	464
comp94963_c0	1	c	(TC)6tatatataaattctatgactctgcttttgtgctaatgaaagtgttgatgttggttttgctctctc(A)10	87	1219	1305	utr3
comp59095_c0	1	p3	(TTG)5	15	1239	1253	undetermined	TCTTTCACTTGCAACTGCGC	59.971	20	GCTTAGCAGCAATTGGAGCA	59.187	20	233	1136	1368	TACCTTGTTCCAGCGAACCC	59.964	20	GCTTAGCAGCAATTGGAGCA	59.187	20	156	1213	1368	CCGCCTCTACCTTGTTCCAG	60.108	20	GCTTAGCAGCAATTGGAGCA	59.187	20	163	1206	1368
comp108451_c1	1	p2	(GA)8	16	143	158	undetermined	CTCCCCCTTTCTTCTGCCTG	60.035	20	GGACGCTTTGAGGAACCAGA	59.965	20	205	110	314	CTCCCCCTTTCTTCTGCCTG	60.035	20	GAGGACGCTTTGAGGAACCA	59.965	20	207	110	316	CTCCCCCTTTCTTCTGCCTG	60.035	20	AGGACGCTTTGAGGAACCAG	59.965	20	206	110	315
comp119268_c1	1	p2	(TC)8	16	5	20	undetermined
comp119268_c1	2	p2	(AT)8	16	428	443	undetermined
comp120983_c0	1	p1	(T)17	17	2	18	utr3
comp73195_c0	1	c	(TA)10aaggaatattatt(A)14ccccagaattcacaaggtgatgattgtccaaaaaac(A)14tacatacatataaaaatataaatattatgaagatttccagagagagaaacgaggaccattacacttcttgatcttcgtctttgtcgtcttcac(AGG)5	205	1	205	undetermined
comp73195_c0	2	p4	(TGTA)5	20	323	342	undetermined	TTCACAGGAGGAGGAGGAGG	59.958	20	TCCAAACAGTTTGTAATCTCCCCA	60.141	24	185	185	369	TTCACAGGAGGAGGAGGAGG	59.958	20	CCAAACAGTTTGTAATCTCCCCA	58.851	23	184	185	368	TGGGATCTCGGAGGGAACAA	60.253	20	TCCAAACAGTTTGTAATCTCCCCA	60.141	24	157	213	369
comp73195_c0	3	p3	(AGA)6	18	479	496	undetermined	AAAGCTTTCACAGTTGTGCAT	57.193	21	AGAAGTTCCGCGGGAGAAAG	60.037	20	104	435	538	AAAGCTTTCACAGTTGTGCAT	57.193	21	GAAGTTCCGCGGGAGAAAGA	60.038	20	103	435	537	AAAGCTTTCACAGTTGTGCAT	57.193	21	GAGAAGTTCCGCGGGAGAAA	60.038	20	105	435	539
comp309697_c0	1	p1	(G)18	18	1	18	undetermined
comp93947_c1	1	p2	(GA)10	20	1	20	undetermined
comp114653_c1	1	c	(T)12ccccctttttaatctgtaaattgttggttttcttgctcaagcc(T)10	65	211	275	undetermined	TCCTTTTCTCCTGTTTCTGGGA	58.947	22	ACACCAGTGCCAGAAAGTCC	60.179	20	238	97	334	CCTTTTCTCCTGTTTCTGGGAGA	59.927	23	ACACCAGTGCCAGAAAGTCC	60.179	20	237	98	334	TCCTTTTCTCCTGTTTCTGGGAG	59.927	23	ACACCAGTGCCAGAAAGTCC	60.179	20	238	97	334
comp114653_c1	2	p1	(T)10	10	601	610	undetermined	TCGGTTTCTTGCTAGGGGTT	58.938	20	ACTGACGATCCAGGACTCCT	59.667	20	183	569	751	ATCGGTTTCTTGCTAGGGGT	58.714	20	ACTGACGATCCAGGACTCCT	59.667	20	184	568	751	TCGGTTTCTTGCTAGGGGTTT	59.578	21	ACTGACGATCCAGGACTCCT	59.667	20	183	569	751
comp114653_c1	3	p3	(GGA)5	15	1137	1151	undetermined	GGAAGCCCCTCTCGTCAGTA	60.684	20	CACAGCACCTTGAAACAGGC	59.969	20	217	1078	1294	GGAAGCCCCTCTCGTCAGTA	60.684	20	GCTTCTTTTCTTGCCCAGGC	60.038	20	167	1078	1244	GGAAGCCCCTCTCGTCAGTA	60.684	20	TCTGTCCTGCCTACTGAGCT	59.96	20	184	1078	1261
comp114653_c1	4	p3	(GCT)6	18	3199	3216	cds	TAAGGGGGCAGCTAGTGGAT	60.03	20	CCAAAGCAGTAAGGAGGGGG	60.034	20	259	3073	3331	TAAGGGGGCAGCTAGTGGAT	60.03	20	CCCAAAGCAGTAAGGAGGGG	60.034	20	260	3073	3332	AGCTAGTGGATGCAGGGAGA	60.032	20	CCAAAGCAGTAAGGAGGGGG	60.034	20	250	3082	3331
comp105585_c0	1	p2	(AT)9	18	536	553	utr3
comp194415_c0	1	c	(T)14ggttctcagaaattgcttatatttcttgtttgttttttcaagtttcatagattatag(T)18	89	649	737	undetermined
comp114164_c0	1	p1	(T)10	10	3421	3430	utr3	TGCCCATCTTCACGGTCTTC	60.036	20	ACGACTACATTTTATTGCAGGGA	58.161	23	261	3206	3466	ATCTGTGCCCATCTTCACGG	60.108	20	ACGACTACATTTTATTGCAGGGA	58.161	23	266	3201	3466	GCCCATCTTCACGGTCTTCT	59.749	20	ACGACTACATTTTATTGCAGGGA	58.161	23	260	3207	3466
comp114164_c0	2	p2	(GT)7	14	3804	3817	utr3	ACACAGGCTTTTTCGGGAGG	60.537	20	CAGTGTGCAAATTCCGGCAA	59.968	20	123	3779	3901	ACACAGGCTTTTTCGGGAGG	60.537	20	AGTGTGCAAATTCCGGCAAC	59.968	20	122	3779	3900	ACACAGGCTTTTTCGGGAGG	60.537	20	GCAAATTCCGGCAACCCAAT	60.036	20	117	3779	3895
comp114164_c0	3	p2	(AC)6	12	4970	4981	utr3	CTTCCGTGTGCTCATCAGGT	60.037	20	TCCACCTTTCTTTTCAAACATTCCA	59.576	25	183	4828	5010	GGAAGCGTGAAACGGGAAAG	59.763	20	TCCACCTTTCTTTTCAAACATTCCA	59.576	25	246	4765	5010	TGCGTAATGTGCCTAACGGA	59.753	20	TCCACCTTTCTTTTCAAACATTCCA	59.576	25	222	4789	5010
comp104935_c0	1	p2	(TA)8	16	1	16	utr3
comp104935_c0	2	p1	(A)12	12	855	866	utr5
comp97605_c0	1	p1	(A)17	17	1	17	utr5
comp103969_c0	1	p1	(A)22	22	7265	7286	undetermined
comp62715_c0	1	p1	(A)15	15	4	18	undetermined
comp118209_c0	1	p3	(CGG)5	15	47	61	utr5	AAGATTTCGGAGGCAGAGGC	60.107	20	ATAGTGACCTTGGCACCACC	59.672	20	199	18	216	AAGATTTCGGAGGCAGAGGC	60.107	20	TCACCTGGCACCAAACTCTT	59.449	20	280	18	297	AAGATTTCGGAGGCAGAGGC	60.107	20	CACCTGGCACCAAACTCTTG	59.33	20	279	18	296
comp98814_c0	1	p1	(T)18	18	730	747	undetermined
comp51634_c0	1	p2	(TA)8	16	1	16	undetermined
comp80018_c0	1	p2	(AT)6	12	1	12	utr5
comp80018_c0	2	p2	(AG)6	12	887	898	utr3
comp109926_c0	1	p3	(GAA)5	15	732	746	cds	GTTTGTGGGCAGAGGAGGAA	59.89	20	CGCCGTGATTCTTCCCTGTT	60.674	20	237	700	936	TGGGCAGAGGAGGAAGAAGA	59.883	20	CGCCGTGATTCTTCCCTGTT	60.674	20	232	705	936	TGTGTTTGTGGGCAGAGGAG	60.179	20	CGCCGTGATTCTTCCCTGTT	60.674	20	240	697	936
comp101642_c0	1	p1	(A)12	12	103	114	undetermined	GCTCACAGAAAAGACCCCCA	59.89	20	TCGGCACTTGCTTATGTTCTCT	60.028	22	249	76	324	CACAGAAAAGACCCCCACCA	59.815	20	TCGGCACTTGCTTATGTTCTCT	60.028	22	246	79	324	ACGCTCACAGAAAAGACCCC	60.25	20	TCGGCACTTGCTTATGTTCTCT	60.028	22	251	74	324
comp1022113_c0	1	p1	(A)10	10	15	24	undetermined
comp556877_c0	1	p3	(GAA)7	21	1	21	utr5
comp116365_c0	1	p2	(TA)9	18	4228	4245	utr5
comp50632_c0	1	p2	(TA)9	18	1	18	undetermined
comp52506_c0	1	p1	(A)17	17	1	17	undetermined
comp52506_c0	2	p2	(AT)6	12	341	352	undetermined	TGAGCAGGTTTCTGTGGAGG	59.602	20	TGCAACCGCTGAGAAATCCA	60.251	20	274	279	552	GAGCAGGTTTCTGTGGAGGT	59.602	20	TGCAACCGCTGAGAAATCCA	60.251	20	273	280	552	TGAGCAGGTTTCTGTGGAGG	59.602	20	GCAACCGCTGAGAAATCCAG	59.551	20	273	279	551
comp52506_c0	3	p1	(T)18	18	586	603	undetermined
comp57743_c0	1	p1	(T)11	11	289	299	undetermined	CTCCCGAGTCTTTTGCTGGT	59.965	20	AGCCAACCCCTCAAGAACAA	59.444	20	202	151	352	CTCCCGAGTCTTTTGCTGGT	59.965	20	AAGCCAACCCCTCAAGAACA	59.444	20	203	151	353	TCTCCCGAGTCTTTTGCTGG	59.678	20	AGCCAACCCCTCAAGAACAA	59.444	20	203	150	352
comp145402_c0	1	p2	(AT)8	16	92	107	undetermined	TCTAAACCCTAATCAATACACCCCT	59.026	25	CGCACACACACTCACTCTCT	59.969	20	279	36	314	TCTAAACCCTAATCAATACACCCCT	59.026	25	ACGCACACACACTCACTCTC	60.249	20	280	36	315	TCTAAACCCTAATCAATACACCCC	57.743	24	CGCACACACACTCACTCTCT	59.969	20	279	36	314
comp108960_c1	1	p3	(TGA)5	15	9	23	cds
comp108960_c1	2	p3	(GAA)6	18	612	629	utr5
comp87232_c2	1	p1	(T)15	15	1	15	undetermined
comp87232_c2	2	p1	(A)12	12	244	255	undetermined	ACACAAAGTGAACAGGGCAA	58.154	20	TCACGTGCTGAGATCAAATGA	57.682	21	174	107	280	AACACAAAGTGAACAGGGCA	58.154	20	TCACGTGCTGAGATCAAATGA	57.682	21	175	106	280	ACACAAAGTGAACAGGGCAA	58.154	20	TCTTCACGTGCTGAGATCAAA	57.615	21	177	107	283
comp115702_c1	1	p1	(A)13	13	1	13	utr5
comp115702_c1	2	p1	(C)11	11	442	452	utr5	GCAGCTGTTTTTGATGGCCA	59.966	20	ACAACAGCGCACATCAAACA	59.262	20	142	351	492	GCAGCTGTTTTTGATGGCCA	59.966	20	ACAACAACAGCGCACATCAA	59.262	20	145	351	495	GCAGCTGTTTTTGATGGCCA	59.966	20	AACAACAACAGCGCACATCA	59.262	20	146	351	496
comp115702_c1	3	p2	(TA)10	20	1690	1709	utr3	GTTGGTTTCGTGTCGGTTGG	59.972	20	AGGCGACGTGATTCTTGGAA	59.68	20	261	1560	1820	GTTGGTTTCGTGTCGGTTGG	59.972	20	CAGGCGACGTGATTCTTGGA	60.39	20	262	1560	1821	GTTGGTTTCGTGTCGGTTGG	59.972	20	TCAGGCGACGTGATTCTTGG	60.39	20	263	1560	1822
comp114709_c0	1	p2	(AT)11	22	711	732	utr3	TGGCCTCAAAAACATTGGCG	59.967	20	GGAATGGGGAAGTCCATGGG	60.106	20	250	670	919	GGCCTCAAAAACATTGGCGT	59.967	20	GGAATGGGGAAGTCCATGGG	60.106	20	249	671	919	TGGCCTCAAAAACATTGGCG	59.967	20	GAAGGATGGATTGCTTGGGC	59.251	20	213	670	882
comp101903_c0	1	p1	(A)16	16	463	478	undetermined
comp319448_c0	1	p1	(T)19	19	428	446	utr3
comp121334_c0	1	p1	(A)19	19	1	19	utr3
comp109236_c0	1	p1	(T)15	15	1	15	undetermined
comp1815232_c0	1	p1	(A)10	10	200	209	utr5
comp73785_c0	1	p2	(TG)10	20	1142	1161	undetermined
comp105879_c1	1	p1	(T)12	12	368	379	undetermined
comp94581_c0	1	c	(T)10aatcccgactcgaacccacaaatgttccatagatgagcctgctactgattatctgcaggattggtt(TA)8	92	623	714	undetermined
comp94733_c1	1	p1	(A)15	15	609	623	undetermined
comp115990_c0	1	p1	(G)11	11	2074	2084	undetermined	GCCGGTCACTTTTTCAGAAGC	60.335	21	CCTCCTTGTGCTAGGCAGAA	59.385	20	205	1960	2164	GCCGGTCACTTTTTCAGAAGC	60.335	21	CCTCCTTGTGCTAGGCAGAAT	59.789	21	205	1960	2164	TGCCGGTCACTTTTTCAGAAG	59.053	21	CCTCCTTGTGCTAGGCAGAA	59.385	20	206	1959	2164
comp97437_c2	1	p2	(AC)6	12	500	511	undetermined
comp105160_c0	1	p1	(A)17	17	2290	2306	utr3
comp66177_c0	1	p3	(CAG)5	15	11	25	undetermined
comp52247_c0	1	p1	(T)12	12	130	141	undetermined	TCCACAAGTCAGCAAAGCCA	60.107	20	TGCTGCTAAGAACTGCGACA	59.967	20	151	76	226	AGTCAGCAAAGCCAGCTTCT	59.89	20	TGCTGCTAAGAACTGCGACA	59.967	20	145	82	226	TCCACAAGTCAGCAAAGCCA	60.107	20	AAGAACTGCGACAGCCTTCA	59.893	20	144	76	219
comp46596_c0	1	p1	(A)19	19	309	327	undetermined
comp978513_c0	1	p3	(CCT)5	15	236	250	undetermined	CTCCTCCTCCTCCTTCTGCT	60.032	20	CGTGTGGCTGAGGAGCTC	60.126	18	117	158	274	TCTCCTCCTCCTCCTTCTGC	60.033	20	CGTGTGGCTGAGGAGCTC	60.126	18	118	157	274	CTCCTCCTCCTTCTGCTTGC	60.108	20	CGTGTGGCTGAGGAGCTC	60.126	18	114	161	274
comp95488_c1	1	p1	(T)11	11	426	436	undetermined	CAGTGGAACTGCCTCTTGGA	59.602	20	GACTTCGCCTCAACACAAAGA	58.79	21	280	181	460	CAGTGGAACTGCCTCTTGGA	59.602	20	ACTTCGCCTCAACACAAAGA	57.674	20	279	181	459	AGTGGAACTGCCTCTTGGAG	59.31	20	AGACTTCGCCTCAACACAAAGA	60.159	22	280	182	461
comp102293_c0	1	p1	(A)15	15	1	15	undetermined
comp119406_c1	1	p1	(T)21	21	1	21	undetermined
comp119406_c1	2	p1	(A)12	12	519	530	undetermined	TGCTTCAGACTGCTTTCTTGT	58.077	21	TTGGATCCCAACAGACGTCC	59.676	20	280	424	703	TGCTTCAGACTGCTTTCTTGT	58.077	21	GTCCCCCACCTGGAAAAGAA	59.519	20	264	424	687	TGCTTCAGACTGCTTTCTTGTT	58.718	22	TTGGATCCCAACAGACGTCC	59.676	20	280	424	703
comp119406_c1	3	p1	(A)10	10	1166	1175	undetermined	GTCCCTTCTTCACAGCCTGA	59.313	20	GCCTCAGTTCAACACCTCGA	59.966	20	151	1099	1249	AGTCCCTTCTTCACAGCCTG	59.31	20	GCCTCAGTTCAACACCTCGA	59.966	20	152	1098	1249	GTCCCTTCTTCACAGCCTGA	59.313	20	TGCCTCAGTTCAACACCTCG	60.25	20	152	1099	1250
comp119406_c1	4	p1	(T)14	14	3658	3671	utr3
comp48464_c0	1	c	(T)16ccttttaagtatgggagctcttaa(GT)8	56	1	56	undetermined
comp57989_c0	1	p1	(T)16	16	1	16	undetermined
comp98083_c0	1	p1	(T)17	17	7	23	utr3
comp116988_c1	1	p1	(A)10	10	145	154	utr3	AGATGGTGCTGGTTACGCTT	59.675	20	ACGTGTCAAGGATCATGCCA	59.675	20	258	86	343	AAGATGGTGCTGGTTACGCT	59.675	20	ACGTGTCAAGGATCATGCCA	59.675	20	259	85	343	GAAGATGGTGCTGGTTACGC	59.273	20	ACGTGTCAAGGATCATGCCA	59.675	20	260	84	343
comp104901_c0	1	p1	(A)17	17	2528	2544	utr3
comp102735_c0	1	p1	(T)12	12	112	123	undetermined	TGAAGTATCCGGACCACTGA	57.775	20	CCCCGAATCCCTCGCAATTA	59.892	20	195	63	257	TGAAGTATCCGGACCACTGA	57.775	20	CGGACTCAAATCGGTCGGAA	60.109	20	265	63	327	TGAAGTATCCGGACCACTGA	57.775	20	CAAATCGGTCGGAAGTTGCG	60.179	20	259	63	321
comp99871_c0	1	p1	(A)18	18	482	499	undetermined
comp67769_c0	1	p1	(A)11	11	697	707	undetermined	AGGGGGAAAAATCCGCGTTA	59.671	20	TTCTCTCCCTTCCCCTCTGC	60.619	20	118	629	746	AGGGGGAAAAATCCGCGTTA	59.671	20	TCGATTCTCTCCCTTCCCCT	59.363	20	122	629	750	AGGGGGAAAAATCCGCGTTA	59.671	20	TCCCCTCTGCCCCTTTTAAC	59.298	20	108	629	736
comp113466_c1	1	p3	(GAA)7	21	1	21	utr5
comp84381_c1	1	p1	(A)17	17	1	17	utr3
comp84381_c1	2	p3	(TGA)6	18	563	580	utr5
comp1837923_c0	1	p2	(GA)9	18	190	207	undetermined
comp68723_c0	1	p1	(A)18	18	1	18	undetermined
comp99525_c2	1	p1	(T)16	16	2	17	utr5
comp113170_c0	1	p3	(CTC)7	21	2	22	utr5
comp93636_c0	1	p1	(A)11	11	14	24	undetermined
comp87645_c0	1	p1	(T)10	10	907	916	undetermined	TCGCTTGTGTCTGACAGCAT	59.966	20	CGACCATGAAGAGACGAGGG	59.899	20	246	844	1089	TTCGCTTGTGTCTGACAGCA	60.179	20	CGACCATGAAGAGACGAGGG	59.899	20	247	843	1089	CTTCGCTTGTGTCTGACAGC	59.49	20	CGACCATGAAGAGACGAGGG	59.899	20	248	842	1089
comp115537_c1	1	p1	(A)13	13	1951	1963	utr3	TGCTACCATCTCTCTCTTCGGA	60.092	22	CGACCGATACTGCGAACCAT	60.249	20	273	1891	2163	CTGCTACCATCTCTCTCTTCGG	59.707	22	CGACCGATACTGCGAACCAT	60.249	20	274	1890	2163	TGCTACCATCTCTCTCTTCGG	58.698	21	CGACCGATACTGCGAACCAT	60.249	20	273	1891	2163
comp81161_c0	1	p1	(T)13	13	117	129	undetermined	ACCCTAACAAATCCCCTGACAC	59.959	22	CCCAAGGAAATAAGTGGGGATGA	60.053	23	156	72	227	ACCCTAACAAATCCCCTGACAC	59.959	22	CCCAAGGAAATAAGTGGGGATG	58.7	22	156	72	227	CCTAACAAATCCCCTGACACCT	59.691	22	CCCAAGGAAATAAGTGGGGATGA	60.053	23	154	74	227
comp114059_c0	1	p1	(A)10	10	82	91	utr3
comp75398_c0	1	p1	(A)18	18	2890	2907	utr5
comp2060166_c0	1	p1	(T)16	16	1	16	undetermined
comp113387_c2	1	p3	(GAA)6	18	730	747	utr3	TTACGGAGGTTGGAAGGCAC	59.964	20	GCAGCTTGATCACCTCCCTT	60.035	20	203	673	875	TTACGGAGGTTGGAAGGCAC	59.964	20	TCCAGCAGCTTGATCACCTC	59.749	20	207	673	879	TTACGGAGGTTGGAAGGCAC	59.964	20	TGGACTCCCCTGTTCCATGT	60.476	20	151	673	823
comp98013_c0	1	p1	(A)10	10	31	40	undetermined	GCATAATGATATGGATAGAACCTGCA	59.175	26	TGCATATCACTTGATGGGCGT	60.134	21	271	2	272	TGCATAATGATATGGATAGAACCTGC	59.175	26	TGCATATCACTTGATGGGCGT	60.134	21	272	1	272	GCATAATGATATGGATAGAACCTGCA	59.175	26	GTGCATATCACTTGATGGGCG	59.735	21	272	2	273
comp53815_c0	1	p2	(TA)8	16	24	39	undetermined	GGACGACGATGAGTGATCTGT	59.598	21	TCCGTGTCCTTCGCTTTCAA	59.895	20	115	0	114	GGACGACGATGAGTGATCTGT	59.598	21	AGGACAAAGGGCAAAGGGTT	59.735	20	169	0	168	GGACGACGATGAGTGATCTGT	59.598	21	ATCCGTGTCCTTCGCTTTCA	59.68	20	116	0	115
comp53815_c0	2	p3	(TTA)6	18	276	293	undetermined
comp182131_c0	1	p1	(A)10	10	226	235	undetermined
comp103488_c0	1	p3	(ATA)5	15	1	15	utr3
comp344949_c0	1	p1	(A)14	14	1	14	undetermined
comp81637_c0	1	p2	(AT)8	16	1	16	undetermined
comp101276_c0	1	p2	(AT)9	18	1	18	undetermined
comp96382_c0	1	p3	(CTG)7	21	114	134	utr3	GGTGCTTCTAGTTGCGACCT	60.037	20	GTCCAAGATGTCGCGCATTC	59.973	20	142	84	225	GGTGCTTCTAGTTGCGACCT	60.037	20	CAAGATGTCGCGCATTCTGG	59.973	20	139	84	222	GGTGCTTCTAGTTGCGACCT	60.037	20	CCAAGATGTCGCGCATTCTG	59.973	20	140	84	223
comp882553_c0	1	p3	(CCG)5	15	227	241	undetermined	CAGCCAGGAGTACCACCAAG	60.036	20	GGCGTTGAACGTCTTGATGG	59.834	20	236	49	284	AGCCAGGAGTACCACCAAGA	60.179	20	GGCGTTGAACGTCTTGATGG	59.834	20	235	50	284	CAGCCAGGAGTACCACCAAG	60.036	20	TCTTGATGGTGAAGGGCGTG	60.322	20	225	49	273
comp101867_c1	1	p1	(A)18	18	314	331	undetermined
comp50209_c1	1	p3	(GAA)6	18	1	18	undetermined
comp50209_c1	2	p2	(AG)6	12	256	267	undetermined	AGGAATCAGCAACAGCGTCA	59.965	20	TCCATCCCCTACCTCCACAC	60.326	20	272	25	296	TGAGGAATCAGCAACAGCGT	59.965	20	TCCATCCCCTACCTCCACAC	60.326	20	274	23	296	AGAACTCATCGGGAAGGGGA	59.957	20	CTCCCCCACTCTGCATATCG	59.68	20	173	152	324
comp1231881_c0	1	p2	(AT)9	18	1	18	undetermined
comp1231881_c0	2	p2	(AT)6	12	244	255	undetermined	CCCAGCAGGACACAATCAGT	59.963	20	ACCATGACATTAACAAAACAAATGCA	59.235	26	148	193	340	ATTTCTTGCCCAGCAGGACA	59.887	20	ACCATGACATTAACAAAACAAATGCA	59.235	26	156	185	340	GGCATGTTTCTTTTGGGGGC	60.322	20	ACCATGACATTAACAAAACAAATGCA	59.235	26	246	95	340
comp89275_c0	1	p1	(A)11	11	62	72	undetermined	TGCTTGCATCTGCTGTGGAT	60.323	20	AGATTGCAACCTGGGAACGT	59.89	20	270	11	280	TGCATCTGCTGTGGATCACA	59.674	20	AGATTGCAACCTGGGAACGT	59.89	20	266	15	280	GCTTGCATCTGCTGTGGATC	59.619	20	AGATTGCAACCTGGGAACGT	59.89	20	269	12	280
comp118676_c2	1	p2	(CA)7	14	85	98	utr5	TGTGTTCTCAGTCTCCCCCT	59.809	20	GGCGGCTGTGCTAGATTGAT	60.534	20	277	23	299	GTGTGTTCTCAGTCTCCCCC	59.678	20	GGCGGCTGTGCTAGATTGAT	60.534	20	278	22	299	TGTGTTCTCAGTCTCCCCCT	59.809	20	GCGGCTGTGCTAGATTGATTG	60.003	21	276	23	298
comp119297_c0	1	p1	(A)12	12	118	129	undetermined	ACTGGGGAAACTATCAAATTGCC	59.231	23	CCCCCGCCATTGACATTACA	60.395	20	178	7	184	CTGGGGAAACTATCAAATTGCCT	58.974	23	CCCCCGCCATTGACATTACA	60.395	20	177	8	184	TGGGGAAACTATCAAATTGCCT	57.94	22	CCCCCGCCATTGACATTACA	60.395	20	176	9	184
comp115748_c1	1	p3	(TCT)6	18	6	23	undetermined
comp115748_c1	2	p1	(T)12	12	6359	6370	undetermined
comp111252_c0	1	c*	(A)11(AT)7*	24	914	937	utr5	ATGATAAGCAATGTGGCGGC	59.33	20	GAGGGATCTTCGAGCATCGG	60.039	20	233	885	1117	ATAAGCAATGTGGCGGCCTT	60.684	20	GAGGGATCTTCGAGCATCGG	60.039	20	230	888	1117	ATGATAAGCAATGTGGCGGC	59.33	20	GGGATCTTCGAGCATCGGTT	59.895	20	231	885	1115
comp111252_c0	2	p1	(A)13	13	2370	2382	utr3
comp99750_c2	1	p1	(A)12	12	10	21	undetermined
comp1515278_c0	1	p2	(AT)8	16	1	16	undetermined
comp1540735_c0	1	p1	(T)12	12	33	44	undetermined	CATCTTATCGTCACATTTAGAATTCCA	57.955	27	GGCCATCATATAGGATGTGAAGC	59.056	23	105	2	106	ACATCTTATCGTCACATTTAGAATTCC	57.954	27	GGCCATCATATAGGATGTGAAGC	59.056	23	106	1	106	CATCTTATCGTCACATTTAGAATTCCA	57.955	27	AGTTAACGTACTTTTGGCCATCA	58.609	23	120	2	121
comp115036_c2	1	p2	(TG)10	20	4	23	undetermined
comp685348_c0	1	p1	(T)11	11	7	17	undetermined
comp91381_c0	1	p3	(GAT)5	15	756	770	cds	ACCTGGTGAGACTTTCGCTG	59.966	20	TCCACTTCGACTTCCTTCCTC	59.106	21	213	664	876	ACCTGGTGAGACTTTCGCTG	59.966	20	CCACTTCGACTTCCTTCCTCT	59.104	21	212	664	875	ACCTGGTGAGACTTTCGCTG	59.966	20	TCCACTTCGACTTCCTTCCT	57.989	20	213	664	876
comp117082_c1	1	p1	(A)15	15	198	212	undetermined
comp118887_c1	1	p1	(A)19	19	1	19	undetermined
comp118887_c1	2	p3	(ACA)6	18	249	266	undetermined	GCGGGTATTCACGGAGACAA	60.109	20	TCCCAGAAAATCCCGAGGAA	58.336	20	139	162	300	GCGGGTATTCACGGAGACAA	60.109	20	TTCCCAGAAAATCCCGAGGA	58.336	20	140	162	301	GAGCGGGTATTCACGGAGAC	60.249	20	TCCCAGAAAATCCCGAGGAA	58.336	20	141	160	300
comp116476_c0	1	p1	(T)20	20	576	595	utr5
comp473699_c0	1	p1	(T)10	10	239	248	undetermined	CGAAGGTGTTTTTGGTGACCA	59.254	21	AGGGGAAAACCGAAAGCGAA	60.179	20	162	175	336	TCGAAGGTGTTTTTGGTGACC	58.981	21	AGGGGAAAACCGAAAGCGAA	60.179	20	163	174	336	CGAAGGTGTTTTTGGTGACCAA	59.835	22	AGGGGAAAACCGAAAGCGAA	60.179	20	162	175	336
comp473699_c0	2	p1	(T)10	10	545	554	undetermined
comp96882_c0	1	p1	(T)10	10	310	319	undetermined	ACCATCGTGACACGTCTTGT	59.612	20	GCTACAGCTCAGCCATCCAA	60.108	20	212	146	357	ACCATCGTGACACGTCTTGT	59.612	20	TTGCTACAGCTCAGCCATCC	60.108	20	214	146	359	TGCTGGTTTTGCTGCTTGAA	59.177	20	GCTACAGCTCAGCCATCCAA	60.108	20	183	175	357
comp96882_c0	2	p1	(T)11	11	446	456	undetermined	GGATGGCTGAGCTGTAGCAA	60.108	20	AGTGAGTCCCAAGCTCCTCC	60.907	20	149	340	488	TTGGATGGCTGAGCTGTAGC	60.108	20	AGTGAGTCCCAAGCTCCTCC	60.907	20	151	338	488	GGATGGCTGAGCTGTAGCAA	60.108	20	AAGTGAGTCCCAAGCTCCTC	59.02	20	150	340	489
comp87350_c0	1	p1	(A)11	11	89	99	undetermined	AGGTCATGGTGAAAGGACATCA	59.356	22	TCCGTGATGATGGACTGACA	58.444	20	273	2	274	GGTCATGGTGAAAGGACATCAC	59.25	22	TCCGTGATGATGGACTGACA	58.444	20	272	3	274	GGTCATGGTGAAAGGACATCA	57.928	21	TCCGTGATGATGGACTGACA	58.444	20	272	3	274
comp115126_c0	1	p1	(A)18	18	1	18	utr3
comp115126_c0	2	p2	(GA)7	14	889	902	utr3	TGCCAACAAGGAAATCAAGATTCA	59.412	24	TGATTGCTTGGGCGACAATG	59.473	20	279	782	1060	GCCAACAAGGAAATCAAGATTCA	57.862	23	TCTGATTGCTTGGGCGACAA	60.251	20	280	783	1062	TGCCAACAAGGAAATCAAGATTCA	59.412	24	GATTGCTTGGGCGACAATGC	60.803	20	278	782	1059
comp115126_c0	3	p1	(T)10	10	2260	2269	utr3	TGAGCACAGTCACAACAGTGT	60.066	21	AGTACTGAGTACTACCGAGCT	57.089	21	277	2112	2388	GCACAGTCACAACAGTGTAGC	59.738	21	AGTACTGAGTACTACCGAGCT	57.089	21	274	2115	2388	TGAGCACAGTCACAACAGTGT	60.066	21	AGTACTGAGTACTACCGAGCTT	57.781	22	277	2112	2388
comp51922_c0	1	p3	(TGA)5	15	897	911	undetermined	TCGTCATCACAGCAGCAACT	59.966	20	TCTTCTTCATCAGCTGGCTG	57.602	20	224	723	946	AGCAATTTCAGGTGGCCTCA	59.887	20	TCTTCTTCATCAGCTGGCTG	57.602	20	134	813	946	GTCGTCATCACAGCAGCAAC	59.835	20	TCTTCTTCATCAGCTGGCTG	57.602	20	225	722	946
comp51922_c0	2	p1	(A)16	16	1129	1144	undetermined	AGAGACAAGAAATTAGGACACCGT	59.716	24	AGAAGTGGTTGGTTGCACGA	60.107	20	266	1019	1284	AGAGACAAGAAATTAGGACACCGT	59.716	24	GAGAAGTGGTTGGTTGCACG	59.692	20	267	1019	1285	TGTGTGGCTGAGAACTTCAA	57.292	20	CTGACACACAACATTTCCCGT	59.053	21	261	954	1214
comp51922_c0	3	p2	(AT)8	16	1251	1266	undetermined	ACGGGAAATGTTGTGTGTCAG	59.053	21	ACTCCCTGCCCTATAGTTCGT	60.063	21	151	1194	1344	ACGGGAAATGTTGTGTGTCA	57.954	20	ACTCCCTGCCCTATAGTTCGT	60.063	21	151	1194	1344	CGGGAAATGTTGTGTGTCAGA	58.782	21	ACTCCCTGCCCTATAGTTCGT	60.063	21	150	1195	1344
comp1056011_c0	1	p1	(T)12	12	1	12	undetermined
comp73415_c0	1	p3	(TCT)6	18	159	176	cds	CCTTGACGTTCTCACCCTCG	60.389	20	TGATGTGGTGGTTCCCATGG	59.961	20	152	59	210	TGACCTTGACGTTCTCACCC	59.608	20	TGATGTGGTGGTTCCCATGG	59.961	20	155	56	210	ACCTTGACGTTCTCACCCTC	59.32	20	TGATGTGGTGGTTCCCATGG	59.961	20	153	58	210
comp77668_c0	1	p1	(T)12	12	80	91	utr5	TACCAATTCCGTTCCGCTCG	60.459	20	AACGTGTTTTTGCAGAGCGG	60.248	20	231	3	233	CAATTCCGTTCCGCTCGTTT	59.484	20	AACGTGTTTTTGCAGAGCGG	60.248	20	228	6	233	TTCCGCTCGTTTCCAGCAAT	60.605	20	AACGTGTTTTTGCAGAGCGG	60.248	20	220	14	233
comp96463_c0	1	p1	(A)18	18	1	18	undetermined
comp117600_c6	1	p2	(AT)9	18	4	21	undetermined
comp117600_c6	2	p1	(A)11	11	1758	1768	undetermined	ACCCCGAGCATGAGAAAAGG	60.035	20	TGGTTCGTGTATGGCAAGGA	59.312	20	257	1730	1986	CGCTTTGCCTGTGTACCAAC	60.04	20	TGGTTCGTGTATGGCAAGGA	59.312	20	278	1709	1986	ACCCCGAGCATGAGAAAAGG	60.035	20	ACTCCTTTTCCCTTGGTGCT	59.146	20	196	1730	1925
comp106888_c0	1	p1	(T)10	10	670	679	undetermined	TTGAGAGCCCTTTTGCTGGT	59.814	20	GGGAAAATTTCTGGCACGGG	59.754	20	234	604	837	TGGTTGAGAGCCCTTTTGCT	59.814	20	GGGAAAATTTCTGGCACGGG	59.754	20	237	601	837	GGGGGTGCCACTCTGTAAAG	60.323	20	GGGAAAATTTCTGGCACGGG	59.754	20	214	624	837
comp119437_c1	1	p3	(ATG)7	21	1	21	utr5
comp119437_c1	2	p1	(T)10	10	1723	1732	utr3	GCGAATGCACCACAAAGTCA	59.689	20	CTCTCAACCAATCCCATGAAATT	57.073	23	200	1565	1764	AGCGAATGCACCACAAAGTC	59.407	20	CTCTCAACCAATCCCATGAAATT	57.073	23	201	1564	1764	GCGAATGCACCACAAAGTCA	59.689	20	CTCTCAACCAATCCCATGAAATTT	57.71	24	200	1565	1764
comp130878_c0	1	p2	(TA)6	12	322	333	undetermined
comp1225735_c0	1	c	(AG)8gacaaagatgatactatgctctctatcagtttaaacagtagagagagaagagtactacaatccaaataaacctgaaatttcgggaaattgt(AG)6	119	3	121	undetermined
comp1225735_c0	2	p2	(AC)6	12	302	313	undetermined
comp119776_c2	1	c	(TTC)7ctc(CT)6	36	3	38	undetermined
comp119776_c2	2	p1	(T)11	11	2204	2214	undetermined
comp47321_c0	1	p1	(T)13	13	139	151	undetermined	TGGTTGGCTCGTCATGTTCA	59.892	20	TGGGCCAATTTTTCCTGGGT	60.105	20	125	102	226	TTCAACAACCTCAGGGTGGG	59.815	20	TGGGCCAATTTTTCCTGGGT	60.105	20	178	49	226	CAACCTCAGGGTGGGGAAAA	59.813	20	TGGGCCAATTTTTCCTGGGT	60.105	20	173	54	226
comp47321_c0	2	p1	(A)12	12	589	600	undetermined
comp111900_c1	1	p1	(A)18	18	1	18	utr5
comp111900_c1	2	p2	(TA)8	16	1517	1532	utr3	GAAGCTCAGAGAACTCGGCA	59.755	20	CCACACCTTGGTGGAACTTA	57.35	20	259	1323	1581	GCTCAGAGAACTCGGCATCT	59.541	20	CCACACCTTGGTGGAACTTA	57.35	20	256	1326	1581	AGCTCAGAGAACTCGGCATC	59.541	20	CCACACCTTGGTGGAACTTA	57.35	20	257	1325	1581
comp60500_c0	1	p3	(TCG)5	15	57	71	cds	TATACGTCGTCCATCTGGCC	59.043	20	CCGACCGATCCTCTGAATGG	59.967	20	212	29	240	TATACGTCGTCCATCTGGCC	59.043	20	CCCGACCGATCCTCTGAATG	59.967	20	213	29	241	TATACGTCGTCCATCTGGCC	59.043	20	CGCAGCGTTGTTGATTAGGG	59.903	20	186	29	214
comp116665_c1	1	p1	(A)12	12	33	44	utr3	AGGGTTAAAAATTCAAGGGGAAAAGA	59.382	26	CAAGCCACTGTGCTGAGGTA	59.965	20	191	0	190	AGGGTTAAAAATTCAAGGGGAAAAGA	59.382	26	AAGCCACTGTGCTGAGGTAC	59.965	20	190	0	189	AGGGTTAAAAATTCAAGGGGAAAAGA	59.382	26	CGCTGGTGATAGTGGCTCAT	59.894	20	250	0	249
comp116665_c1	2	p2	(TC)9	18	786	803	utr3	TGAACATGAGCTTCCGATCTCA	59.503	22	AGGTTCCATGCAACACAGCT	60.179	20	217	690	906	TGAACATGAGCTTCCGATCTCA	59.503	22	GGTTCCATGCAACACAGCTC	59.758	20	216	690	905	TGAACATGAGCTTCCGATCTCA	59.503	22	GAGGTTCCATGCAACACAGC	59.758	20	218	690	907
comp116665_c1	3	p1	(T)10	10	1704	1713	utr5	AGAAGGCTTGAGAAGTGGGC	59.963	20	GCCTGCATGACTAACAAAGCA	59.459	21	253	1522	1774	AGAAGGCTTGAGAAGTGGGC	59.963	20	TGCCTGCATGACTAACAAAGC	59.459	21	254	1522	1775	ACATCCATTGGAGCAGCACA	59.961	20	GCCTGCATGACTAACAAAGCA	59.459	21	191	1584	1774
comp78771_c0	1	p1	(A)15	15	592	606	utr3
comp107626_c0	1	p1	(A)10	10	571	580	undetermined	TGTTCCCTTCCTCCCCCTTT	60.404	20	CTGGCCGACAGCTTTTTCAC	60.04	20	257	418	674	AATGTGTTCCCTTCCTCCCC	59.295	20	CTGGCCGACAGCTTTTTCAC	60.04	20	261	414	674	GTTCCCTTCCTCCCCCTTTT	59.216	20	CTGGCCGACAGCTTTTTCAC	60.04	20	256	419	674
comp91664_c0	1	p1	(T)13	13	1179	1191	utr3	ATATACATGTGGCCACGCGT	59.894	20	AATGGCCCTGAAATTGCTGA	58.059	20	184	1136	1319	TATACATGTGGCCACGCGTT	60.108	20	AATGGCCCTGAAATTGCTGA	58.059	20	183	1137	1319	TGCCAACAAGACAGGAGCTT	59.817	20	AATGGCCCTGAAATTGCTGA	58.059	20	221	1099	1319
comp49053_c0	1	p1	(A)10	10	87	96	undetermined	ACTTGGAGACATTATGGGGGT	58.427	21	TGTTGCCCATACCCATCCAA	59.293	20	259	5	263	ACTTGGAGACATTATGGGGGT	58.427	21	TTGTTGCCCATACCCATCCA	59.293	20	260	5	264	AACTTGGAGACATTATGGGGGT	59.074	22	TGTTGCCCATACCCATCCAA	59.293	20	260	4	263
comp82480_c1	1	p3	(CAG)5	15	264	278	undetermined	GGTGTAGGTTGAACAGGGGG	59.962	20	ACCGTCCCGCCAAATAATGT	60.035	20	168	168	335	GGTGTAGGTTGAACAGGGGG	59.962	20	ACTGGGCCCCTGTAGAGAAT	59.955	20	134	168	301	TATCTAGCAAGCGAGCGAGC	60.04	20	ACTGGGCCCCTGTAGAGAAT	59.955	20	275	27	301
comp96315_c0	1	p1	(A)16	16	5	20	undetermined
comp83887_c1	1	c	(A)10gtcagcaccatccatccatc(TA)8	46	312	357	undetermined
comp113795_c0	1	p1	(A)15	15	4686	4700	undetermined
comp110050_c0	1	p3	(TTC)5	15	303	317	utr3	TGCTGAAAGGCTCACCAACA	60.107	20	CCGACCTTTCTCGAGCACAT	60.109	20	169	179	347	GCTCACCAACAAAACACGGG	60.249	20	TGAAACCAGCGTCTTTTGCG	59.971	20	275	188	462	GGCTCACCAACAAAACACGG	60.249	20	TGAAACCAGCGTCTTTTGCG	59.971	20	276	187	462
comp104736_c0	1	p1	(A)17	17	2	18	undetermined
comp98947_c0	1	p1	(A)13	13	12	24	undetermined
comp104627_c1	1	p2	(AT)10	20	2560	2579	undetermined
comp93995_c0	1	p3	(TCG)6	18	894	911	cds	GAGAGTGTGTAACGGCACCA	59.967	20	ACAGCGGTGGTTTCAACTCT	59.82	20	231	716	946	AGCAGAGAGTGTGTAACGGC	60.038	20	ACAGCGGTGGTTTCAACTCT	59.82	20	235	712	946	CGCCAATGCCATAATGGAGC	60.039	20	ACAGCGGTGGTTTCAACTCT	59.82	20	252	695	946
comp115754_c1	1	p2	(AG)10	20	1	20	utr3
comp115754_c1	2	c	(T)10cactcctttttcttcttttctttggctgaattattcttcatcttttctatac(T)14	76	459	534	utr3	TTGCCCACACACCAAACTCT	60.034	20	AATGGGAATGGAAGGGAAGAAA	57.582	22	265	377	641	TTGCCCACACACCAAACTCT	60.034	20	AAATGGGAATGGAAGGGAAGAA	57.582	22	266	377	642	TTGCCCACACACCAAACTCT	60.034	20	AAAATGGGAATGGAAGGGAAGA	57.582	22	267	377	643
comp115754_c1	3	p1	(A)10	10	705	714	utr3	CTTCCACCCCTCCAAAAGTGA	59.855	21	GGGATGAATCTGCGGGCATA	59.963	20	171	669	839	TCTTCCACCCCTCCAAAAGTG	59.855	21	GGGATGAATCTGCGGGCATA	59.963	20	172	668	839	CTTCCACCCCTCCAAAAGTGA	59.855	21	GGGGGTGTTATCGGGAAAGG	60.107	20	124	669	792
comp673926_c0	1	p2	(AT)6	12	185	196	undetermined
comp110467_c0	1	p2	(TC)9	18	159	176	utr5	TCATCACCTTGTCGGCCTTC	60.036	20	GTTTCTCGGAAGGACTGCCA	59.965	20	235	108	342	TCATCACCTTGTCGGCCTTC	60.036	20	TGTTTCTCGGAAGGACTGCC	59.965	20	236	108	343	GGCCACCTCCGAACACTATC	60.179	20	GTTTCTCGGAAGGACTGCCA	59.965	20	253	90	342
comp110467_c0	2	c	(AT)6aaattcaagaaataccattctatacc(AT)8gttaaatatttttctgtgggctactgggaatttc(TA)7	102	1147	1248	utr3	CTGATGGCAATGGTGGTCCT	60.034	20	ACACAGCGATGACTGATCCT	58.81	20	217	1094	1310	GATGGCAATGGTGGTCCTGA	60.034	20	ACACAGCGATGACTGATCCT	58.81	20	215	1096	1310	CCCGGTTTGAACGAGTCGTA	60.039	20	ACACAGCGATGACTGATCCT	58.81	20	274	1037	1310
comp110467_c0	3	p1	(T)11	11	1360	1370	utr3	AGGATCAGTCATCGCTGTGT	58.81	20	CCGACCTTTCCGCAGTTTTC	59.763	20	192	1291	1482	AGGATCAGTCATCGCTGTGT	58.81	20	TCTCTGCATGCCCGAAAACA	60.251	20	124	1291	1414	TTTCTGTGGGCTACTGGGAA	58.559	20	CCGACCTTTCCGCAGTTTTC	59.763	20	273	1210	1482
comp110467_c0	4	p2	(TA)8	16	1511	1526	utr3
comp96627_c0	1	p2	(AT)7	14	1	14	undetermined
comp75868_c0	1	c	(T)11ccctctctccttccttgctctgttctgttctgttctgttcttttgtctctctgtgtgtggctcttgaa(TC)8tttgatcaaccaagggagagaagaaaaacaagaaatggctgacgattgggatctgcaggcggtggtcagaggctg(CAC)5	185	260	444	utr5	CACCAAAAGTCAGCGCCTTC	60.04	20	GTGGTGGTGGTCGTTGTAGT	59.895	20	263	217	479	TCAGCGCCTTCTTTTGTCCT	59.891	20	GTGGTGGTGGTCGTTGTAGT	59.895	20	254	226	479	ACCAAAAGTCAGCGCCTTCT	60.179	20	GTGGTGGTGGTCGTTGTAGT	59.895	20	262	218	479
comp75868_c0	2	p1	(A)17	17	1715	1731	utr3
comp112380_c0	1	p1	(A)10	10	1047	1056	utr3
comp84149_c0	1	p1	(A)17	17	1	17	undetermined
comp95071_c2	1	p2	(AT)11	22	2	23	undetermined
comp116634_c1	1	p1	(A)17	17	1	17	utr5
comp103772_c0	1	c	(A)18gatatatcaagaag(ATC)5	47	1	47	utr3
comp103772_c0	2	p3	(TTC)6	18	1745	1762	utr5	GAACTCCGTGGCTCTGGATC	60.179	20	AGCACGACCGTTACAATCTCT	59.455	21	196	1708	1903	CCGTGGCTCTGGATCTCAAC	60.461	20	AGCACGACCGTTACAATCTCT	59.455	21	191	1713	1903	CGTGGCTCTGGATCTCAACT	59.466	20	AGCACGACCGTTACAATCTCT	59.455	21	190	1714	1903
comp48899_c0	1	p1	(T)18	18	392	409	utr5
comp50879_c0	1	p2	(AT)9	18	427	444	undetermined
comp100275_c0	1	p1	(A)10	10	6	15	utr3
comp119799_c1	1	c	(A)17ttaacaagaaaaggaaacaaga(T)10	49	4	52	undetermined
comp100441_c0	1	p1	(A)10	10	304	313	utr3	CTGCAACCTGGCCCTCATAA	60.034	20	GTTGTTCGTGAAACGCCACA	59.903	20	182	268	449	CTGCAACCTGGCCCTCATAA	60.034	20	TGTTGTTCGTGAAACGCCAC	59.903	20	183	268	450	CTGCAACCTGGCCCTCATAA	60.034	20	GTGTTGTTCGTGAAACGCCA	59.903	20	184	268	451
comp97909_c1	1	p1	(A)12	12	471	482	undetermined
comp117399_c0	1	p1	(A)13	13	1791	1803	utr3
comp102270_c1	1	p1	(T)10	10	96	105	utr5	GTCCCACGAAAGGACGATGA	59.754	20	TTTTACCGGAAGCCTTGCCA	60.179	20	273	25	297	GTTGATACCCTCGTCCCACG	60.179	20	CCGGAAGCCTTGCCAGTATA	59.532	20	280	13	292	GTCCCACGAAAGGACGATGA	59.754	20	CCGGAAGCCTTGCCAGTATA	59.532	20	268	25	292
comp102270_c1	2	p3	(AGT)7	21	950	970	cds	TGGAGGGAGATCAGCACTGA	59.958	20	TCGATGAAAATGTCGCCGGA	60.109	20	181	829	1009	GGGTTTGGAGGGAGATCAGC	60.107	20	TCGATGAAAATGTCGCCGGA	60.109	20	186	824	1009	ATGGGAAGGTGCATTGGGTT	59.883	20	TCGATGAAAATGTCGCCGGA	60.109	20	111	899	1009
comp102270_c1	3	p2	(CT)10	20	1127	1146	utr3
comp92526_c0	1	p3	(TTC)6	18	1	18	utr5
comp92526_c0	2	p2	(AT)7	14	1906	1919	utr3
comp499827_c0	1	p1	(A)18	18	1	18	undetermined
comp107378_c0	1	p3	(TGA)6	18	794	811	utr3	GACACCGTCCCCTGAAGATG	60.108	20	GGGGACCGAGGAAACAATTTC	59.183	21	183	698	880	CAGTCTCATGACACCGTCCC	60.109	20	GGGGACCGAGGAAACAATTTC	59.183	21	192	689	880	CCCCTGAAGATGGTCGAAGG	59.821	20	GGGGACCGAGGAAACAATTTC	59.183	21	175	706	880
comp107378_c0	2	p1	(A)10	10	992	1001	utr3	AATTGTTTCCTCGGTCCCCC	59.961	20	CCAGCGGCTTAGGATCTTCT	59.244	20	209	862	1070	AATTGTTTCCTCGGTCCCCC	59.961	20	GCCAGCGGCTTAGGATCTTC	60.882	20	210	862	1071	AATTGTTTCCTCGGTCCCCC	59.961	20	GCCAGCGGCTTAGGATCTT	59.853	19	210	862	1071
comp107378_c0	3	p1	(A)19	19	1178	1196	utr3
comp100239_c0	1	p2	(AT)9	18	1	18	undetermined
comp100239_c0	2	p3	(CCT)5	15	922	936	undetermined	GCCACTTGGGAGACTCACTC	60.037	20	AGGAGCAGGAGCAGAGATGA	60.032	20	124	896	1019	GCCACTTGGGAGACTCACTC	60.037	20	AGCAGAGATGATCATCGCCG	60.038	20	115	896	1010	GCCACTTGGGAGACTCACTC	60.037	20	AGAAGCCGAGACAACGACAG	60.039	20	214	896	1109
comp94880_c0	1	p1	(T)19	19	5	23	utr3
comp107958_c0	1	p1	(A)18	18	1	18	utr3
comp117355_c1	1	p3	(AAG)5	15	385	399	undetermined	TTCCTGTGCTGCAGTCAACT	59.819	20	TGCAACAAGAACAGGCCAGA	60.107	20	194	250	443	TTTGCTTTCCTGTGCTGCAG	59.614	20	TGCAACAAGAACAGGCCAGA	60.107	20	200	244	443	TCCTGTGCTGCAGTCAACTG	60.534	20	TGCAACAAGAACAGGCCAGA	60.107	20	193	251	443
comp417742_c0	1	p1	(A)11	11	1	11	utr5
comp115549_c0	1	p1	(A)11	11	48	58	utr3	TTTCCCTTAAAATCTGAGTCAAAGAA	57.239	26	CCCTGCTGCATCTCCTATGG	59.964	20	232	16	247	TTTCCCTTAAAATCTGAGTCAAAGAA	57.239	26	CCCCTGCTGCATCTCCTATG	59.964	20	233	16	248	TTTTCCCTTAAAATCTGAGTCAAAGA	57.239	26	CCCTGCTGCATCTCCTATGG	59.964	20	233	15	247
comp46870_c0	1	p1	(A)15	15	4	18	undetermined
comp46870_c0	2	p1	(T)14	14	266	279	undetermined
comp53088_c0	1	p1	(T)10	10	342	351	undetermined	GAGGCATGTGCACCACCTAT	60.107	20	GTTTGTCATGTGGGCACGAG	59.762	20	161	253	413	AGGCATGTGCACCACCTATT	59.667	20	GTTTGTCATGTGGGCACGAG	59.762	20	160	254	413	GAGGCATGTGCACCACCTAT	60.107	20	CGAGGTGTTGGTGGTCCTTA	59.317	20	145	253	397
comp119345_c0	1	p2	(AG)6	12	268	279	utr3	AACACAGGTACAGGCAGGTG	59.891	20	AGCTGGGAATGCAATTGAGGA	59.994	21	240	154	393	CAACACAGGTACAGGCAGGT	59.891	20	AGCTGGGAATGCAATTGAGGA	59.994	21	241	153	393	ACAACACAGGTACAGGCAGG	59.891	20	AGCTGGGAATGCAATTGAGGA	59.994	21	242	152	393
comp118330_c0	1	p1	(T)20	20	1	20	utr3
comp118330_c0	2	p1	(T)10	10	615	624	utr3	TGGATTTCAGATCTGCCTGCT	59.437	21	GCAGAACACGGTGTTGACAC	59.972	20	224	565	788	TGGATTTCAGATCTGCCTGCT	59.437	21	TGCAGAACACGGTGTTGACA	60.392	20	225	565	789	TAGCGCACCAAATGTCACCT	59.964	20	GCTGGCAAGAAACTATACCGG	59.059	21	248	422	669
comp118330_c0	3	p2	(GA)7	14	2912	2925	utr5
comp116382_c2	1	p3	(TAT)6	18	1275	1292	cds	AATGTCCCACCACTCACGTC	59.965	20	TCCGGCAGCGAAGACATATC	59.968	20	245	1198	1442	CAACACGTCAGCCCACAATG	60.04	20	TCCGGCAGCGAAGACATATC	59.968	20	261	1182	1442	AATGTCCCACCACTCACGTC	59.965	20	CGGACATTCAATCAACGGCC	59.901	20	168	1198	1365
comp116382_c2	2	p2	(TA)9	18	1733	1750	utr5
comp116856_c0	1	p1	(A)10	10	2	11	undetermined
comp116856_c0	2	p2	(TA)8	16	4468	4483	undetermined
comp197776_c0	1	p2	(AT)6	12	2	13	undetermined
comp103579_c1	1	p1	(T)19	19	1	19	undetermined
comp103579_c1	2	p2	(AT)9	18	185	202	undetermined
comp108236_c1	1	p2	(TA)8	16	6	21	undetermined
comp108236_c1	2	p1	(A)16	16	317	332	undetermined
comp1589229_c0	1	p1	(A)16	16	193	208	undetermined
comp1538703_c0	1	p2	(GA)9	18	1	18	undetermined
comp8192_c0	1	p2	(AT)7	14	1	14	undetermined
comp691897_c0	1	p1	(A)14	14	1	14	utr3
comp691897_c0	2	p3	(TAT)5	15	216	230	cds	AGCAGCCACGTAAGAAGCTT	59.965	20	ACGAGTTGGATCACGTGCTT	59.966	20	206	159	364	AGCAGCCACGTAAGAAGCTT	59.965	20	CCAAAGCCCAAAACTCCTGC	59.966	20	129	159	287	AGCAGCCACGTAAGAAGCTT	59.965	20	GGATCACGTGCTTTTACCGC	59.904	20	199	159	357
comp114052_c0	1	p1	(A)17	17	1	17	undetermined
comp72851_c0	1	p2	(GA)11	22	1	22	utr5
comp72851_c0	2	c	(T)11ctattagaaagggagaaagaacagagtagatctataaggaattcgaaattcgaaattcaagaagaaaggg(A)10	91	145	235	undetermined	GAACAAAAGAGGGGGTGGGT	59.812	20	CCTGAATTCCCGCTTGTCCT	60.035	20	199	81	279	GGGTGGGTTTAGGGTTGGTT	59.811	20	TGCAACACCCACAGAAGTGT	60.035	20	276	93	368	GGGTGGGTTTAGGGTTGGTT	59.811	20	TGTGCAACACCCACAGAAGT	60.035	20	278	93	370
comp72851_c0	3	p1	(A)22	22	2052	2073	utr3
comp95317_c0	1	p1	(A)20	20	1	20	utr3
comp95317_c0	2	c	(ATA)5aatcagaacaaaaacagagatccagaacttattacttacctctatatacttgagaagagaaaaaagtttatatttttgttcatca(AG)10	120	846	965	utr5
comp681342_c0	1	p1	(A)11	11	1	11	undetermined
comp348570_c0	1	p1	(T)18	18	1	18	undetermined
comp72996_c0	1	p1	(A)19	19	5	23	utr3
comp72996_c0	2	p2	(GA)6	12	1730	1741	utr5	TCGCATTGTTTGGTGCAACA	59.543	20	TTAGCATAAATAGGACCCCTTCC	57.422	23	267	1504	1770	CGTCGCATTGTTTGGTGCAA	60.594	20	TTAGCATAAATAGGACCCCTTCC	57.422	23	269	1502	1770	AACGTCGCATTGTTTGGTGC	60.594	20	TTAGCATAAATAGGACCCCTTCC	57.422	23	271	1500	1770
comp17837_c0	1	p2	(AT)7	14	248	261	undetermined
comp98876_c0	1	p2	(GT)11	22	1	22	undetermined
comp105998_c0	1	p1	(T)14	14	1	14	utr5
comp105998_c0	2	p2	(TA)6	12	123	134	utr5	TCAAGAAAGTCTCTGAGCCACA	59.3	22	TGCAGGAACAACATGACCCA	59.815	20	154	97	250	TCAAGAAAGTCTCTGAGCCACA	59.3	22	CTTCGCAAACTCCACTGCAG	59.763	20	169	97	265	TCAAGAAAGTCTCTGAGCCACA	59.3	22	GCAAACTCCACTGCAGGAAC	59.688	20	165	97	261
comp105998_c0	3	p3	(ATG)5	15	1464	1478	cds	GCCTATGCATGCAGAGCAAC	59.97	20	ATGAGCCATCATCCGCCATG	60.608	20	251	1309	1559	GCCTGGTTTGGAGTGCCTAT	60.034	20	ATGAGCCATCATCCGCCATG	60.608	20	280	1280	1559	GCAGAGCAACAGGTGAATGC	60.109	20	ATGAGCCATCATCCGCCATG	60.608	20	241	1319	1559
comp119903_c3	1	p1	(A)17	17	219	235	undetermined
comp86258_c0	1	p3	(AAT)5	15	297	311	undetermined
comp97946_c0	1	p1	(A)13	13	1	13	undetermined
comp113992_c0	1	c	(TTC)6tccacaacccac(CAG)5	45	425	469	utr5	CAGCGTTTCTGTTCCTTGTCA	59.06	21	GGACAAGTCCTCCTCCTCCT	59.958	20	150	350	499	CAGCGTTTCTGTTCCTTGTCA	59.06	21	CTACCTTGGTTCTACCGCCC	59.823	20	204	350	553	CAGCGTTTCTGTTCCTTGTCA	59.06	21	TCCCTCCTCCACCTGTTCTT	59.806	20	177	350	526
comp113992_c0	2	p3	(TTA)5	15	937	951	utr3	TTCTCTTCCCGATCCCCGAT	60.106	20	TCCCTGCAAGTACAGTGTTCA	59.234	21	176	881	1056	ATTCTCTTCCCGATCCCCGA	60.106	20	TCCCTGCAAGTACAGTGTTCA	59.234	21	177	880	1056	CCCCGATCGAGGAAACAGTT	59.751	20	TCCCTGCAAGTACAGTGTTCA	59.234	21	163	894	1056
comp99313_c0	1	p1	(A)16	16	6	21	undetermined
comp99313_c0	2	p1	(T)10	10	272	281	undetermined	CAAGCTCATCATCCCCGTGA	59.821	20	TCCAAGTCATTTTGCAGCAGC	60	21	270	87	356	TCAAGCTCATCATCCCCGTG	59.821	20	TCCAAGTCATTTTGCAGCAGC	60	21	271	86	356	CAAGCTCATCATCCCCGTGA	59.821	20	CCAAGTCATTTTGCAGCAGC	58.575	20	269	87	355
comp111289_c0	1	p2	(TA)9	18	1186	1203	undetermined
comp68662_c0	1	c	(T)11cactcccaatattgccacgtgtaacgcgttagtgtcaaccttcacacttac(A)17	79	237	315	undetermined
comp96392_c0	1	p1	(T)17	17	1	17	undetermined
comp63981_c0	1	p3	(TCT)5	15	338	352	undetermined
comp91110_c0	1	p1	(A)11	11	277	287	undetermined	TCAAAAGAAGGTATGCAACTTGC	58.13	23	GGCATTTTATCACCCATTCCCA	58.962	22	199	228	426	TCAAAAGAAGGTATGCAACTTGC	58.13	23	AGGCATTTTATCACCCATTCCC	58.692	22	200	228	427	TCAAAAGAAGGTATGCAACTTGC	58.13	23	AGGCATTTTATCACCCATTCCCA	60.311	23	200	228	427
comp83412_c0	1	p1	(A)15	15	1	15	undetermined
comp51455_c1	1	p1	(T)12	12	1	12	undetermined
comp51455_c1	2	c	(A)12caagaatgcctggctggactcgacaacaaatacaacaacaggaaaaag(GAA)5	75	227	301	undetermined
comp108259_c2	1	p2	(CT)6	12	311	322	utr3	CAGCAGCATTCTGACAAGTGG	59.801	21	AGCAACTGAGCTCTGGTTGT	59.528	20	276	121	396	AGCAGCATTCTGACAAGTGGT	60.203	21	AGCAACTGAGCTCTGGTTGT	59.528	20	275	122	396	GCAGCATTCTGACAAGTGGT	58.758	20	AGCAACTGAGCTCTGGTTGT	59.528	20	274	123	396
comp108259_c2	2	p2	(AT)6	12	1989	2000	utr5
comp106729_c0	1	p1	(A)18	18	1	18	undetermined
comp79469_c0	1	p1	(T)11	11	200	210	utr5
comp119490_c0	1	c	(TCA)5tg(TAT)5	32	47	78	utr5	TACAGGAATGGGGGCGATTT	59.077	20	ACGGCCATTAGAAAACCTTCCA	60.225	22	277	24	300	AAATACAGGAATGGGGGCGA	59.077	20	ACGGCCATTAGAAAACCTTCCA	60.225	22	280	21	300	TACAGGAATGGGGGCGATTT	59.077	20	GACGGCCATTAGAAAACCTTCC	59.578	22	278	24	301
comp102632_c0	1	c	(T)11ccccattttgctgtactttctttcttccttccttcttgggttggtacttttgtaatttgaatctaaatctagaggcaaagtttcgatc(T)12	111	205	315	undetermined	CCCCACAGAAAGAACCCTCC	59.962	20	CAGCGAGGGGGTTTTGTTTG	59.968	20	204	182	385	CCCCACAGAAAGAACCCTCC	59.962	20	CTGTTACAGCGAGGGGGTTT	59.964	20	210	182	391	ATCTCCATCTCCACCCCACA	59.955	20	CAGCGAGGGGGTTTTGTTTG	59.968	20	217	169	385
comp82394_c0	1	c	(A)13tcaaatatttaaaacactt(A)13	45	1	45	undetermined
comp118893_c0	1	p1	(A)14	14	1	14	undetermined
comp118893_c0	2	p1	(G)12	12	235	246	undetermined
comp108737_c0	1	p1	(A)15	15	1	15	utr3
comp52349_c0	1	p1	(A)20	20	1703	1722	utr3
comp120515_c0	1	p2	(TA)10	20	1745	1764	utr5
comp87073_c0	1	p3	(TCT)5	15	635	649	undetermined	AGCAGGCTTCTTGGTGTCTT	59.524	20	AGCTTCCGAAGAAAGCTCAGA	59.379	21	181	570	750	AGCAGGCTTCTTGGTGTCTT	59.524	20	TCCGAAGAAAGCTCAGAACCT	59.029	21	177	570	746	AGCAGGCTTCTTGGTGTCTT	59.524	20	AGCTTCCGAAGAAAGCTCAGAA	59.962	22	181	570	750
comp100538_c0	1	p2	(GA)10	20	1	20	utr3
comp811290_c0	1	p3	(TGC)5	15	79	93	cds	TGCGGGTAAGAAGACTGCTG	60.037	20	CAACTTCAGCCTCGTCAGGT	59.966	20	197	30	226	TGCGGGTAAGAAGACTGCTG	60.037	20	AGCGACTCAACTTCAGCCTC	60.038	20	204	30	233	TGCGGGTAAGAAGACTGCTG	60.037	20	CGACTCAACTTCAGCCTCGT	60.039	20	202	30	231
comp94198_c0	1	p2	(GA)6	12	86	97	utr5	AGCAGATCTCGAGTTTGGGC	60.108	20	CTACCTGCTTGCTGCCTTCT	60.036	20	276	3	278	AGCAGATCTCGAGTTTGGGC	60.108	20	TACCTGCTTGCTGCCTTCTC	60.036	20	275	3	277	AGCAGATCTCGAGTTTGGGC	60.108	20	TTGCTGCCTTCTCCGGTAAG	60.036	20	268	3	270
comp94198_c0	2	p2	(TA)9	18	1889	1906	utr3
comp80079_c0	1	p3	(GCC)5	15	1	15	cds
comp71494_c0	1	p3	(TAA)6	18	500	517	undetermined	CCTTCCCGAGCCCTGAATTT	60.034	20	ACACATACTATCCACTCGTCCA	58.372	22	185	440	624	CTTTAGATTGCAGCGGTGGC	59.901	20	ACACATACTATCCACTCGTCCA	58.372	22	266	359	624	AATTGACTCCTTCCCGAGCC	59.747	20	ACACATACTATCCACTCGTCCA	58.372	22	193	432	624
comp119494_c1	1	p3	(TGT)5	15	422	436	cds	CTCCCCATCCCACCATCAAG	59.816	20	TGAGGAAGACGATGATCTGCA	58.897	21	273	315	587	TGGTGTTTGTCTTCCCACGT	59.746	20	ACCCTTCCAATCCCTTCTGA	57.94	20	267	389	655	TCCCCATCCCACCATCAAGA	60.254	20	TGAGGAAGACGATGATCTGCA	58.897	21	272	316	587
comp119494_c1	2	p3	(GAT)5	15	1598	1612	cds	CCATGACTGCGCATTTGGTT	59.756	20	GGAAGAATGGTGGATCGGCC	60.82	20	182	1464	1645	CCATGACTGCGCATTTGGTT	59.756	20	GGGAAGAATGGTGGATCGGC	60.82	20	183	1464	1646	CCATGACTGCGCATTTGGTT	59.756	20	AGGGAAGAATGGTGGATCGG	59.16	20	184	1464	1647
comp119494_c1	3	p3	(TCC)7	21	2037	2057	utr5
comp325887_c0	1	p1	(A)19	19	1	19	undetermined
comp325887_c0	2	p2	(TA)7	14	365	378	undetermined	TTGCTCGTCACCATGGTTGT	60.179	20	TGCTCTTACCAACCCGCAAA	60.179	20	279	140	418	TTGCTCGTCACCATGGTTGT	60.179	20	TTGCTCTTACCAACCCGCAA	60.179	20	280	140	419	GTTGCTCGTCACCATGGTTG	59.762	20	TGCTCTTACCAACCCGCAAA	60.179	20	280	139	418
comp119799_c5	1	p2	(TA)7	14	608	621	undetermined
comp109495_c0	1	p1	(T)10	10	516	525	utr5	TGCGATCTTTCTTTGGGGTT	57.714	20	GGGAAGCGTACCACCATTGA	60.036	20	169	438	606	TTGCGATCTTTCTTTGGGGT	57.714	20	GGGAAGCGTACCACCATTGA	60.036	20	170	437	606	TGCGATCTTTCTTTGGGGTT	57.714	20	ACCATTGATCACCGGTGCTT	59.962	20	157	438	594
comp109495_c0	2	p1	(T)17	17	2766	2782	utr3
comp117336_c0	1	p2	(AT)9	18	5159	5176	utr3
comp97236_c0	1	p1	(T)11	11	204	214	undetermined	GCCTCACCGCTTCTTCTTCA	60.321	20	ACCGAATTGGAGCTGCTTCA	59.963	20	265	60	324	GCCTCACCGCTTCTTCTTCA	60.321	20	TCACCGAATTGGAGCTGCTT	59.963	20	267	60	326	GCCTCACCGCTTCTTCTTCA	60.321	20	TTCACCGAATTGGAGCTGCT	59.963	20	268	60	327
comp97236_c0	2	p2	(TA)8	16	406	421	undetermined
comp52162_c0	1	p1	(A)13	13	2644	2656	undetermined	TCTTTGCTTCTCCTGTGTGCT	59.858	21	ACTTCTCCGACGACCGATTC	59.549	20	219	2618	2836	TCTTTGCTTCTCCTGTGTGCT	59.858	21	AAAACTTCTCCGACGACCGA	59.33	20	222	2618	2839	TCTTTGCTTCTCCTGTGTGCT	59.858	21	CTTCTCCGACGACCGATTCT	59.266	20	218	2618	2835
comp138892_c0	1	p1	(A)20	20	440	459	utr3
comp111655_c1	1	c	(T)10(A)12	22	3	24	undetermined
comp97515_c0	1	p3	(CTG)6	18	1045	1062	utr5	TGCGAATAAATGGGCAAGACG	59.6	21	GAGAAGATGGCCGGAAGAGT	59.173	20	250	970	1219	GCGAATAAATGGGCAAGACGA	59.331	21	GAGAAGATGGCCGGAAGAGT	59.173	20	249	971	1219	TGCGAATAAATGGGCAAGACG	59.6	21	AGAGAAGATGGCCGGAAGAG	58.881	20	251	970	1220
comp450980_c0	1	p2	(CT)10	20	1	20	undetermined
comp118541_c0	1	p2	(AT)6	12	169	180	undetermined	GTCTCAAAGCTCAGCGGTGA	60.32	20	TCCCCCTTAACTCTTCCACCA	60.132	21	158	76	233	ATGGTCTCAAAGCTCAGCGG	60.392	20	TCCCCCTTAACTCTTCCACCA	60.132	21	161	73	233	GTCTCAAAGCTCAGCGGTGA	60.32	20	CCCCCTTAACTCTTCCACCAG	59.718	21	157	76	232
comp121592_c0	1	p1	(T)11	11	1178	1188	undetermined	TGCCAAAGAGTTTGCGTGTG	59.9	20	TCTTGGGTTTTTGTAGGGCAGA	59.824	22	259	1112	1370	GCCAAAGAGTTTGCGTGTGT	59.899	20	TCTTGGGTTTTTGTAGGGCAGA	59.824	22	258	1113	1370	TGCCAAAGAGTTTGCGTGTG	59.9	20	CTTGGGTTTTTGTAGGGCAGA	58.407	21	258	1112	1369
comp112115_c1	1	p1	(A)17	17	2	18	utr5
comp112115_c1	2	p2	(TA)9	18	3413	3430	utr3
comp97787_c0	1	p1	(T)10	10	11	20	undetermined
comp97787_c0	2	p3	(GTA)6	18	129	146	undetermined	GCAGCAGTATTTGATTGTGAAGC	59.144	23	AGTTATCGCCTCGATGCCAA	59.536	20	117	78	194	GCAGCAGTATTTGATTGTGAAGC	59.144	23	AAGTTATCGCCTCGATGCCA	59.536	20	118	78	195	GCAGCAGTATTTGATTGTGAAGC	59.144	23	AGGGGGACCATTCACAAGGA	60.478	20	233	78	310
comp47913_c0	1	p1	(A)10	10	255	264	undetermined	TGAGGATATGCCACTCCAGTG	59.235	21	TGTGGAATTGGCAAAAGGAGTG	59.635	22	234	62	295	TGAGGATATGCCACTCCAGTG	59.235	21	GTGGAATTGGCAAAAGGAGTGA	59.372	22	233	62	294	CTGAGGATATGCCACTCCAGT	58.954	21	TGTGGAATTGGCAAAAGGAGTG	59.635	22	235	61	295
comp1518138_c0	1	p3	(TCT)5	15	213	227	undetermined
comp487264_c0	1	p3	(GAA)5	15	307	321	undetermined	GAGAAGGATAGCGGCGACAA	59.898	20	GTCGTCAGAGTTGGGCTCC	60.08	19	171	265	435	AGAAGGATAGCGGCGACAAG	59.897	20	GTCGTCAGAGTTGGGCTCC	60.08	19	170	266	435	GAGGTCGATATTGTGGGCGA	59.612	20	GTCGTCAGAGTTGGGCTCC	60.08	19	240	196	435
comp118877_c3	1	p1	(T)18	18	1	18	undetermined
comp118877_c3	2	p1	(A)17	17	318	334	undetermined
comp106991_c0	1	p3	(TCT)7	21	1	21	utr5
comp115692_c0	1	c	(AAG)6aaagtgggttctcaagtagtagtca(GT)7	57	1	57	undetermined
comp90173_c0	1	p1	(A)11	11	629	639	undetermined
comp98396_c1	1	p1	(A)14	14	9	22	undetermined
comp68844_c0	1	p3	(CCA)5	15	63	77	utr5	AGCAAGATGATGTCCGCTGC	61.094	20	TGGCCTGCACCTGAATACTG	60.035	20	103	1	103	AGCAAGATGATGTCCGCTGC	61.094	20	TACTGACTGCAGCACCTTGG	59.965	20	135	1	135	AGCAAGATGATGTCCGCTGC	61.094	20	GGGTCTGTGTCCTGGTCTTG	59.965	20	241	1	241
comp68844_c0	2	p3	(CAG)5	15	568	582	utr3
comp449136_c0	1	p2	(GT)7	14	572	585	undetermined	GAGACTAGTCGCTGGTGCTG	60.179	20	ACATGAACCACGCACAAACG	59.971	20	236	538	773	GAGACTAGTCGCTGGTGCTG	60.179	20	CAAGTCGCTCTCTGACTGCA	60.039	20	271	538	808	GAGACTAGTCGCTGGTGCTG	60.179	20	CTCTCTGACTGCAGCCACTC	60.109	20	264	538	801
comp54257_c0	1	p2	(TA)7	14	1151	1164	utr3
comp118956_c2	1	p1	(T)18	18	1	18	utr5
comp54273_c0	1	c	(AT)8aatataaatacatgaac(T)10	43	2	44	utr3
comp606187_c0	1	c	(GGA)6gaccagctggctgagctttttgtgagctcttcagaggcca(GAG)5	73	1	73	undetermined
comp82021_c0	1	p1	(T)10	10	37	46	cds	GCGGTTTACAGTACATTACAATTTTT	57.49	26	TCTGCGTTGAGTCGAGTCAA	59.334	20	129	0	128	GCGGTTTACAGTACATTACAATTTTT	57.49	26	TTCTGCGTTGAGTCGAGTCA	59.334	20	130	0	129	GCGGTTTACAGTACATTACAATTTTT	57.49	26	ACTTCTGCGTTGAGTCGAGT	59.331	20	132	0	131
comp174506_c0	1	p1	(A)14	14	181	194	undetermined	CCAGTGTGATAAAGCTAAATCGCA	59.667	24	AGTGAAGTTAAGCAGGCAGTCA	59.895	22	212	10	221	ACCAGTGTGATAAAGCTAAATCGC	59.667	24	AGTGAAGTTAAGCAGGCAGTCA	59.895	22	213	9	221	CCAGTGTGATAAAGCTAAATCGCA	59.667	24	GTGAAGTTAAGCAGGCAGTCA	58.506	21	211	10	220
comp57350_c0	1	p1	(T)13	13	691	703	undetermined
comp114726_c0	1	p2	(TA)6	12	984	995	utr3	TCCGCCTCCATACTGAATAAAGT	59.29	23	ATTCTGTCCCTTGCTGGAGC	60.035	20	269	902	1170	TCCGCCTCCATACTGAATAAAGT	59.29	23	CTGTCCCTTGCTGGAGCTAC	60.108	20	266	902	1167	CCGCCTCCATACTGAATAAAGTG	59.19	23	ATTCTGTCCCTTGCTGGAGC	60.035	20	268	903	1170
comp114726_c0	2	p2	(AG)7	14	2936	2949	utr5	ACCATCTGATTTTGGACGCT	57.503	20	TTTCCCTCGTTTTCTCCCCC	59.597	20	203	2779	2981	ACCATCTGATTTTGGACGCTT	58.205	21	TTTCCCTCGTTTTCTCCCCC	59.597	20	203	2779	2981	AACCATCTGATTTTGGACGCT	58.205	21	TTTCCCTCGTTTTCTCCCCC	59.597	20	204	2778	2981
comp108149_c0	1	p1	(T)11	11	248	258	utr5	GCTTCCAGAATCTCCCGCTT	60.107	20	AAAGGCATGAGGGGCTCATC	60.106	20	211	82	292	TATGTGTGTGGCTCTCGCTC	59.827	20	AAAGGCATGAGGGGCTCATC	60.106	20	235	58	292	CTATGTGTGTGGCTCTCGCT	59.826	20	AAAGGCATGAGGGGCTCATC	60.106	20	236	57	292
comp117017_c7	1	c	(A)19ttaaccagctgcaagcaattaaacgctgttcatcatttctacatataatctatcttttccaaaccccacacacaccaacaacataattaatctatatta(AT)7	132	1	132	undetermined
comp117017_c7	2	p3	(TTA)6	18	284	301	undetermined
comp79545_c0	1	p2	(AG)8	16	3	18	undetermined
comp909241_c0	1	p1	(A)14	14	11	24	undetermined
comp56995_c0	1	p1	(A)15	15	1	15	undetermined
comp94718_c0	1	p1	(A)12	12	103	114	utr3	TCCCCTTTGGATCTGACGGA	60.253	20	GAACCACCCTAACGGTACCG	60.109	20	240	31	270	TCCCCTTTGGATCTGACGGA	60.253	20	TCTGGTGCACTTTCAGCTGT	59.819	20	262	31	292	CCCCTTTGGATCTGACGGAA	59.382	20	GAACCACCCTAACGGTACCG	60.109	20	239	32	270
comp94718_c0	2	p2	(GT)8	16	1634	1649	utr5	ACGGGATGTTCATTCACCCA	59.304	20	AGGCCAGCTCCAACGTTAAA	59.89	20	160	1552	1711	ACGGGATGTTCATTCACCCA	59.304	20	AAGGCCAGCTCCAACGTTAA	59.89	20	161	1552	1712	ACGGGATGTTCATTCACCCA	59.304	20	GAAGGCCAGCTCCAACGTTA	60.321	20	162	1552	1713
comp86418_c0	1	p1	(T)10	10	371	380	cds	ACTGGTTTAGTCGCGGTTGT	59.895	20	GGAAACATCTGTGGCAAGCC	59.755	20	222	260	481	CCCTCCTTGCACCATGATGA	59.743	20	TGGCAGTGGTATTTGCACCA	60.179	20	279	321	599	TCCCTCCTTGCACCATGATG	59.743	20	TGGCAGTGGTATTTGCACCA	60.179	20	280	320	599
comp107451_c0	1	p2	(CT)8	16	2293	2308	utr3	TTCTTCATGTACGCGCAGGT	60.038	20	TCAAGAAAACAACTTTGCATTCATC	57.532	25	151	2186	2336	TTCTTCATGTACGCGCAGGT	60.038	20	ATCAAGAAAACAACTTTGCATTCATC	57.92	26	152	2186	2337	TCTTCATGTACGCGCAGGTG	60.736	20	TCAAGAAAACAACTTTGCATTCATC	57.532	25	150	2187	2336
comp58336_c0	1	p1	(T)11	11	205	215	undetermined
comp66883_c0	1	p1	(A)17	17	6	22	undetermined
comp1450923_c0	1	p1	(A)11	11	90	100	undetermined	AGCAACCAAGCTCAAGAAGGA	59.856	21	AGGAGCTCCTGGGGAAGATT	59.955	20	159	1	159	AGCAACCAAGCTCAAGAAGGA	59.856	21	GCAACCGCTTGATCTGCATT	59.828	20	137	1	137	AGCAACCAAGCTCAAGAAGGA	59.856	21	GGCTTTGCCGGTATTTGCTC	60.179	20	254	1	254
comp60789_c0	1	p1	(T)17	17	196	212	undetermined
comp112112_c0	1	p1	(A)11	11	1408	1418	utr5	AGCTTATCCCCCTCAGCTCT	59.733	20	TTTGACAGGCGGAGTTGAGG	60.25	20	258	1305	1562	AGAGCTTATCCCCCTCAGCT	59.733	20	TTTGACAGGCGGAGTTGAGG	60.25	20	260	1303	1562	AGCTTATCCCCCTCAGCTCT	59.733	20	GACAGGCGGAGTTGAGGAAT	59.749	20	255	1305	1559
comp112112_c0	2	p1	(T)11	11	1779	1789	utr5	AGCAGAGTAACAATTCCCACA	57.212	21	CGTGAGTGGGTTTTTGGCCT	61.107	20	277	1674	1950	AGCAGAGTAACAATTCCCACA	57.212	21	GTGAGTGGGTTTTTGGCCTT	58.88	20	276	1674	1949	AGCAGAGTAACAATTCCCACA	57.212	21	CGTGAGTGGGTTTTTGGCC	59.638	19	277	1674	1950
comp688143_c0	1	p1	(A)13	13	4	16	undetermined
comp688143_c0	2	p3	(AAT)5	15	259	273	undetermined
comp105290_c0	1	p3	(AAT)7	21	1	21	utr5
comp105290_c0	2	p1	(T)11	11	534	544	utr3	CGGTTGAAAGTGCATCCAAGG	60.068	21	TGTACAAGGTGAGAGCTAGTCAC	59.494	23	241	412	652	CGGTTGAAAGTGCATCCAAGG	60.068	21	TGTACAAGGTGAGAGCTAGTCA	58.237	22	241	412	652	GAACGGTTGAAAGTGCATCCA	59.393	21	TGTACAAGGTGAGAGCTAGTCAC	59.494	23	244	409	652
comp116288_c0	1	p1	(T)15	15	1576	1590	utr3	AAACCATGTAGCGGGTCAGG	60.035	20	AACCCCAAGCAGTCAAGTGG	60.468	20	273	1343	1615	AAACCATGTAGCGGGTCAGG	60.035	20	CCAAACCCCAAGCAGTCAAG	59.324	20	276	1343	1618	ACCATGTAGCGGGTCAGGTA	60.325	20	AACCCCAAGCAGTCAAGTGG	60.468	20	271	1345	1615
comp116288_c0	2	p1	(T)11	11	1915	1925	utr3	GTGTACGCTGCCCTCATTCT	60.108	20	CGAGGGGAGCATTGTAGCAT	59.893	20	235	1863	2097	GTGTACGCTGCCCTCATTCT	60.108	20	CTATACATGGCGAGGGGAGC	59.752	20	245	1863	2107	GTGTACGCTGCCCTCATTCT	60.108	20	CACTTGGGCTTTCAGTGCTG	59.687	20	158	1863	2020
comp116288_c0	3	p1	(A)10	10	2456	2465	utr3	TGCTGAAGGAAGAATGAGCCT	59.368	21	GGGCCTACTCACTGTTGCTT	59.963	20	171	2345	2515	CTGCTGAAGGAAGAATGAGCC	58.984	21	GGGCCTACTCACTGTTGCTT	59.963	20	172	2344	2515	TGCTGAAGGAAGAATGAGCCTT	59.959	22	GGGCCTACTCACTGTTGCTT	59.963	20	171	2345	2515
comp56366_c0	1	p1	(T)11	11	348	358	undetermined	TGAGGGGAATTTGGTTGGATGA	59.618	22	GGATGAAGCTTCGAAATTTCAGC	58.899	23	276	202	477	GGCACCAACTTTTGAATGGAGT	59.635	22	GGCTAATGTTTCAAAGGAAAGGC	58.754	23	232	164	395	TGAGGGGAATTTGGTTGGATGA	59.618	22	GGCTAATGTTTCAAAGGAAAGGC	58.754	23	194	202	395
comp112460_c0	1	p1	(A)19	19	1	19	undetermined
comp118666_c1	1	p3	(TCT)5	15	587	601	utr5	TGGCAGCAATACAAACACGC	60.04	20	ACCCAATTCACCCTCCTCAAC	59.924	21	253	546	798	CAAACACGCCTACCAGCAAC	60.04	20	ACCCAATTCACCCTCCTCAAC	59.924	21	242	557	798	GCAGCAATACAAACACGCCT	59.759	20	ACCCAATTCACCCTCCTCAAC	59.924	21	251	548	798
comp118666_c1	2	p1	(A)15	15	7756	7770	utr3	CCCCTCCCCTTTCCATTGTT	59.587	20	ATCAGGAGGTGGTAAGGGGG	60.328	20	246	7713	7958	CCCCTCCCCTTTCCATTGTT	59.587	20	GGTAAGGGGGAGGGGAGATC	60.474	20	236	7713	7948	CCCCTCCCCTTTCCATTGTT	59.587	20	GTAAGGGGGAGGGGAGATCT	59.431	20	235	7713	7947
comp117881_c4	1	p1	(A)18	18	197	214	undetermined
comp72813_c0	1	p3	(ATC)6	18	2	19	utr5
comp72813_c0	2	p3	(GGC)7	21	1003	1023	cds
comp95760_c0	1	p1	(T)12	12	1125	1136	utr3	TATGTTGAAGGGGCCGATCG	59.894	20	TTGAAAGACAGCCCCCTTAAA	57.396	21	156	1026	1181	CAGAGGGTGTACCGGGATTG	59.822	20	TTGAAAGACAGCCCCCTTAAA	57.396	21	196	986	1181	AGAGGGTGTACCGGGATTGT	60.253	20	TTGAAAGACAGCCCCCTTAAA	57.396	21	195	987	1181
comp93173_c0	1	p1	(T)17	17	4	20	undetermined
comp93173_c0	2	p1	(A)16	16	237	252	undetermined
comp77833_c0	1	p1	(T)10	10	296	305	undetermined	AGGCAAATTGGCAAAAATAGTCCT	59.713	24	TGACCTTGTCTGGGTGGAATG	59.926	21	273	248	520	AGGCAAATTGGCAAAAATAGTCCT	59.713	24	TTGACCTTGTCTGGGTGGAA	58.782	20	274	248	521	AGGCAAATTGGCAAAAATAGTCCT	59.713	24	TTTGACCTTGTCTGGGTGGA	58.782	20	275	248	522
comp113793_c0	1	p1	(A)10	10	1415	1424	utr3
comp67454_c0	1	p1	(T)11	11	133	143	undetermined	CTGAAAACCACCGGAACTTGT	58.979	21	TCCTGGTAAACCCTAAACCCA	58.284	21	148	89	236	TGAAAACCACCGGAACTTGT	57.868	20	TCCTGGTAAACCCTAAACCCA	58.284	21	147	90	236	TCTGAAAACCACCGGAACTTG	58.706	21	TCCTGGTAAACCCTAAACCCA	58.284	21	149	88	236
comp280607_c0	1	p1	(T)10	10	95	104	utr3	TGCGATACACATAGATTCGTGA	57.438	22	GAAGCCTCCCGAAGTTGCTA	59.751	20	192	35	226	TGCGATACACATAGATTCGTGA	57.438	22	AAGCTCTTCAGATGGCCCAG	59.745	20	142	35	176	TGCGATACACATAGATTCGTGA	57.438	22	CAGATGGCCCAGGAAACTCC	60.395	20	134	35	168
comp105390_c0	1	p1	(A)18	18	2631	2648	utr3
comp106095_c1	1	p3	(CCT)5	15	343	357	undetermined	TCGTGTATCGATCTGCAGGC	59.969	20	CGATGGGACGATGAGTGGAG	59.969	20	202	225	426	TCGTGTATCGATCTGCAGGC	59.969	20	AGCACGATCTGGAACAACGT	59.966	20	184	225	408	TCGTGTATCGATCTGCAGGC	59.969	20	GTGGAGCACGATCTGGAACA	60.037	20	188	225	412
comp114937_c1	1	p1	(T)18	18	1	18	undetermined
comp265323_c0	1	p1	(T)11	11	146	156	undetermined	TCTGGACCTGCATGATACGC	59.895	20	CGAGGAGATGACATTCTGCCA	59.862	21	278	56	333	TCTGGACCTGCATGATACGC	59.895	20	ACGAGGAGATGACATTCTGCC	59.862	21	279	56	334	CTGGACCTGCATGATACGCT	59.894	20	CGAGGAGATGACATTCTGCCA	59.862	21	277	57	333
comp101161_c0	1	p1	(T)11	11	1893	1903	undetermined	TGTCATTTGGCTTGTGGCTT	58.588	20	GTGGTATGGGAAGAGCAGGG	59.819	20	234	1734	1967	TTGTCATTTGGCTTGTGGCT	58.588	20	GTGGTATGGGAAGAGCAGGG	59.819	20	235	1733	1967	TGTCATTTGGCTTGTGGCTT	58.588	20	TGGTATGGGAAGAGCAGGGT	60.253	20	233	1734	1966
comp117365_c0	1	p2	(TA)6	12	12110	12121	utr3	TGATGGATCCCACATGGCAC	60.107	20	TGCAGTTCCAGAAAGCTCCA	59.526	20	204	12040	12243	GACTCCCAGGAACTTGTGCA	59.891	20	TGCAGTTCCAGAAAGCTCCA	59.526	20	224	12020	12243	TGACTCCCAGGAACTTGTGC	59.891	20	TGCAGTTCCAGAAAGCTCCA	59.526	20	225	12019	12243
comp93029_c0	1	p2	(AT)8	16	1	16	undetermined
comp93029_c0	2	p2	(GA)7	14	137	150	undetermined	AAAGGTGTGCTGTTAGTTAGGT	57.567	22	ACAAATGTCAGGTTTTGTTTGATAAGA	58.526	27	126	68	193	AAAGGTGTGCTGTTAGTTAGGT	57.567	22	GACAAATGTCAGGTTTTGTTTGATAA	57.359	26	127	68	194	AAAGGTGTGCTGTTAGTTAGGT	57.567	22	ACAAATGTCAGGTTTTGTTTGATAAG	57.353	26	126	68	193
comp107639_c0	1	p2	(AT)10	20	4025	4044	utr3
comp71702_c0	1	p2	(TA)8	16	1570	1585	undetermined
comp377333_c0	1	c	(AAG)5aacaagccgcc(CT)7	40	615	654	cds
comp54035_c0	1	p1	(A)11	11	1	11	undetermined
comp54035_c0	2	p3	(TGG)5	15	558	572	undetermined	GAATGTGGGAGCAGTGGGAA	59.962	20	TCCCATTCCCACCTGTAAGAAC	59.692	22	111	500	610	AAGAATGTGGGAGCAGTGGG	59.961	20	TCCCATTCCCACCTGTAAGAAC	59.692	22	113	498	610	GAATGTGGGAGCAGTGGGAA	59.962	20	CCCATTCCCACCTGTAAGAACT	59.691	22	110	500	609
comp27789_c0	1	p1	(A)12	12	79	90	undetermined	GCACACAAAACTGCAAAAACGA	59.59	22	TGGTTCTTATTCCGCCTCCG	59.823	20	125	1	125	AGCACACAAAACTGCAAAAACG	59.589	22	TGGTTCTTATTCCGCCTCCG	59.823	20	126	0	125	GCACACAAAACTGCAAAAACGA	59.59	22	GGTTCTTATTCCGCCTCCGA	59.537	20	124	1	124
comp27789_c0	2	p3	(ACA)5	15	206	220	undetermined	CGGAGGCGGAATAAGAACCA	59.823	20	TGTTGTTGATGTTGTGGTTGTTGA	60.022	24	147	106	252	CGGAGGCGGAATAAGAACCA	59.823	20	TGTTGATGTTGTGGTTGTTGATGT	59.841	24	144	106	249	CGGAGGCGGAATAAGAACCA	59.823	20	TGTTGTTGATGTTGTGGTTGTTG	58.759	23	147	106	252
comp108411_c0	1	c	(CT)6ccttttctctctaatgtctgttattgctctctgtatttttttaatattgtcggttgttgcc(TA)6	85	46	130	undetermined	CTGGACGCACCTCCAAGTTT	60.535	20	AGCACACACACGAGACAACA	60.108	20	276	11	286	CTGGACGCACCTCCAAGTTT	60.535	20	TCAAGCACACACACGAGACA	59.825	20	279	11	289	CTGGACGCACCTCCAAGTTT	60.535	20	GTCAAGTCCACAAAGGCAGC	59.688	20	186	11	196
comp857769_c0	1	p1	(A)10	10	314	323	utr3
comp115183_c1	1	p1	(T)19	19	3224	3242	undetermined
comp100549_c0	1	p3	(GAT)6	18	1944	1961	cds	GCGGGCTATCGGTTTTCTCA	60.461	20	CCGTCTGGTTTCTGAAGTTTCC	59.452	22	239	1894	2132	AGCTTGTTGCAGATGCTTGG	59.398	20	CCGTCTGGTTTCTGAAGTTTCC	59.452	22	258	1875	2132	CTTGTTGCAGATGCTTGGCG	60.732	20	CCGTCTGGTTTCTGAAGTTTCC	59.452	22	256	1877	2132
comp149497_c0	1	p2	(AT)8	16	399	414	undetermined
comp54231_c0	1	p2	(CT)6	12	1569	1580	utr5
comp105474_c1	1	c	(A)14(T)10c(A)12	37	1	37	utr5
comp107252_c0	1	p1	(T)19	19	1	19	utr3
comp922550_c0	1	c	(AAG)6aggacgaggacgacgaagaaggagaagaagagcaagatgatgag(GAA)5	77	1	77	undetermined
comp87366_c0	1	p2	(TA)6	12	34	45	undetermined	ACATCAAAGCATTGCTCATGGT	59.17	22	ACCTCGAAGTTTACCATGTGCT	59.961	22	111	4	114	TCACATCAAAGCATTGCTCATGG	60.119	23	ACCTCGAAGTTTACCATGTGCT	59.961	22	113	2	114	CACATCAAAGCATTGCTCATGG	58.813	22	ACCTCGAAGTTTACCATGTGCT	59.961	22	112	3	114
comp98873_c0	1	p3	(AAG)5	15	7	21	utr5
comp97830_c0	1	p1	(T)18	18	1	18	utr3
comp84297_c0	1	p1	(T)13	13	30	42	undetermined
comp5313_c0	1	p1	(T)12	12	12	23	undetermined
comp52097_c0	1	p1	(T)16	16	2001	2016	utr5
comp52206_c0	1	p2	(TA)10	20	1	20	utr3
comp116243_c1	1	p4	(GAGT)5	20	1083	1102	utr5	CAATGGCCAAAACCGAAGCA	59.967	20	CCCAACAACACCTTTTGTCCC	59.862	21	252	886	1137	GACCCGATCACAGACGAACA	59.757	20	CCCAACAACACCTTTTGTCCC	59.862	21	151	987	1137	TGACCCGATCACAGACGAAC	59.757	20	CCCAACAACACCTTTTGTCCC	59.862	21	152	986	1137
comp117738_c1	1	p1	(T)10	10	1651	1660	utr3	GGGAGGGGAGCAAAGTCATC	60.107	20	GGAACAGAACCAGAATGGAAACC	59.744	23	250	1447	1696	TGGGAACAACATGCAGGGAG	60.251	20	GGAACAGAACCAGAATGGAAACC	59.744	23	265	1432	1696	GGGAGGGGAGCAAAGTCATC	60.107	20	ACAGAACCAGAATGGAAACCA	57.407	21	247	1447	1693
comp119369_c1	1	p1	(A)18	18	1	18	undetermined
comp1026636_c0	1	p1	(A)17	17	1	17	undetermined
comp1216470_c0	1	p1	(A)11	11	4	14	undetermined
comp116313_c0	1	p1	(T)10	10	56	65	utr3	CCAAAGCAAGATTGTGGCCA	59.319	20	GGGATCTGCTGTCTCTAACTGG	59.898	22	117	26	142	TCCAAAGCAAGATTGTGGCC	59.032	20	GGGATCTGCTGTCTCTAACTGG	59.898	22	118	25	142	CCAAAGCAAGATTGTGGCCAA	59.93	21	GGGATCTGCTGTCTCTAACTGG	59.898	22	117	26	142
comp116313_c0	2	p3	(TAT)6	18	2541	2558	undetermined
comp115460_c0	1	p1	(T)16	16	1	16	undetermined
comp119641_c3	1	p1	(T)14	14	1	14	utr3
comp108637_c0	1	p1	(A)16	16	4	19	undetermined
comp108637_c0	2	p1	(T)17	17	180	196	undetermined	AAATCATGGGGGATGTGGGG	59.734	20	GCCCATGGTTTCTGGATTGC	59.824	20	231	155	385	AAATCATGGGGGATGTGGGG	59.734	20	GGTGCCCATGGTTTCTGGAT	60.325	20	234	155	388	AGACCAGACCAGACCTACCC	59.959	20	CCCGAAATCTTTGTTCACGGG	59.801	21	176	86	261
comp96995_c1	1	p1	(A)17	17	4	20	undetermined
comp101012_c0	1	p1	(A)13	13	403	415	undetermined	TCACGCAAACAGACTCTGATCT	59.703	22	GGCAACTGGAAATGCGTAACT	59.46	21	224	253	476	TTCACGCAAACAGACTCTGA	57.405	20	GGCAACTGGAAATGCGTAACT	59.46	21	225	252	476	TCACGCAAACAGACTCTGATC	58.323	21	GGCAACTGGAAATGCGTAACT	59.46	21	224	253	476
comp394317_c0	1	p2	(AG)7	14	91	104	undetermined	GTAGACTCCCCTCGACCTCA	59.745	20	GCTCTCGCACACACACAAAA	59.623	20	212	0	211	GTAGACTCCCCTCGACCTCA	59.745	20	TCATCCCTCCCTCCCAATCC	60.402	20	265	0	264	TCCCCTCGACCTCAACTCTC	60.324	20	GCTCTCGCACACACACAAAA	59.623	20	206	6	211
comp116775_c1	1	p1	(A)11	11	1	11	utr5
comp98874_c0	1	p1	(T)10	10	1359	1368	utr3	TGCTCAGACAGGTTTCAAGGA	59.232	21	TGTCCACTTAGATTTGAAACCCCT	59.894	24	145	1315	1459	TGCTCAGACAGGTTTCAAGGA	59.232	21	TCCACTTAGATTTGAAACCCCTCA	59.647	24	143	1315	1457	TGCTCAGACAGGTTTCAAGGA	59.232	21	TGTCCACTTAGATTTGAAACCCC	58.596	23	145	1315	1459
comp77222_c0	1	p1	(T)15	15	1	15	undetermined
comp110107_c0	1	p1	(A)17	17	371	387	undetermined
comp56856_c0	1	p1	(A)10	10	160	169	cds	ATATCTGCGCAACCGACCTT	59.822	20	GTGCAAGAAAATCGCCCGTT	60.04	20	230	3	232	AATATCTGCGCAACCGACCT	59.822	20	GTGCAAGAAAATCGCCCGTT	60.04	20	231	2	232	CAATATCTGCGCAACCGACC	59.695	20	GTGCAAGAAAATCGCCCGTT	60.04	20	232	1	232
comp102462_c0	1	p1	(A)18	18	1	18	undetermined
comp105305_c1	1	p3	(GAA)5	15	9	23	utr5
comp105305_c1	2	p1	(A)12	12	796	807	utr3
comp116835_c3	1	p2	(AT)6	12	68	79	undetermined	TGGTCATATTCTCGTTCACAAAAA	57.131	24	CAGGTTCCGTCGATGCCATA	59.896	20	170	5	174	TGGTCATATTCTCGTTCACAAAAA	57.131	24	ATCTGCGTAGTGAACACCCG	60.109	20	190	5	194	TGGTCATATTCTCGTTCACAAAAA	57.131	24	GCCATCCAGGATTCGGGATT	59.889	20	120	5	124
comp52182_c0	1	p2	(AT)8	16	47	62	utr5
comp52182_c0	2	p1	(T)20	20	2039	2058	utr3
comp109489_c0	1	p3	(CCT)5	15	707	721	cds
comp755761_c0	1	p1	(T)16	16	9	24	undetermined
comp107399_c0	1	p1	(G)20	20	1	20	utr3
comp917834_c0	1	p3	(TTA)5	15	239	253	undetermined
comp115974_c0	1	p1	(T)19	19	3081	3099	undetermined
comp96777_c0	1	p1	(T)10	10	233	242	undetermined	GATTGTGGCTAAGTGGGGCT	60.034	20	ACAAGTTCGTCAGCAGACTGT	59.863	21	153	144	296	CCACTGACTGGATTGTGGCT	59.963	20	ACAAGTTCGTCAGCAGACTGT	59.863	21	163	134	296	ACTGGACCATCTGGAGACCA	59.883	20	ACAAGTTCGTCAGCAGACTGT	59.863	21	213	84	296
comp100058_c0	1	p2	(TA)6	12	75	86	undetermined	AGTCAGTCAATTTACTCTGTTAAGTCT	58.357	27	GCATGGCCATGGATGTTTCC	59.895	20	210	27	236	AGTCAGTCAATTTACTCTGTTAAGTCT	58.357	27	GTGGTGGTGTTGTTGGCATG	60.249	20	225	27	251	AGTCAGTCAATTTACTCTGTTAAGTCT	58.357	27	TTGGTGGTGGTGGTGTTGTT	60.252	20	231	27	257
comp58385_c0	1	p1	(A)12	12	723	734	undetermined	CTTGAGCTGGCTTCCTCTGT	59.676	20	AGTGTCCCCTCTCAGGTGAA	59.809	20	259	597	855	CTTGAGCTGGCTTCCTCTGT	59.676	20	GTGCTGAATGGCAGTTGCAG	60.388	20	162	597	758	AGTTCAGGCACAGCTCACTT	59.528	20	GTGCTGAATGGCAGTTGCAG	60.388	20	204	555	758
comp58385_c0	2	p1	(A)19	19	918	936	undetermined
comp113405_c0	1	p3	(GAA)5	15	556	570	utr5	CACGAGGAGAAACGTCCTCA	59.403	20	TCTCGGTGAAGAAACTGCAC	58.134	20	189	405	593	TCAGTGGCAAAAGTGTGGAGA	59.788	21	TGCATCTTCTCCACTGCTCT	58.726	20	202	484	685	CGAGGAGAAACGTCCTCAAGT	59.73	21	TGCATCTTCTCCACTGCTCT	58.726	20	279	407	685
comp113405_c0	2	p1	(A)20	20	2035	2054	utr3
comp104297_c0	1	c*	(A)11(AC)6*	22	37	58	utr3	AGTCACTGCCATTGATACCTCA	59.16	22	TAGGGCCTAGGCAGGTTCAT	60.03	20	264	0	263	TGCCATTGATACCTCAACTCCT	59.154	22	TAGGGCCTAGGCAGGTTCAT	60.03	20	258	6	263	AGTCACTGCCATTGATACCTCA	59.16	22	GTTAGGGCCTAGGCAGGTTC	59.819	20	266	0	265
comp104297_c0	2	p3	(TTC)5	15	2044	2058	utr5	GGGGCTGGCTATTGGAGATG	60.251	20	TGGAGGAAGTTAAAGGGCCT	58.245	20	194	1937	2130	TCCATAACTGGGGCTGGCTA	60.327	20	TGGAGGAAGTTAAAGGGCCT	58.245	20	203	1928	2130	TAACTGGGGCTGGCTATTGG	59.449	20	TGGAGGAAGTTAAAGGGCCT	58.245	20	199	1932	2130
comp118900_c2	1	c	(A)17ggaatcttgatttgcaataatacacagtgaaagaggggtttgtctttcccaagcaccttcctatattgatgtatgtgtgtgagtg(TA)7	116	3	118	undetermined
comp118910_c0	1	p1	(T)15	15	1	15	undetermined
comp118910_c0	2	p1	(T)10	10	141	150	undetermined	TGCAACTGGTTTTAAACATACTTACCA	59.932	27	GGTTGGAAGACCATCAGGGG	60.034	20	267	46	312	TGCAACTGGTTTTAAACATACTTACCA	59.932	27	AAGACCATCAGGGGAGCTCT	59.956	20	261	46	306	TGCAACTGGTTTTAAACATACTTACCA	59.932	27	CAGGGGAGCTCTGGTAATGC	60.179	20	253	46	298
comp1494988_c0	1	p1	(A)10	10	280	289	utr3
comp107656_c2	1	p3	(TTA)5	15	2	16	undetermined
comp107656_c2	2	p1	(T)18	18	218	235	undetermined
comp102238_c0	1	p3	(GAA)6	18	842	859	utr5
comp95474_c0	1	c	(AG)6tgagagcggggtccttttgccatgtca(TCG)5	54	452	505	utr5	AAGCATAAACCGGACGCTGA	60.037	20	CGTCGCCAGAGTAGCTATCC	59.761	20	254	333	586	AAGCATAAACCGGACGCTGA	60.037	20	CCGTCGCCAGAGTAGCTATC	59.761	20	255	333	587	ACAAGTTTCCGGGGAAGCAT	59.888	20	CGTCGCCAGAGTAGCTATCC	59.761	20	268	319	586
comp105941_c0	1	p1	(T)13	13	1	13	undetermined
comp112524_c0	1	p2	(TA)7	14	7	20	utr5
comp112524_c0	2	c	(A)15ttatatatgctttatttcaacaattttacc(T)10cctactaaatatcttgtttagatattctttttgcaactttttcttttcttcatataaaattctataaatttcctttctatgtatttactattttcatt(A)16	169	2387	2555	utr3
comp113179_c3	1	p3	(AGA)7	21	1	21	utr5
comp113179_c3	2	p3	(CTT)7	21	756	776	undetermined
comp1231770_c0	1	p1	(A)16	16	1	16	undetermined
comp28303_c0	1	p3	(AGT)5	15	159	173	undetermined	AGGAGAGGGAGAGGGAGAGA	59.953	20	CCACCACGGAAACTACCTCC	60.037	20	197	11	207	GGAAGGAGAGGGAGAGGGAG	60.106	20	CCACCACGGAAACTACCTCC	60.037	20	200	8	207	GAGGAAGGAGAGGGAGAGGG	60.106	20	CCACCACGGAAACTACCTCC	60.037	20	202	6	207
comp109738_c0	1	p1	(T)17	17	669	685	utr5
comp255551_c0	1	p2	(AT)7	14	1	14	utr3
comp255551_c0	2	c	(GTT)6attattgctacagctggcaccaccgttgcttgga(CCT)6	70	608	677	utr5	TCCAAGCAATCCAGTTCCTGA	59.295	21	TTCTCACCATCACCACCACC	59.6	20	223	532	754	TCCAAGCAATCCAGTTCCTGA	59.295	21	TGCCACCAACTTCTCACCAT	59.522	20	233	532	764	TCCAAGCAATCCAGTTCCTGA	59.295	21	ATGCCACCAACTTCTCACCA	59.522	20	234	532	765
comp255551_c0	3	p1	(A)18	18	968	985	utr5
comp93566_c0	1	p1	(T)12	12	75	86	utr5	CCCTGGTCTTGTGTCTGTGG	60.25	20	AAAGCCGCCTCTTCCGTAAA	59.964	20	254	17	270	CCCTGGTCTTGTGTCTGTGG	60.25	20	AAAAGCCGCCTCTTCCGTAA	59.964	20	255	17	271	ATTGCGCAGAACCAGTAGCA	60.322	20	AAAGCCGCCTCTTCCGTAAA	59.964	20	225	46	270
comp93566_c0	2	c	(AT)7gtataattaatgcacaataaggaattcacagatctcggactcgatcatccatttac(A)19	89	2195	2283	utr3
comp78183_c0	1	p1	(A)16	16	3	18	undetermined
comp78183_c0	2	c	(T)13cagttcagtaatattcaagacagggatgtc(A)19	62	252	313	undetermined
comp110851_c0	1	p3	(GCA)5	15	798	812	cds	AGGGTTAGCAGGAGATCGGT	60.032	20	CGAGAATCCAGTCACCGTCC	60.179	20	221	616	836	GGTGTTGGTCGGCATAAGGA	60.036	20	CGAGAATCCAGTCACCGTCC	60.179	20	121	716	836	ATCTTGCACTCGGTGTTGGT	59.891	20	CGAGAATCCAGTCACCGTCC	60.179	20	132	705	836
comp110851_c0	2	p2	(AT)7	14	1215	1228	cds	AACTGCGGAAACTTCTTCGC	59.413	20	ACGGTTAAGATTTAAGCATCCCA	58.149	23	241	1052	1292	CGCCACCAAAGAGAAAAGCA	59.332	20	ACGGTTAAGATTTAAGCATCCCA	58.149	23	224	1069	1292	AACTGCGGAAACTTCTTCGC	59.413	20	TCACAATTCTCTCAATAATGGGGGT	60.044	25	205	1052	1256
comp106181_c0	1	p2	(AG)6	12	242	253	utr3	CTCGGGGTTCGGGATTTTGA	60.036	20	TGGGCAAGCTTGTGTTTGAA	58.81	20	272	153	424	TCTCGGGGTTCGGGATTTTG	60.036	20	TGGGCAAGCTTGTGTTTGAA	58.81	20	273	152	424	CTCGGGGTTCGGGATTTTGA	60.036	20	ATGGGCAAGCTTGTGTTTGA	58.588	20	273	153	425
comp106181_c0	2	p2	(GA)7	14	1384	1397	utr5	AAGCCCTGGGAAGTGATTCG	60.035	20	TTACTGCGCCGAGGGTTTAG	60.109	20	251	1197	1447	CCAAGCCCTGGGAAGTGATT	59.96	20	TTACTGCGCCGAGGGTTTAG	60.109	20	253	1195	1447	AAGCCCTGGGAAGTGATTCG	60.035	20	GCGCCGAGGGTTTAGTCTAA	59.826	20	246	1197	1442
comp308979_c0	1	p1	(A)14	14	7	20	undetermined
comp73512_c0	1	p1	(A)20	20	1	20	utr5
comp73512_c0	2	p2	(TA)9	18	1371	1388	utr3
comp106686_c0	1	p2	(CT)10	20	1	20	utr5
comp106686_c0	2	c	(A)11gtgcagaatataatatatacaccatgttgatgtgatgcatctttttgccaaataagctccttttgtgctc(T)10	91	1345	1435	utr3
comp99568_c1	1	p1	(A)15	15	1	15	undetermined
comp99568_c1	2	p1	(A)19	19	583	601	undetermined
comp1572195_c0	1	p3	(TTA)6	18	176	193	undetermined	ATGGGAAGAGGGAGCAGATC	58.567	20	ACCACGTAGATGACATCTAGACA	58.476	23	199	60	258	AAATGGGAAGAGGGAGCAGA	58.326	20	ACCACGTAGATGACATCTAGACA	58.476	23	201	58	258	ATGGGAAGAGGGAGCAGATC	58.567	20	TGAAACCACGTAGATGACATCT	57.199	22	203	60	262
comp72937_c0	1	p3	(TTG)6	18	390	407	cds	CGTCTTTTGCCCAACCAAGT	59.256	20	TGTTCGATCTTCCCAACCATTG	58.919	22	187	323	509	CGGCTACTGTAGTCTTCCCC	59.255	20	TGTTCGATCTTCCCAACCATTG	58.919	22	238	272	509	CGTCTTTTGCCCAACCAAGT	59.256	20	TGTTCGATCTTCCCAACCATTGA	60.245	23	187	323	509
comp62772_c1	1	p1	(T)10	10	325	334	utr3	TGTGGAGGAGGCCTTCTACA	59.884	20	CGGTGTCATGAAAGGGGGAA	59.962	20	235	141	375	TGTGGAGGAGGCCTTCTACA	59.884	20	AAATGGAAAGGGGCGACGAA	60.251	20	217	141	357	AGACGGCTGAGCAATGATGG	60.463	20	CGGTGTCATGAAAGGGGGAA	59.962	20	198	178	375
comp119955_c3	1	p2	(AT)8	16	1035	1050	utr3
comp39811_c0	1	p1	(T)11	11	519	529	undetermined
comp51727_c0	1	p1	(A)10	10	205	214	undetermined	TCAGTCAACCCCTACCATTTCA	59.017	22	TTTGCTTCCCAAACGTCTTG	57.139	20	162	84	245	TCAGTCAACCCCTACCATTTCAA	59.604	23	TTTGCTTCCCAAACGTCTTG	57.139	20	162	84	245	TTCAGTCAACCCCTACCATTTCA	59.604	23	TTTGCTTCCCAAACGTCTTG	57.139	20	163	83	245
comp111665_c0	1	p2	(CT)7	14	318	331	undetermined	CACCCGAAAACCTACTCCCC	60.036	20	CCATTGCCCCTTCCTTCCTT	59.958	20	237	209	445	TTTCCTCTGCCCGCTTACTG	60.036	20	CCATTGCCCCTTCCTTCCTT	59.958	20	207	239	445	TGCTTAGGCGCATTAGCACT	60.108	20	CCATTGCCCCTTCCTTCCTT	59.958	20	189	257	445
comp106478_c0	1	p1	(T)14	14	438	451	utr5
comp98444_c0	1	p1	(T)19	19	1	19	utr3
comp83488_c0	1	p3	(AGA)6	18	144	161	undetermined	GGACGAGACGGGACACTTTT	59.967	20	TGTCCCGTGTGAATGAAACT	57.369	20	225	66	290	TAGGACGAGACGGGACACTT	59.963	20	TGTCCCGTGTGAATGAAACT	57.369	20	227	64	290	TGATAGGACGAGACGGGACA	59.746	20	TGTCCCGTGTGAATGAAACT	57.369	20	230	61	290
comp83488_c0	2	p2	(AT)8	16	589	604	undetermined
comp69309_c0	1	p1	(A)18	18	1	18	undetermined
comp79725_c0	1	p1	(T)18	18	303	320	undetermined
comp83303_c0	1	p3	(TCA)6	18	1	18	undetermined
comp83303_c0	2	c	(AT)8caagaactaatagac(AT)6	43	970	1012	undetermined
comp140627_c0	1	p2	(TA)8	16	1	16	undetermined
comp102169_c0	1	p1	(T)12	12	32	43	undetermined	GGATTATATGGTATTGTTGCCTCTTT	57.591	26	GGCACGATGGCTAAAGGAGA	59.822	20	152	0	151	GGATTATATGGTATTGTTGCCTCTTT	57.591	26	TCAAGCTCTGCGTTGCTTTG	59.691	20	279	0	278	GGATTATATGGTATTGTTGCCTCTTT	57.591	26	GCTTTGGCTCTCTCAATCGC	59.623	20	265	0	264
comp103292_c0	1	p2	(AT)8	16	2	17	undetermined
comp116296_c0	1	p3	(CAC)5	15	946	960	cds	ACGAGGCTGTCCAACAAACT	59.82	20	GCTTGTGTCAGAGGACCAGT	59.605	20	280	805	1084	GGTGACAAACGTCCAGCTCT	60.25	20	TGCTTGTGTCAGAGGACCAG	59.606	20	196	890	1085	GGTGACAAACGTCCAGCTCT	60.25	20	GCTTGTGTCAGAGGACCAGT	59.605	20	195	890	1084
comp116296_c0	2	p3	(AGA)5	15	4067	4081	utr5	GCAAACCTTCCATACCCCGA	60.035	20	AGGACGGGCTTGGCATTTAA	59.961	20	167	3962	4128	AAAAATGCGGCAGCTTGGAG	60.038	20	AGGACGGGCTTGGCATTTAA	59.961	20	136	3993	4128	TACCCCGAGCTCTGCTGATA	59.815	20	AGGACGGGCTTGGCATTTAA	59.961	20	155	3974	4128
comp449024_c0	1	c	(A)12ttcaacagaatgatgtgtgtgcacacaagggg(GA)6	56	22	77	undetermined
comp95916_c0	1	p2	(TC)9	18	71	88	utr5	TTCTCTCTCACTTTCTCTGCG	57.432	21	GGCCGATCCTTAGCCTCTTC	59.966	20	237	47	283	GTTGGGCAAAGTTTGGAGAAA	57.465	21	AAAGAATGCAGATGCGACGC	59.902	20	204	0	203	GTTGGGCAAAGTTTGGAGAAA	57.465	21	GTCCTCTTCGCTGTCGTAGG	59.901	20	261	0	260
comp95916_c0	2	c	(T)16aaaatttgttttttgcttttcagtttttttctg(T)19	68	446	513	utr3
comp119932_c1	1	p1	(A)16	16	1	16	undetermined
comp1204735_c0	1	p1	(A)10	10	1	10	utr3
comp4206_c0	1	p1	(T)15	15	1	15	undetermined
comp58661_c0	1	p1	(A)17	17	1	17	undetermined
comp100512_c2	1	p1	(A)12	12	9	20	undetermined
comp114617_c3	1	p1	(T)10	10	2205	2214	utr3
comp80649_c1	1	p3	(TGC)5	15	496	510	undetermined	CCACCACCACCTGTTGTTGA	60.395	20	CTGTCACGCTCACCACCG	60.735	18	230	305	534	ATGACTGGTGCAAGCACTCC	60.607	20	CTGTCACGCTCACCACCG	60.735	18	208	327	534	ACCACCACCACCTGTTGTTG	60.683	20	CTGTCACGCTCACCACCG	60.735	18	231	304	534
comp114191_c1	1	p2	(TA)7	14	1140	1153	utr3	GCTGCCAACCTATTTCCCCT	60.033	20	CCTGAGCAGTAATCCGCGAA	60.179	20	203	1049	1251	AGCTGCCAACCTATTTCCCC	60.033	20	CCTGAGCAGTAATCCGCGAA	60.179	20	204	1048	1251	AGAGGATGTGAGCTGCCAAC	60.036	20	CCTGAGCAGTAATCCGCGAA	60.179	20	214	1038	1251
comp59683_c0	1	p2	(AT)8	16	1	16	undetermined
comp48787_c0	1	p3	(ATA)6	18	1	18	undetermined
comp76274_c0	1	p1	(A)18	18	946	963	utr3
comp114767_c0	1	p2	(TA)8	16	1	16	utr3
comp114767_c0	2	p2	(GA)9	18	1559	1576	utr5
comp116995_c0	1	p1	(A)20	20	1	20	utr5
comp104360_c0	1	p1	(A)14	14	851	864	utr5
comp51612_c0	1	p1	(A)18	18	518	535	utr3
comp90683_c0	1	p1	(A)16	16	1	16	undetermined
comp97667_c1	1	p3	(TTC)6	18	5	22	undetermined
comp84876_c1	1	p1	(A)16	16	369	384	undetermined
comp908961_c0	1	p1	(A)18	18	482	499	undetermined
comp54696_c0	1	p2	(TC)6	12	198	209	undetermined	CTCTCCACTCCTGCCTCTCT	60.033	20	TGCCAGGAAGAGATGGAGGA	59.957	20	100	168	267	CTCTCTCCACTCCTGCCTCT	60.033	20	TGCCAGGAAGAGATGGAGGA	59.957	20	102	166	267	TCTCTCCACTCCTGCCTCTC	60.034	20	TGCCAGGAAGAGATGGAGGA	59.957	20	101	167	267
comp107270_c0	1	p1	(T)10	10	82	91	utr5	AGCTTTCGAATTTTTCAATGTACTTCT	58.647	27	GGAGCTCGTAAAAATCCCACC	58.985	21	213	24	236	AAGAAAGCTTTCGAATTTTTCAATGT	57.576	26	GGAGCTCGTAAAAATCCCACC	58.985	21	218	19	236	AGCTTTCGAATTTTTCAATGTACTTCT	58.647	27	CGGAAACATCGAAAATCACGCT	60.16	22	254	24	277
comp107270_c0	2	p2	(AG)7	14	2391	2404	utr3	GGCTCGTTCCATTGGTCTCA	60.036	20	TGCATTCTACCTTCACTTCAGCA	60.245	23	218	2217	2434	TGGCTCGTTCCATTGGTCTC	60.036	20	TGCATTCTACCTTCACTTCAGCA	60.245	23	219	2216	2434	TTCCATTGGTCTCATCGGGC	60.107	20	TGCATTCTACCTTCACTTCAGCA	60.245	23	212	2223	2434
comp107270_c0	3	p3	(TTC)6	18	2589	2606	utr3	TGCTGAAGTGAAGGTAGAATGCA	60.245	23	AGCTAGCTGAGATGTTGACAGT	59.169	22	245	2412	2656	TGTTTCTGCTGAAGTGAAGGT	57.718	21	AGCTAGCTGAGATGTTGACAGT	59.169	22	251	2406	2656	GCTGAAGTGAAGGTAGAATGCA	58.662	22	AGCTAGCTGAGATGTTGACAGT	59.169	22	244	2413	2656
comp109742_c0	1	c	(TA)7acccaagttaaaaaattaaagacgccaacagtctaaaataagtccgaaatctgtttctatccggacttctaatccgcc(CA)8	108	85	192	utr3	TGGAATCTCTGTTCTGCATTAAAGA	58.524	25	ACAAAAACATTTGTGCGTTAACCG	59.968	24	251	0	250	TGGAATCTCTGTTCTGCATTAAAGA	58.524	25	CGTTAACCGCAGATAACCTTTTGA	59.847	24	236	0	235	TGGAATCTCTGTTCTGCATTAAAG	57.252	24	ACAAAAACATTTGTGCGTTAACCG	59.968	24	251	0	250
comp78552_c0	1	p1	(A)19	19	3215	3233	utr5
comp117506_c1	1	p1	(T)11	11	81	91	utr5	GGGACCCTCAAACCACAAAT	57.99	20	TCACTTCCACACACACACACA	59.997	21	220	13	232	GGGACCCTCAAACCACAAAT	57.99	20	ACTTCCACACACACACACAGA	59.722	21	218	13	230	GGGACCCTCAAACCACAAAT	57.99	20	CACTTCCACACACACACACAG	59.602	21	219	13	231
comp117506_c1	2	p2	(TG)7	14	213	226	utr5	TGTCAATCTTGCTGAAAAGGTGG	59.681	23	CCAGGGAGCTTCAGCAGATT	59.745	20	193	139	331	TGTCAATCTTGCTGAAAAGGTGG	59.681	23	TGGTGGAGGTTGCTGTACAG	59.604	20	272	139	410	TGTCAATCTTGCTGAAAAGGTGG	59.681	23	CTGGTGGAGGTTGCTGTACA	59.604	20	273	139	411
comp117506_c1	3	p2	(AT)9	18	1647	1664	undetermined	TTGTGGGCGAGAGAGTATGC	59.824	20	ATTGTCAGCCCTCACACTCC	59.674	20	206	1596	1801	GCGAGAGAGTATGCTGCCAA	60.179	20	ATTGTCAGCCCTCACACTCC	59.674	20	200	1602	1801	GTGGGCGAGAGAGTATGCTG	60.249	20	ATTGTCAGCCCTCACACTCC	59.674	20	204	1598	1801
comp117506_c1	4	p1	(A)20	20	2086	2105	utr3
comp173897_c0	1	p2	(AC)7	14	44	57	undetermined	GCAGGACGCCATCACCTTT	60.676	19	GCGGTTGCGTGATGTATGTC	59.974	20	148	22	169	GCAGGACGCCATCACCTTT	60.676	19	GTGTCCCCTTATCCCTTGGC	60.107	20	211	22	232	GCAGGACGCCATCACCTTT	60.676	19	GATGTATGTCTGGCACCGCT	60.179	20	138	22	159
comp878221_c0	1	c	(ATTA)5aaaactcgtgcagttttgttttttttc(CTT)5	62	1	62	undetermined
comp66897_c0	1	p1	(T)19	19	1	19	undetermined
comp66897_c0	2	p1	(A)10	10	299	308	undetermined	TCCCTGACTACCACAGTGAGA	59.572	21	GGCGTTAGGATGTATCGTGGA	59.661	21	266	271	536	TCCCTGACTACCACAGTGAGA	59.572	21	AGGCGTTAGGATGTATCGTGG	59.66	21	267	271	537	TGTTCCCTGACTACCACAGTG	59.308	21	GGCGTTAGGATGTATCGTGGA	59.661	21	269	268	536
comp108740_c0	1	p1	(A)11	11	843	853	undetermined	GGTTTCCCTTGTGTGTCCCA	60.106	20	TGTTTGGTTGAGGAGGAGCT	58.86	20	190	819	1008	TGGGTTTCCCTTGTGTGTCC	60.106	20	TGTTTGGTTGAGGAGGAGCT	58.86	20	192	817	1008	AAGCTGGGTTTCCCTTGTGT	59.738	20	TGTTTGGTTGAGGAGGAGCT	58.86	20	196	813	1008
comp101064_c0	1	p1	(A)17	17	1	17	utr3
comp105318_c2	1	c	(GA)7(CA)6a(AC)6	39	1	39	undetermined
comp110297_c0	1	p3	(CCT)7	21	2242	2262	utr5
comp118956_c0	1	p3	(ATG)7	21	1	21	utr5
comp5161_c0	1	c	(CT)8caaagtagtggatacagctttcttttttatatttgtgttcttgtttggctacagatgatatgggtcaaaaaaactccacaactctatatgc(A)15	122	397	518	undetermined
comp70025_c0	1	p1	(A)10	10	91	100	cds	AGCCCAACATACATCATCGCA	60.134	21	GGCAGCTTTGGCATAACTGG	59.826	20	189	20	208	AGCCCAACATACATCATCGCA	60.134	21	CCCGTCCACATCAGCTACAG	60.179	20	273	20	292	AGCCCAACATACATCATCGCA	60.134	21	CGGCAGCTTTGGCATAACTG	60.179	20	190	20	209
comp116394_c0	1	p1	(A)18	18	1	18	utr5
comp116394_c0	2	p1	(T)10	10	259	268	utr5	TTTAGCACACTCCCCCATCG	59.748	20	AGAAATGAACCTTCAGGAGCTCA	59.671	23	256	132	387	ACACTCCCCCATCGTCTCTT	60.252	20	AGAAATGAACCTTCAGGAGCTCA	59.671	23	250	138	387	TTTAGCACACTCCCCCATCG	59.748	20	AGCTCAAAAATGATTCCAAGCGA	59.493	23	239	132	370
comp116394_c0	3	p1	(T)10	10	704	713	utr5	AGCGCTTTTCAGCTGCTTTC	60.04	20	ATTTCCTCTGGTCCGGCAAG	60.035	20	203	664	866	AGCGCTTTTCAGCTGCTTTC	60.04	20	GATTTCCTCTGGTCCGGCAA	60.035	20	204	664	867	AGCGCTTTTCAGCTGCTTTC	60.04	20	CAAGAACCTCTCCCAGCCTG	60.036	20	156	664	819
comp103436_c0	1	p2	(AT)8	16	223	238	undetermined
comp320975_c0	1	p1	(A)17	17	2	18	undetermined
comp92559_c1	1	p1	(A)17	17	7	23	utr3
comp98987_c0	1	p2	(GA)7	14	1	14	utr5
comp81223_c0	1	p1	(A)14	14	10	23	undetermined
comp81223_c0	2	p3	(TCT)5	15	344	358	undetermined	CCTCTTTTTGTCCCACACGG	59.048	20	CCACTGACTTGGCTGTGCTT	60.821	20	127	270	396	CCTCTTTTTGTCCCACACGG	59.048	20	CACTGACTTGGCTGTGCTTTC	60.002	21	126	270	395	CCTCTTTTTGTCCCACACGG	59.048	20	CACTGACTTGGCTGTGCTTT	58.973	20	126	270	395
comp53372_c0	1	p3	(AAT)5	15	9	23	undetermined
comp61297_c0	1	p1	(T)16	16	480	495	undetermined
comp52286_c0	1	c	(TA)7tgtcaagatctcatctttttctttagtccttcatg(TA)8tgaacacaaaattttacagacagatgtgatatgaagctgaaatggtcttttctagcctgatataatataataaataatttgaggagctgtaccatttg(T)14	177	8	184	undetermined
comp73586_c0	1	c	(T)10cg(T)11	23	1	23	undetermined
comp72100_c0	1	p1	(T)14	14	1	14	utr5
comp87153_c0	1	p1	(A)14	14	25	38	undetermined
comp119015_c0	1	p1	(A)20	20	1937	1956	utr3
comp47668_c0	1	p2	(GA)7	14	341	354	undetermined
comp119742_c1	1	p1	(A)10	10	20	29	undetermined
comp79999_c1	1	c	(T)14ggagggtgaaaaagtcaaccgtcaagggtaaaattggaaacttatggaaggactttttcaactgtcaaatgtatgtatatatgatatt(TA)6acaacaccccttctaccaagatggaaaaaaggtagttgtggtatatattgtatggggtgttgt(TA)6	189	336	524	undetermined
comp118354_c0	1	p1	(A)20	20	2961	2980	undetermined
comp115156_c1	1	p1	(A)16	16	4	19	undetermined
comp115156_c1	2	p2	(TA)9	18	545	562	undetermined	GTGACTGGGGAATTCCGAGG	60.108	20	TCGGTCCAATCCAATTCTCCA	59.087	21	271	332	602	TGACTGGGGAATTCCGAGGA	60.253	20	TCGGTCCAATCCAATTCTCCA	59.087	21	270	333	602	GTGACTGGGGAATTCCGAGG	60.108	20	ACTCGGTCCAATCCAATTCTCC	60.093	22	273	332	604
comp78052_c0	1	p2	(TA)9	18	210	227	undetermined
comp99590_c2	1	p1	(T)12	12	81	92	utr5	ACAGTACTCCCTGATCACATACT	58.127	23	CAAGCGACAGTCCATTGCAC	60.11	20	110	12	121	ACAGTACTCCCTGATCACATACT	58.127	23	GCGACAGTCCATTGCACAAA	59.689	20	107	12	118	GGAAATACAGTACTCCCTGATCACA	59.871	25	CAAGCGACAGTCCATTGCAC	60.11	20	116	6	121
comp99396_c0	1	p1	(T)11	11	22	32	utr5
comp99396_c0	2	p1	(A)12	12	262	273	utr5	CGTCCGCCAAAAACACACAA	60.179	20	GCTTGGTGGTTGGTGGTTTC	59.896	20	147	237	383	CGTCCGCCAAAAACACACAA	60.179	20	AGGGAAATTGGCTTGGTGGT	59.809	20	157	237	393	CATCGTCCGCCAAAAACACA	59.691	20	GCTTGGTGGTTGGTGGTTTC	59.896	20	150	234	383
[truncated: 31,330 more rows]
