# Supplementary material for: De novo transcriptome sequencing and comprehensive analysis of the drought-responsive genes in the desert plant Cynanchum komarovii
Source: BMC Genomics. 2015 Oct 6;16:753. doi: 10.1186/s12864-015-1873-x (PMC4594960; doi:10.1186/s12864-015-1873-x)
Supplement: Additional file 10: — Primer information for qRT-PCR analysis. (XLSX 10 kb) [file 12864_2015_1873_MOESM10_ESM.xlsx]

## Sheet: Sheet1
The primers used in quantitative real-time PCR analysis
Unigene ID	Primers (5' to 3')		Tm	GC%	Product size (bp)
EF-1-α	Forward primers	TCAGGAAGCTCTTCCTGGTG	59.8	55	209
	Reverse primers	CAATGTGAGAGGTGTGGCAG	59.8	55
Comp99898_c0	Forward primers	GCAGTCTTACCGGAAACCCT	59.8	55	189
	Reverse primers	CCGATGCTTCTCCGGTAATG	59.8	55
Comp115458_c2	Forward primers	AGCTAAGACGGTACACGCAG	59.83	55	121
	Reverse primers	CGTGCCGATCCCTAAACCTT	60.11	55
Comp119655_c0	Forward primers	GTGGAGGTCTCGGACACTTG	60.04	60	124
	Reverse primers	TCGATGAAGTCGGTCACACC	59.76	55
Comp118993_c0	Forward primers	AAGCTCGAGACGAGTGTTGG	59.75	55	177
	Reverse primers	CACTTGCTGTGGAACGTGTG	60.11	55
Comp110208_c0	Forward primers	TCGTTTCGTCTTCTCGACGC	60.72	55	163
	Reverse primers	CCACGGACAATGGTGACCTC	60.67	60
Comp118180_c2	Forward primers	ACCATTGCTAGGAGTTTGCCA	59.92	47.62	121
	Reverse primers	GACGTGCCTTCGATTTATCCG	59.48	52.38
Comp115030_c0	Forward primers	CAACGGAGTCCCTGCAATCT	60.04	55	98
	Reverse primers	TATGCGGTGACTGGCTTTGT	59.96	50
Comp117600_c5	Forward primers	AGGTGGCGATGAATCCTCAG	59.53	55	132
	Reverse primers	GCTTATCACCAGGACCGGAA	59.46	55
Comp114730_c4	Forward primers	AAAATGGGCGGCGGAAATAAG	59.86	47.62	102
	Reverse primers	GCGGCTTCATCGTATGCTCT	60.6	55
Comp107172_c1	Forward primers	GTTGTCCAGTGCGCAAACAA	60.18	50	96
	Reverse primers	CCGGAGGTAGTGGATGGTTG	59.82	60
Comp111651_c0	Forward primers	GGACCGTCATCTTTCTCGCT	59.83	55	146
	Reverse primers	TGATTCCTGCTGGGTTACCG	59.75	55
Comp106817_c0	Forward primers	TCAGTTGCGAAAATCGGGAGA	60	47.62	110
	Reverse primers	CGTGACTTGGCTGAAAACCG	60.04	55
Comp117767_c0	Forward primers	AATAAAGGTGGTGGACGGGAG	59.72	52.38	138
	Reverse primers	CCCATCTGGCACAAAGCAAAA	59.93	47.62
